# Supplementary material for: Heterochrony in orthodenticle expression is associated with ommatidial size variation between Drosophila species
Source: BMC Biol. 2025 Feb 4;23:34. doi: 10.1186/s12915-025-02136-8 (PMC11792340; doi:10.1186/s12915-025-02136-8)
Supplement: Supplementary file 5 — Additional file 5: Table S3. Pair-wise differential gene expression analysis (D.sim vs. D.mau) results for each time point (72 hAEL, 96 hAEL and 120 hAEL). [file 12915_2025_2136_MOESM5_ESM.xlsx]

## Sheet: raw_counts_3sps
	OreR72hA	OreR72hB	OreR72hC	OreR96hA	OreR96hB	OreR96hC	OreR120hA	OreR120hB	OreR120hC	YVF72hA	YVF72hB	YVF72hC	YVF96hA	YVF96hB	YVF96hC	YVF120hA	YVF120hB	YVF120hC	TAM72hA	TAM72hB	TAM72hC	TAM96hA	TAM96hB	TAM96hC	TAM120hAnew	TAM120hBnew	TAM120hCnew	TAM120hAold	TAM120hBold	TAM120hCold
FBgn0000008	411	457	542	4272	3526	2472	3333	2643	2967	8492	14780	5036	3069	4064	1635	14276	20778	24082	5211	6109	6534	4357	4780	7304	2292	4264	3923	20184	24760	29650
FBgn0000014	408	450	324	355	319	405	414	382	432	1262	352	154	63	72	31	296	461	497	188	237	1279	112	103	160	41	79	51	321	433	452
FBgn0000015	6	13	16	54	19	17	55	19	39	619	358	116	70	72	32	474	680	739	227	269	551	63	63	56	91	201	163	620	747	945
FBgn0000017	269	263	472	3101	2061	1222	4537	1993	3816	11106	8769	2329	2739	3856	1047	24991	32996	35388	2548	4935	10721	3660	3530	4988	1681	4364	5538	30795	38628	36682
FBgn0000018	448	540	499	876	628	596	801	593	682	1854	2294	1462	676	956	354	3035	3734	3983	1173	1219	1809	724	790	997	443	950	672	2687	3159	3947
FBgn0000022	20	28	27	261	114	325	913	807	860	54	49	66	292	360	113	2506	2814	3971	63	47	73	488	410	687	699	1598	923	1923	2477	3462
FBgn0000024	81	104	66	321	209	179	398	126	334	5586	2160	796	124	175	54	2746	3730	4100	707	1435	3890	430	286	452	534	1002	1204	5783	7906	7487
FBgn0000028	2	1	9	7	2	3	5	0	2	170	35	21	3	1	1	5	13	12	6	11	175	2	2	14	0	11	2	17	65	7
FBgn0000032	708	769	661	1777	1060	809	1522	577	1131	6516	7997	2318	1492	2031	723	7998	9365	10097	2364	3652	4095	1786	1752	2434	613	1375	1302	6564	7551	7695
FBgn0000036	2	3	0	4	4	8	31	8	8	556	6	14	9	10	7	128	253	310	7	28	493	4	5	5	1	8	5	53	119	69
FBgn0000037	6	15	4	15	2	11	14	1	6	1696	100	70	5	14	1	85	72	116	97	478	3298	61	56	40	11	17	19	164	220	136
FBgn0000038	64	75	62	12	6	12	16	11	13	6695	123	242	5	1	3	9	25	57	120	323	6399	15	12	26	23	22	29	35	180	72
FBgn0000039	53	70	31	15	1	26	15	21	24	3112	32	103	9	14	0	76	85	100	154	189	2503	17	18	26	124	213	135	210	335	293
FBgn0000042	87807	99169	105642	202040	146197	89007	127548	53648	118577	993236	2085241	1331605	155730	239652	86210	695532	796870	835586	1379775	1456382	1467899	182109	195860	263580	53515	129846	120237	719962	835855	854050
FBgn0000043	27504	31077	26833	48033	36631	23535	43885	19179	40130	120799	180491	103514	40759	59067	22352	223385	217238	236863	89660	78633	111087	51220	55910	71988	16948	36558	35132	180475	208426	230005
FBgn0000044	35504	40329	47956	32438	15450	8026	5010	1501	4677	653130	1571616	1294401	23422	44628	19634	37327	44980	45028	1354551	1208590	1068085	32799	21364	30823	1756	4861	2711	36215	36194	44068
FBgn0000045	18009	20431	24808	14742	6720	2354	996	183	847	421418	1048834	852070	16429	31195	14198	18978	22837	24323	829712	787925	715477	22538	14316	22053	899	2539	880	14833	13652	16816
FBgn0000047	15391	17362	21047	13501	5941	2017	836	153	750	218442	530933	456276	7848	15443	7220	8505	10908	10604	470287	450869	404851	10222	6718	10611	211	658	94	6617	5945	7208
FBgn0000052	1742	2025	2105	5087	3267	2279	3484	1298	2765	17835	11701	3820	4487	5474	2327	13539	19949	20399	4456	6257	13775	5436	4858	8841	1814	4244	3871	21540	25603	28186
FBgn0000053	4105	4610	4529	10409	7069	4774	7600	2615	6403	21533	13894	5910	6003	8832	3627	18994	25186	25197	9826	11110	18892	7154	6716	11197	2580	6220	5813	30149	35012	36823
FBgn0000054	886	1021	1250	3277	2898	1917	2551	1618	2444	6355	8202	3391	3215	4122	1950	14633	15191	17759	3478	3942	5766	3131	3948	6112	1693	4607	3364	13321	15350	19183
FBgn0000055	81554	92897	26465	1256	2379	4149	3379	364	2744	237008	72366	87211	1301	1304	1008	2092	2881	2276	52406	30920	69296	1084	1107	796	1029	1363	852	13143	17505	11798
FBgn0000056	143	146	87	15	20	25	9	4	9	255	136	154	3	3	2	23	26	0	42	79	106	10	5	7	2	5	1	17	28	32
FBgn0000057	529	612	732	1437	1173	873	1244	720	1099	3546	4112	1932	882	1159	556	3971	4334	5555	1936	2399	3580	1113	1232	1922	467	1226	935	4077	4415	5251
FBgn0000061	831	924	66	460	369	709	1377	1264	1380	586	812	491	466	636	285	3574	3140	3874	553	635	681	827	958	1214	1215	2409	1317	3269	3956	5688
FBgn0000063	1006	1179	999	1864	1522	1381	1595	1220	1359	2271	2449	1830	1585	1988	978	5772	6452	7326	1320	985	1863	1559	2008	2712	1262	2218	1486	5192	5845	7887
FBgn0000064	13047	15004	16143	12069	6898	5651	9477	4916	9467	338757	422268	360256	30108	45413	22912	70330	83306	84314	252495	292383	362574	28341	21194	35672	7105	17935	11659	53285	63255	66650
FBgn0000071	254	300	280	1906	1325	1401	5875	3230	5465	5356	1173	1214	2432	3212	1094	18388	15307	18805	485	504	3421	3984	4812	7018	5284	9327	6996	19916	24341	24963
FBgn0000075	159	186	64	94	31	26	105	89	91	1080	3996	1432	19	37	13	362	559	349	514	838	577	34	40	43	18	17	26	275	267	153
FBgn0000077	196	239	217	418	337	385	473	377	471	1502	1680	1039	371	514	201	2141	1950	2731	1118	1128	1464	505	602	710	542	1047	686	1994	2599	2869
FBgn0000083	14972	17137	14390	19543	13903	9351	10409	5183	9390	86419	145637	69286	15704	23462	9195	57717	66917	68765	81070	85321	96201	23020	23408	32032	5789	12413	10706	61216	69472	70112
FBgn0000084	675	798	819	747	420	567	854	400	855	4211	7071	3457	1577	2389	707	9321	10366	10539	3128	3560	4313	1866	1670	1782	821	1635	1332	8969	10196	8613
FBgn0000092	14	11	8	18	13	13	11	12	10	68	61	105	26	35	22	35	89	40	12	15	26	66	47	220	12	16	3	15	23	10
FBgn0000094	0	0	0	0	0	0	1	1	1	0	8	8	0	0	0	0	0	0	4	1	4	0	0	0	2	0	0	0	0	1
FBgn0000097	336	363	770	5304	4679	3178	6655	2707	5867	8974	13054	3463	5993	8449	3209	41069	49280	60218	3437	5377	6725	6647	7781	11470	2600	6532	6369	37180	44781	60886
FBgn0000099	13	17	36	49	15	41	81	29	71	1626	1227	209	74	86	26	509	544	677	161	552	1018	58	68	145	16	166	233	481	1025	774
FBgn0000100	75491	85294	81318	104993	90278	60640	57193	37013	59480	344572	434709	299259	83663	116609	51849	313763	360298	400860	273676	222421	309662	82175	94953	146007	35762	83008	55634	306015	334078	400389
FBgn0000108	70	84	96	948	830	603	5520	1599	4526	16198	2275	1159	1770	2558	615	34626	40275	46705	520	1841	16276	2664	3432	3736	2530	5790	7657	43236	51846	55354
FBgn0000109	1041	1204	935	808	565	701	793	725	755	3520	3716	3282	620	953	428	2459	2530	2885	3743	2513	3215	742	906	1052	478	1103	714	1777	1646	1994
FBgn0000114	10	11	50	34	10	18	32	21	30	1738	321	148	22	20	5	232	309	359	56	175	1014	16	61	24	52	62	68	242	377	289
FBgn0000115	2130	2405	1818	2056	1990	1763	2108	1799	2179	6569	7651	6293	1678	2442	1159	8270	7954	8902	5214	3900	5753	1951	2547	2875	1497	3272	1980	6657	7125	9115
FBgn0000116	21121	23690	26666	36742	16166	7420	28672	14158	26844	462144	1236389	951935	50062	97908	37297	159581	178467	189324	1195973	1153033	1099942	65059	48394	76621	15812	37743	34121	168840	197095	222570
FBgn0000117	8406	9670	10170	36506	26748	14867	31064	11616	26306	75588	98315	32620	35233	49556	18274	184061	214624	246409	35867	46657	70498	36678	43264	63447	12045	29956	32177	198179	231499	251789
FBgn0000119	434	508	793	8947	6055	3919	6827	2161	5271	10183	15111	3601	7894	11206	3395	42731	57297	63976	4355	8113	11026	10499	10185	16405	2224	6827	7390	47514	56393	64620
FBgn0000120	119	114	132	426	34	1645	27	38	25	7707	25006	13642	15	27	162	612	919	535	19685	12836	10515	298	136	43	77	442	13	1048	867	136
FBgn0000121	5	7	24	53	11	107	27	15	15	617	1360	556	28	40	19	128	167	126	821	818	591	41	8	30	36	42	31	155	153	168
FBgn0000137	23	37	55	111	46	48	91	67	93	2924	66	175	67	94	22	640	383	761	69	118	2006	67	130	353	37	174	233	613	1022	1292
FBgn0000139	1732	1974	2001	3534	2812	2061	2435	1480	2304	5591	6517	4127	2487	3185	1442	9059	10035	11323	4234	3693	5984	2407	2811	3757	1495	3081	2197	8949	10756	12218
FBgn0000140	1491	1565	2094	8829	5602	3554	4832	2309	3740	11666	9658	3575	5806	7669	2751	19030	30847	31332	3675	3987	9183	5518	6000	8256	1687	3626	3127	18819	19970	26330
FBgn0000146	28	22	9	30	16	15	42	15	38	1356	806	411	678	467	318	1557	2542	3248	141	151	485	423	292	715	112	201	183	703	1104	882
FBgn0000147	1451	1484	1293	2758	2267	1744	1971	1340	1861	2783	3385	2874	2411	3259	1376	7003	9481	9379	2074	1554	2607	2156	2658	3424	1194	2384	1444	5617	6039	8357
FBgn0000150	85587	96734	75690	74020	79909	78897	58863	55581	71559	129286	168448	181964	44701	69472	32915	180760	165418	175474	169067	94447	133812	54546	87887	95725	43689	93311	42392	157526	168667	210363
FBgn0000152	961	1102	873	2059	1281	1042	1320	904	1099	7118	13042	6783	1357	2147	700	6135	7393	7464	10897	10555	10413	1881	1996	1890	1067	2062	1562	9376	10481	9980
FBgn0000153	164	211	219	44	18	7	202	91	178	2612	8921	6384	562	937	436	928	690	862	21134	19338	15623	797	373	664	99	167	62	1850	1923	1772
FBgn0000157	240	279	350	1665	1227	1443	2201	1177	2211	2003	5078	2546	1626	2087	825	8578	8951	11261	2317	2423	2351	1758	2289	3356	1147	3856	2128	7584	8595	13506
FBgn0000158	5	14	33	15	2	5	16	2	3	219	120	33	4	17	7	71	52	61	64	89	613	80	121	28	5	19	27	101	103	91
FBgn0000163	239	258	497	3181	2306	1396	2087	1230	2015	8163	13058	2262	3249	4445	1455	17035	23712	25966	3271	6938	8861	3707	4208	6638	1102	2456	2630	21786	24683	26526
FBgn0000166	16	18	23	65	36	30	70	56	63	184	118	58	43	62	26	292	294	354	53	61	105	41	52	76	67	116	103	294	364	397
FBgn0000173	1523	1830	1909	4884	3862	2853	4038	2248	3480	13831	18299	11287	4434	5801	2758	18757	20978	23674	9357	9275	12797	5202	5899	9804	2241	5198	4125	17085	19605	22063
FBgn0000179	239	249	536	2214	1928	1042	1008	602	973	2756	2558	927	1324	1661	694	5401	8003	8631	1233	1350	2822	1462	1680	2937	583	1336	1194	5764	7768	7210
FBgn0000180	214	268	237	2876	2331	1692	3217	1608	3056	2432	4546	1691	3495	5040	1882	14727	18452	21498	2689	2256	2880	3798	4878	8215	1996	4942	4503	18142	22262	25323
FBgn0000181	21831	24627	25099	32333	28385	21944	21980	14003	21496	109418	115065	87881	25958	35762	17920	106603	118484	126428	68620	54410	81979	24459	33110	47416	14435	31884	18037	92793	102658	136995
FBgn0000182	0	0	0	1	0	0	13	9	1	5	9	9	1	0	0	19	5	20	6	3	4	11	23	30	6	0	1	16	45	24
FBgn0000183	617	655	1095	4393	2423	1487	2405	1229	2014	12146	19164	5091	3662	5359	1800	17441	23628	23821	5892	11530	13603	4243	3986	6250	1306	2619	2686	18692	20657	21206
FBgn0000206	17	14	3	33	41	78	346	228	327	319	788	354	251	279	92	1631	1697	2006	280	337	203	257	399	465	227	450	298	1577	1466	1705
FBgn0000210	70	82	171	3014	1952	1171	3845	1367	3132	5235	4847	1438	3497	3922	1458	44819	65619	75223	1688	2804	5697	3562	4719	6526	1339	3336	5607	64756	81870	81702
FBgn0000212	4144	4696	5306	19622	13512	9239	13545	5812	11153	39554	37678	14731	16579	22199	8939	62904	86489	96078	14320	19251	34350	17414	18114	28390	5579	13862	13061	66558	79971	89386
FBgn0000216	1721	2015	1331	3027	3096	5064	3684	4907	3082	1325	2291	3131	1727	2557	1843	8851	8132	12102	2351	955	1115	1844	2970	3854	6290	9315	3513	6103	7020	13441
FBgn0000221	150	177	208	366	351	276	339	169	319	697	1009	598	317	376	158	1231	1282	1343	676	718	931	339	462	595	242	560	368	1401	1478	1610
FBgn0000227	0	0	0	0	1	1	3	2	0	1	4	0	1	0	1	0	0	1	1	8	1	1	1	0	0	1	0	5	9	5
FBgn0000228	474	586	682	2285	1644	1045	1782	928	1528	5607	7411	2213	1533	2121	828	6461	9478	10135	2304	4021	5862	1970	2055	3247	842	1622	1496	8487	9574	9438
FBgn0000229	2184	2460	2410	4697	3305	3343	4711	3619	3915	12717	12320	8074	3650	5442	2243	18057	19310	22432	7062	6571	11167	4131	4792	6236	4000	7286	4761	15766	18179	22546
FBgn0000233	61	75	107	506	339	325	398	223	427	958	1010	384	397	541	233	1878	2097	2556	372	492	760	401	418	735	143	463	334	1345	1568	2165
FBgn0000239	1594	1836	2559	5790	4042	2510	3870	1712	3142	19396	19218	7017	5092	7292	2511	20840	26046	28471	6986	9663	15912	6095	5898	8133	1659	4074	3993	21257	23234	25872
FBgn0000241	4	4	5	2	1	0	5	4	4	61	196	106	5	8	2	22	44	28	125	130	99	4	3	0	2	3	8	48	67	67
FBgn0000242	367	400	386	142	159	129	255	117	237	2881	4369	2536	201	288	93	1490	1997	2354	79	292	1024	248	201	396	116	414	401	1585	1976	2385
FBgn0000244	937	1071	1576	2829	1785	993	986	318	747	24004	39264	11809	2053	3136	1127	5297	9291	8157	12732	22310	26467	2724	2284	3745	365	840	802	7044	7709	8115
FBgn0000246	50	71	70	412	210	220	315	239	250	769	718	298	481	447	207	1216	2175	2453	256	295	450	544	393	767	214	369	379	1257	1621	1886
FBgn0000247	574	591	797	2702	1873	1083	1894	925	1512	12644	13037	4351	2784	3557	1340	13301	19510	20456	5119	8246	13439	3078	2999	4664	1169	2389	2651	15294	18359	17994
FBgn0000250	2834	3221	4212	5160	4216	2730	4127	1884	3499	44924	58581	27543	4984	7078	2797	20176	23387	26819	22427	27686	33079	6489	6173	9576	1923	4320	3611	18389	22908	24723
FBgn0000251	62	60	49	70	58	71	103	83	96	61	76	33	6	5	2	50	72	79	28	21	28	10	16	28	0	0	5	11	17	20
FBgn0000253	4902	5561	7824	19591	13418	9823	12965	6160	10059	62946	64906	31534	14793	20513	7775	54806	72273	71581	29550	34909	57516	17009	18126	24400	5044	12318	12031	52746	60354	67477
FBgn0000256	1068	1225	1206	5644	4101	3024	4643	2905	3880	6791	9559	3388	4195	5091	2119	18919	26678	29553	3287	4115	6216	5068	5086	9499	2190	4695	3880	18500	23891	25283
FBgn0000257	210	211	404	880	690	509	709	294	578	3087	3276	1121	947	1216	560	3338	4433	4818	1469	2223	3677	1108	1181	1706	336	863	776	3627	4588	4732
FBgn0000259	2877	3228	3010	5541	3946	3246	4894	3522	3914	15174	17900	13400	4602	6365	2752	20677	21630	25728	10789	9637	12650	4855	5927	7382	2855	5547	4205	16578	18036	23293
FBgn0000261	7272	8176	5381	7706	5890	4582	8558	4257	8091	24641	37576	12875	7580	11036	4121	58594	54827	72836	10329	15453	23875	9138	10274	13886	5388	11337	13461	65927	78358	81324
FBgn0000273	127	134	295	1018	671	379	837	310	709	12214	14246	4479	861	1333	394	5825	8668	8622	4578	12034	15969	1221	1019	1356	402	982	1159	7869	9624	9801
FBgn0000274	3	1	0	0	1	1	8	0	2	16	10	1	2	0	1	6	8	7	8	0	22	0	0	2	3	6	0	7	23	6
FBgn0000276	1572	1687	425	36	3	11	16	1	12	3099	5953	6674	111	20	54	8	0	15	23426	8445	2579	36	14	43	0	23	0	0	20	0
FBgn0000278	260	322	66	10	3	4	6	2	0	2524	3891	3451	172	46	72	46	14	20	4068	1664	548	54	2	40	0	5	2	17	36	30
FBgn0000279	657	749	261	22	13	7	10	3	5	5139	8087	9953	236	68	136	162	67	94	13618	4709	2186	131	26	58	0	54	7	20	91	27
FBgn0000283	1588	1701	3448	15277	10227	5731	9181	3247	7356	27570	25996	8756	10215	13899	5293	41177	50715	55850	8794	13253	22035	11169	12040	18165	3056	7743	7694	40925	46747	55940
FBgn0000286	1346	1452	1120	1584	1350	1162	1339	920	1247	4932	8306	4087	511	769	250	3303	4678	4696	3628	5017	5671	696	607	842	213	498	531	3989	4811	4600
FBgn0000287	53	43	66	748	492	863	3232	1869	2780	3305	505	299	1478	2223	569	14104	16258	19717	169	426	2676	2402	2416	3498	1716	4111	3985	15192	18209	20185
FBgn0000289	1984	2237	2829	9635	7225	3759	5388	2240	4686	17559	22499	6891	5788	8086	2817	26778	35465	37099	7591	10698	15390	6627	7255	10803	1957	4796	4620	30040	36321	38320
FBgn0000299	20444	23260	20008	3232	2369	3637	11180	723	9060	429896	85342	27573	2520	3864	939	29660	30812	21963	21659	29645	191616	16876	8630	7206	2173	3317	3900	27220	30249	19719
FBgn0000303	22	20	24	35	19	16	27	16	14	4264	1317	469	12	36	8	88	157	93	82	294	2005	31	19	33	9	23	12	66	192	107
FBgn0000307	719	806	1423	5533	3741	2493	4191	2223	3703	15095	15177	4451	4443	5951	2429	26083	34957	39327	5042	8011	13423	5095	5261	8593	1887	4572	4961	29872	34567	39300
FBgn0000308	17796	20098	17691	20626	18775	17988	22504	17918	21737	81302	128958	137745	20527	28727	15504	108167	101434	120302	114822	70494	81795	22316	28237	37101	18795	38636	22226	83618	95818	119068
FBgn0000313	51	63	69	348	202	286	4591	2715	3775	2733	6619	1193	594	908	196	21866	18972	24200	2049	2989	3136	2395	2057	2528	4626	8266	10137	37101	46076	41902
FBgn0000316	2001	2372	2420	5276	3241	2142	4191	1843	3217	5766	6858	3103	2330	3556	1117	12098	14227	15448	2420	2884	4647	2520	3029	3352	1049	1877	2068	10484	11748	13421
FBgn0000317	669	779	993	4819	3145	1958	3909	1776	2880	6911	9999	2556	4343	6053	2149	21953	31931	35724	2948	5482	7535	5105	5063	8421	1452	3155	4322	26566	31793	35293
FBgn0000318	4380	5101	3649	3991	3642	4389	5077	4462	5183	12177	15586	17456	3808	5752	2813	25111	22089	25701	13593	8202	10953	4479	5800	6860	4980	8716	4215	15119	16118	20566
FBgn0000319	9050	10249	10225	33250	19700	12343	23980	10567	19861	98611	117972	38560	27754	38984	14230	136685	180144	192412	46424	67584	103914	32549	31338	45247	9920	20104	22056	159298	187147	186461
FBgn0000320	3101	3499	2750	16103	15196	8727	11935	7404	10893	7708	22424	9474	12317	17228	7127	50160	60415	70537	10464	9211	9511	11027	16491	24787	6586	15936	11627	48571	55949	74371
FBgn0000326	1153	1323	986	1255	959	785	1197	771	1047	6145	8440	5872	1303	1759	819	5072	5489	6530	4042	3451	4560	1338	1278	1888	506	1083	852	3985	4324	4967
FBgn0000330	1406	1710	1327	2589	2046	1763	2458	1852	2274	7655	9370	5844	3155	4587	1657	14672	16301	18746	5291	5617	7130	3457	4177	5053	1962	4132	2781	13323	15031	16999
FBgn0000337	5	9	17	103	82	99	982	754	953	287	267	103	940	1335	365	9837	10725	15004	110	93	162	1481	1620	2189	1956	4235	4084	11459	13839	18739
FBgn0000339	1779	2079	1373	2145	1630	1523	1903	1377	1735	6601	10592	8517	1930	2650	1194	8576	8958	9922	6597	5293	6443	2112	2364	3060	1085	2225	1656	7188	8102	10664
FBgn0000346	188	191	226	549	357	209	620	275	545	9914	1949	807	463	628	197	3692	4155	5115	1029	1650	9205	1313	1440	1827	560	1142	1203	6131	7054	7299
FBgn0000351	207	213	232	460	373	327	318	347	326	120	186	112	101	120	48	289	371	389	15	16	50	223	213	365	48	112	55	175	212	220
FBgn0000352	545	587	1074	3719	2574	1368	2372	748	1979	7250	9132	2308	3111	4561	1558	14780	19174	21177	2667	4325	6936	3265	3122	4783	826	2204	2554	16794	18556	21014
FBgn0000355	20	26	18	6	1	2	0	1	1	2406	7732	6515	1	5	1	20	0	3	1301	765	660	9	27	33	2	7	18	85	106	121
FBgn0000356	106	124	109	152	127	115	237	151	131	349	480	403	113	175	68	542	642	672	458	285	329	146	190	179	117	148	196	499	665	749
FBgn0000357	41	68	39	12	18	55	12	22	22	34	16	18	3	4	2	9	8	11	10	4	9	5	4	29	24	2	1	4	67	0
FBgn0000358	0	0	0	0	0	0	0	0	0	4	1	0	0	2	0	0	1	0	1	0	0	1	0	0	0	0	2	0	0	0
FBgn0000359	0	0	2	1	0	0	2	0	1	18	28	13	13	21	5	36	83	50	26	41	27	38	25	31	7	35	28	106	127	105
FBgn0000360	3	5	0	3	0	0	0	2	0	16	98	24	1	0	1	0	0	0	158	81	46	2	2	0	0	1	0	9	24	0
FBgn0000370	21106	24080	24823	41599	29462	21337	35816	22405	30339	147990	207733	84213	47653	62876	27438	162518	204480	231158	73770	101063	123541	39349	38787	57835	20090	40628	37596	162480	191500	215727
FBgn0000376	215	216	272	1343	983	550	856	331	674	2319	2845	694	989	1155	476	3731	5332	5929	765	1247	2328	1059	1155	1878	269	653	718	4438	5338	5991
FBgn0000377	1905	2233	2005	4482	3310	2206	2871	1263	2640	8079	11103	4872	3517	5102	1969	13491	15791	17934	5269	5250	8109	3844	4764	6447	1561	3496	2840	14391	15309	17816
FBgn0000382	123	151	251	1419	902	526	1091	450	1025	7626	7444	1949	1472	1899	625	8788	13706	13856	2448	4694	8467	1868	1605	2537	532	1342	1683	11897	14088	13622
FBgn0000384	121	114	264	1287	728	465	892	385	680	2850	3578	1064	895	1124	363	4304	7416	7512	1628	2471	3338	1407	978	1487	457	1045	1239	6932	8870	8424
FBgn0000392	81	92	107	199	146	119	184	74	114	110	153	45	27	56	19	292	281	321	78	129	176	57	51	32	30	93	115	645	728	820
FBgn0000394	843	950	1054	1736	1478	1236	1417	1121	1292	5894	11489	5258	1451	1984	949	5183	5813	6416	6519	7786	7180	1848	2053	3051	1223	2448	1665	5602	5960	7075
FBgn0000395	96	109	186	371	311	226	428	187	440	2655	3994	838	252	354	136	1781	1977	2425	837	1823	2222	516	521	738	175	357	351	2011	2214	2632
FBgn0000404	1754	2015	2910	10657	7046	4448	7361	2667	5520	18008	16921	5456	9362	13269	4730	35549	47215	49368	4541	5542	13409	9973	11071	15891	2230	6426	6226	31111	36223	44530
FBgn0000405	3234	3813	4000	12988	8214	4661	7468	3030	6230	11034	11867	3878	7531	10614	3749	26672	36684	36908	4870	5116	9711	8012	9034	13022	1978	5067	4543	26798	28131	35615
FBgn0000406	12221	14077	4871	411	458	894	65	8	91	49918	7838	3058	148	15	11	65	92	66	1137	1344	8811	19	58	38	39	57	50	80	111	105
FBgn0000409	17839	20431	14562	6302	5150	4530	2971	2595	2988	93978	169218	228653	2633	4473	3840	6159	6311	7306	227903	124262	118778	2806	3951	4902	1776	3505	1543	5147	4943	8615
FBgn0000411	216	270	313	507	274	265	540	291	529	3050	3610	1184	311	460	183	1762	1566	2366	1690	1841	2310	473	420	787	162	494	418	1818	2031	2537
FBgn0000412	7414	8315	9388	26484	23160	14366	18749	10003	17992	33049	37538	17007	21652	30123	11963	82202	95100	105749	18771	16746	32195	20620	26667	37542	8879	23713	18447	78486	87910	109276
FBgn0000413	1251	1553	1793	4485	4057	2504	3814	1658	3365	11097	16370	5217	3803	5651	2063	20091	22878	27177	5659	7821	9943	4053	5380	7669	1528	4116	3727	19450	21972	27317
FBgn0000414	496	610	853	4432	2901	1728	3084	1568	2489	16752	13380	4281	3664	5177	1706	17930	27953	28996	5167	8505	15966	4364	4067	6841	1631	3663	3893	23838	29253	27526
FBgn0000416	4919	5512	6142	19212	11537	7573	18826	4972	14719	69241	89264	24709	15138	21051	7286	113730	122371	131036	28320	49766	64625	31267	19909	26209	6468	13554	16032	118313	146510	126665
FBgn0000422	2013	2278	1726	90	38	36	65	53	40	28401	52910	12431	175	86	18	554	561	663	4383	9008	11934	207	684	116	193	84	126	1421	2436	771
FBgn0000426	3738	4226	2875	3483	3497	4453	4255	3749	4133	4792	4843	6619	2357	3532	1853	9520	8358	10069	4528	2242	3777	2411	3728	4323	3562	6405	2516	6684	6652	9732
FBgn0000427	2	4	0	9	1	2	32	5	7	20	21	11	2	0	1	6	5	14	6	8	10	6	8	0	1	3	0	24	12	14
FBgn0000439	93	108	190	466	226	285	954	522	731	2926	7715	1970	330	554	181	4268	4806	5485	2940	4572	3728	750	673	872	634	1020	839	4801	5220	6972
FBgn0000442	270	304	371	383	44	471	21	6	20	1260	782	389	379	564	116	146	335	300	938	1170	1809	827	388	427	231	250	102	928	1025	661
FBgn0000447	3057	3582	3336	4432	3530	2965	3558	2239	3238	10484	14361	9678	4843	6509	2959	17238	18886	20919	7240	5944	8096	4600	5312	7671	2384	5005	3136	12665	14268	16554
FBgn0000448	17	31	40	6	1	3	178	592	221	320	1408	59	3	5	2	653	245	1337	33	140	380	3	11	7	175	355	967	3265	2638	4543
FBgn0000449	167	187	605	519	164	322	542	47	371	151	163	80	374	383	117	641	2582	1860	353	319	514	669	375	596	843	554	1516	11346	13678	7921
FBgn0000451	422	467	491	236	108	120	305	264	233	1659	22249	2804	100	149	77	473	729	781	3060	3271	2579	190	213	253	214	244	208	1331	1646	1371
FBgn0000454	3699	4244	4601	7612	5784	4076	6204	2153	5398	20728	22717	12231	7160	9811	4289	26882	25822	27662	17276	15558	26274	8891	9472	11360	2730	6194	5424	24671	27601	25530
FBgn0000455	744	944	953	1533	1199	901	1557	723	1406	5435	8233	3537	1110	1982	665	7581	6591	7274	4105	4490	5173	1907	2157	2308	740	1452	1253	6347	7080	6985
FBgn0000459	99	134	227	625	370	358	901	319	653	1524	2206	481	598	735	251	3243	3656	3942	656	1004	1192	710	708	1143	186	630	613	2872	3483	4531
FBgn0000463	129	155	443	2776	2038	1130	3533	1270	3028	4125	4906	1184	2174	3212	1044	19304	25068	30435	1403	2586	4196	2649	3199	4424	950	2578	3186	22197	24233	28327
FBgn0000464	129	133	265	2533	1544	807	2489	776	1953	12531	7731	1561	2053	2788	857	16760	23776	25481	1722	4425	12220	2882	2441	3845	905	2441	3097	21980	27454	25509
FBgn0000473	255	294	61	27	21	30	18	2	10	2783	7558	1789	205	637	143	135	364	248	8952	11010	11496	271	147	82	14	34	8	656	775	221
FBgn0000477	1073	1259	1361	137	188	387	134	29	139	10516	1366	645	40	18	11	24	40	62	442	592	6409	14	45	43	90	123	141	397	514	234
FBgn0000479	104	111	180	422	222	146	265	155	196	7310	6861	3147	203	336	102	1014	1945	1540	3196	5787	7964	282	202	321	105	143	109	2305	2864	2044
FBgn0000482	738	781	805	2318	1580	1095	2021	1029	1757	5316	6288	2922	1857	2440	952	9345	10893	11871	2748	3200	5603	2292	2635	3895	1012	2143	1957	9096	11155	11888
FBgn0000489	358	364	781	746	495	346	940	421	724	5130	8911	5478	634	1007	304	2074	2952	2861	5553	5795	6055	1169	710	801	201	457	326	2708	3793	2766
FBgn0000490	312	370	577	1882	1414	844	853	383	721	3317	6449	1835	1091	1517	768	4611	5846	6410	2162	3559	3567	1162	1410	2682	391	880	755	4297	5233	6340
FBgn0000492	57	85	26	73	57	53	113	47	108	1883	654	404	96	98	40	660	824	847	647	862	1369	178	141	206	63	155	135	931	1161	1196
FBgn0000497	1365	1597	2549	16953	12189	7530	11000	4719	8662	13553	25695	6091	11160	15566	5407	68779	94870	106431	7931	11981	14085	12242	12632	18815	3400	10265	11152	73107	87628	90331
FBgn0000499	673	823	1005	2723	2362	1272	2280	894	1978	6398	7504	3061	2420	3555	1297	11193	13507	15264	3114	3593	6122	2795	3162	5205	972	2492	2272	10665	12240	14158
FBgn0000500	37	42	20	7	20	13	5	0	0	1001	42	98	3	3	0	9	47	38	42	78	723	5	1	1	3	12	4	22	39	30
FBgn0000504	3	2	2	87	66	63	409	192	318	83	163	39	340	464	121	2771	3099	2987	80	89	93	338	452	634	101	342	396	3002	3917	3464
FBgn0000520	545	606	547	1171	1024	819	965	622	903	2203	3083	1634	939	1236	497	3405	3632	4562	1517	1403	1976	948	1327	1599	587	1279	725	3115	3309	4557
FBgn0000524	348	414	831	3034	2639	1602	2839	1029	2496	3674	6773	1690	2343	3630	1351	14528	17755	20415	2132	2907	3844	2817	3194	5025	881	2756	2502	14953	17210	19558
FBgn0000527	673	746	2232	7	3	7	8	8	4	12836	20153	8864	383	342	125	1453	3454	3495	3872	5052	5227	7	11	29	6	22	3	66	121	24
FBgn0000529	0	2	2	6	2	0	6	19	5	138	6	11	3	3	0	4	19	36	9	17	139	3	4	12	126	230	169	210	308	321
FBgn0000533	1299	1517	1081	2420	1698	1385	867	554	841	6689	16530	9292	1562	2568	853	3102	4527	3590	8820	8110	7642	1746	2453	2987	94	344	72	1096	927	949
FBgn0000535	0	0	0	2	0	1	12	1	4	388	60	11	2	1	0	23	26	35	4	71	557	5	3	4	0	3	0	16	53	50
FBgn0000536	849	985	1185	2285	1505	1141	1698	799	1318	18602	27101	7249	1686	2464	727	6486	9753	10062	6505	11852	13921	2303	2053	3137	805	1658	1746	7477	8659	8938
FBgn0000541	2561	3006	4737	18254	11369	8080	14146	7996	10188	43001	41792	16060	14257	19718	7022	92183	127076	137578	16666	22778	39035	17236	17065	26411	7897	14892	15880	103871	121859	135652
FBgn0000542	1552	1728	2503	11818	9212	4706	7332	3206	5963	20196	37618	9414	11068	14757	5195	47257	71774	76853	8756	16283	18664	12114	13452	22024	2876	7069	8328	58832	69671	75432
FBgn0000543	1707	1929	1739	3743	3081	2304	3297	1911	3022	7360	10625	6096	3583	4655	1991	14745	16535	19071	5033	4552	6694	3130	3693	5218	1571	3526	2498	11970	13761	15795
FBgn0000546	246	291	531	4672	3509	1922	2427	577	1891	7917	10571	2602	3957	4638	1724	11859	22683	19685	3035	5776	7409	3636	3670	6231	624	1629	1464	15663	18758	17337
FBgn0000547	713	810	1862	16545	10873	5803	15111	4250	12590	23200	37626	7134	13909	19704	6485	122351	149543	165175	9188	16043	21601	15998	16490	23159	3877	13517	16541	129191	154362	169658
FBgn0000551	696	809	1379	0	2	1	7	17	9	19838	26505	32982	17	18	13	158	149	210	5364	2440	1865	8	21	23	56	50	47	191	264	374
FBgn0000552	2	6	10	1	2	0	2	1	0	53	53	70	1	1	1	0	0	0	96	20	15	0	0	1	0	0	0	3	4	0
FBgn0000556	210187	239314	273259	510447	378982	203839	243704	91288	223138	1699128	1977673	860687	391407	546948	207455	1500539	1856619	1913794	730120	939905	1369099	427188	447934	709042	85916	228708	227365	1403737	1707723	1858933
FBgn0000557	178	184	185	165	92	136	1876	1026	1675	12713	1560	1139	381	620	73	12325	11735	14875	496	1236	9816	848	872	1194	1629	3395	3926	12285	17394	14120
FBgn0000559	159343	181062	171688	312196	206857	138025	153757	71755	139394	1073656	1182750	660433	265217	365515	160884	931920	1152998	1217388	572212	655277	900546	260688	271983	408374	88851	190988	148977	918153	1095117	1183026
FBgn0000560	43	43	41	116	95	53	35	13	35	164	290	127	64	91	32	91	185	210	150	119	177	55	87	153	12	50	20	194	112	141
FBgn0000562	1021	1174	1399	4576	3174	1924	2688	1142	2347	14757	25119	5983	3637	5123	1990	15468	20858	21218	8372	14204	16747	4264	4135	6758	1153	2670	2764	17701	20033	21485
FBgn0000564	89	88	267	0	0	1	1	2	3	1320	1081	1339	1	3	1	0	0	0	404	116	564	3	3	0	0	5	0	31	18	2
FBgn0000565	1617	1817	3272	805	774	962	2372	1344	1991	9047	13914	8808	1533	2054	685	9415	10404	12211	5068	2921	5249	2740	2777	3980	2347	4472	3267	9171	10611	12508
FBgn0000566	3990	4444	5303	4143	2771	2558	4194	2058	3613	20441	16621	14570	1161	2367	780	6531	6487	5108	22405	17500	29996	4250	4974	5375	1475	2919	2199	13550	14135	14315
FBgn0000567	82	92	221	1260	732	587	1251	324	1085	3634	5166	885	2058	2532	743	8376	14177	12043	953	1897	2970	1800	2375	3641	406	1013	993	10896	12931	11131
FBgn0000568	175	192	626	2249	1324	1048	3223	1210	2916	12312	17727	3268	3531	4139	1232	16934	20379	27133	3679	7050	10833	2703	5048	7530	1172	2884	4299	25242	30375	30509
FBgn0000575	2150	2312	2837	9360	7526	5231	9466	6152	9254	11700	18139	6589	6045	8225	3387	37792	42464	51485	6666	7663	9844	7970	9291	13038	4344	10739	8947	33919	38708	49036
FBgn0000576	400	440	554	1565	1203	998	1910	841	1742	1824	3567	1670	1361	1520	575	6838	7521	9454	2042	2415	2445	1683	1745	2957	777	2033	1653	6504	8278	10787
FBgn0000577	177	155	171	600	300	511	1188	895	1174	1266	2038	980	753	1065	404	5096	5497	6888	1112	1073	1316	886	968	1504	977	1829	1331	5453	5822	7980
FBgn0000578	81	97	326	1971	1413	658	1865	554	1640	7122	10037	1771	1856	2573	850	12729	16964	18748	2029	5036	6856	2101	2543	3540	397	1179	1612	13005	16680	17480
FBgn0000579	22753	25378	25072	24982	16125	10744	16159	7627	15879	214210	255881	224682	24090	37194	17585	60885	75661	73988	223079	243878	327005	26535	24681	36832	6329	15200	13131	67427	76951	82153
FBgn0000581	730	846	1695	8287	5718	3409	5870	2211	4743	21691	21237	5051	6369	8700	3049	35226	47429	51470	5496	10658	18873	7497	7848	12595	2184	5457	6254	40256	48045	50151
FBgn0000588	854	976	1019	1729	1423	924	823	426	770	1873	2229	1339	910	1252	518	2588	2992	3472	1145	974	1591	1025	1346	1593	415	764	533	2540	2585	3259
FBgn0000591	508	578	375	2099	2330	2980	3817	3921	4036	1180	1464	1546	2657	2954	1804	12218	12372	14106	1248	532	1103	2949	3520	6466	4180	7914	3774	9809	12686	16300
FBgn0000592	862	981	1132	330	211	185	14	3	3	5788	936	375	0	6	6	26	35	22	372	873	3253	12	39	6	1	45	8	99	183	61
FBgn0000594	95	83	80	208	137	151	190	152	128	84	47	34	19	33	6	65	89	105	16	28	53	16	35	30	24	25	19	455	437	357
FBgn0000606	0	1	7	6	8	3	17	5	12	204	94	24	17	22	8	123	172	182	45	62	221	5	28	22	6	26	18	156	187	216
FBgn0000611	1284	1485	2244	8760	6010	3241	5679	2200	4989	20265	26728	6533	6343	9197	3259	33613	43432	45103	7827	14175	21090	6683	7750	11981	1565	4757	5374	35117	40665	46369
FBgn0000615	101	107	178	77	49	47	99	26	82	1148	255	74	21	28	12	336	279	213	65	109	554	117	109	43	50	81	79	299	410	386
FBgn0000617	1053	1230	1134	1757	1561	1231	1387	1036	1448	4153	4580	3349	1528	2145	1052	6333	6346	7808	2944	2190	3512	1422	2024	2631	1067	2126	1363	5213	5577	7566
FBgn0000618	741	840	785	1015	1129	1373	1221	1060	1241	2062	2510	2850	944	1284	814	4183	3850	4811	2764	1688	2503	1017	1417	1629	2154	3505	1332	4001	4119	5952
FBgn0000625	979	1108	972	1009	1065	639	1726	726	1453	1930	2796	941	704	853	327	5900	5896	7501	969	1508	1438	869	936	1534	450	1600	1496	5514	6836	8813
FBgn0000629	1478	1746	1502	3303	2455	1636	2030	1067	1855	7452	8784	4150	2776	3914	1501	10818	12247	13782	3539	4073	6020	2752	3066	4302	874	1931	1638	9211	9751	11595
FBgn0000633	9	7	19	13	3	13	35	20	25	2188	51	76	6	10	1	86	68	150	25	106	1825	23	7	31	30	74	69	152	331	216
FBgn0000635	475	529	848	7511	5682	3279	9788	2886	8333	10537	13020	2922	5095	6981	2138	41206	56312	59776	4328	8286	13647	8413	9166	13582	3553	8982	10218	59474	74032	81323
FBgn0000636	2262	2466	2885	14648	12802	6917	11748	3331	10188	14993	30562	8239	12943	17342	5807	58031	68915	73306	10874	16594	17378	14336	17567	25963	3228	11140	10102	53565	64489	74531
FBgn0000639	37	36	27	33	33	37	42834	627	32211	48	66	60	129	28	7	7399	264	451	72	70	84	148	148	299	2198	8468	29784	2066	2017	928
FBgn0000640	22	22	23	737	1248	6577	23994	368	17111	971	109	42	4878	396	416	2438	138	491	81	554	2365	463	3913	2246	1373	1977	10921	722	962	1160
FBgn0000644	56	63	57	48	52	66	52	87	68	44	50	28	31	29	31	102	89	110	41	21	28	48	77	107	67	142	61	137	155	248
FBgn0000658	1466	1726	2087	7560	5370	3779	5351	1966	4412	7765	20090	7208	6132	8785	3692	22650	26665	30998	7850	9050	8602	5727	7543	10894	2280	5548	4189	21277	22931	28031
FBgn0000659	353	402	395	187	50	31	24	20	29	9919	5858	1354	93	274	44	2078	3971	2585	1580	2569	5061	355	248	284	80	166	155	2936	3446	2065
FBgn0000662	1445	1613	1643	4400	3739	2237	3677	2040	3102	11090	14489	5376	4071	5549	1963	18857	21662	23873	6364	7506	10456	4636	5154	7683	1995	4509	3987	19035	21940	24797
FBgn0000667	9226	10501	14538	18061	9835	5273	6900	2868	6052	282146	674158	519964	18257	30455	12506	41090	54963	55843	530986	516181	467420	20557	17076	27797	2366	6304	5609	39325	43864	46244
FBgn0000709	342	433	654	2676	1531	832	1463	519	1230	9380	13672	2753	1974	2901	1028	9177	12242	13455	3325	7381	9601	2360	2423	3567	569	1495	1853	12245	13782	13737
FBgn0000711	396	416	723	1913	1166	646	1127	420	817	5779	8493	3084	1255	1751	647	5737	7199	7198	4234	6136	6913	1624	1610	2378	374	987	1064	6055	7001	7188
FBgn0000715	76	122	71	0	5	5	5	1	1	2510	20	101	0	0	1	0	12	7	11	58	2568	3	4	29	0	73	0	4	12	0
FBgn0000719	124	156	224	466	268	350	959	567	793	3807	3765	1494	263	438	85	3293	4338	4640	1441	2012	3698	613	423	443	323	641	833	4517	5756	4978
FBgn0000721	1067	1225	1675	3527	2616	1997	3020	1409	2522	22992	30106	8763	3459	4791	1818	14593	19972	20892	7973	12505	16361	5216	4632	8277	1695	4066	3036	15063	17604	18189
FBgn0000723	1125	1279	1998	7005	4716	2919	3495	1779	2769	12417	21428	9625	5510	6361	2464	14247	19675	21453	12622	12774	14063	5485	6251	9134	1791	3894	3514	17934	21953	21772
FBgn0000808	0	1	3	6	2	3	20	10	8	91	34	10	18	30	8	131	264	216	46	27	86	68	98	92	7	27	14	98	160	249
FBgn0000810	155	157	284	1283	880	547	865	397	687	3944	4006	1075	1302	1476	632	5209	8651	8401	1229	2096	3438	1422	1294	2249	423	993	1101	6184	7887	8071
FBgn0000826	33	46	39	70	42	44	59	39	42	117	146	154	32	53	16	183	178	164	85	114	124	63	105	80	53	87	37	158	152	245
FBgn0000927	13	8	2	23	12	19	19	20	16	39	48	30	6	5	1	6	8	18	38	48	60	470	469	952	7	12	5	30	16	78
FBgn0000928	3	9	4	9	5	1	3	0	1	40	108	36	12	25	8	23	53	87	8	24	28	12	10	11	3	6	4	15	51	103
FBgn0000964	0	0	2	3	2	4	2	3	2	333	175	95	28	54	13	180	234	248	35	34	225	14	17	36	41	48	46	146	204	214
FBgn0000996	931	1028	1192	3182	2387	1289	1401	352	1091	4621	5231	1989	1679	2593	1040	4601	5808	6506	2231	2439	4404	1867	2337	3190	304	842	796	4545	5042	6689
FBgn0001075	2255	2385	3381	19173	12425	7629	10310	4534	8581	21867	35245	8585	12760	17052	6953	74778	110026	115191	10295	16372	21696	14029	14379	24517	3253	8706	9397	87488	105231	105422
FBgn0001077	3	2	0	1	0	0	1	2	3	23	1	3	2	0	0	0	2	1	2	5	34	7	4	3	0	0	0	10	17	1
FBgn0001078	860	965	936	2324	1607	1127	1298	1072	956	12699	13676	6764	1753	2281	1123	4550	7428	6839	5738	6908	9289	1656	1893	2654	1125	1603	868	3378	4133	5191
FBgn0001079	165	197	359	1677	1114	571	1107	329	854	3168	4157	923	1360	1932	670	5727	6784	7494	1087	1959	2978	1451	1765	2359	233	656	766	5604	5642	6486
FBgn0001083	269	321	482	1994	1507	953	2181	948	2004	12580	26442	4968	3438	4282	1579	13871	20750	21570	5679	13877	14486	4291	4247	8255	1255	3189	3393	15719	19398	19034
FBgn0001084	306	298	406	951	782	631	1109	722	991	881	1184	587	669	793	393	3240	3316	4277	940	851	986	1115	1123	1728	750	1584	1174	5122	5793	7004
FBgn0001085	30	33	76	643	374	216	580	140	454	1103	1869	247	448	570	194	2882	4007	4039	410	885	1178	560	516	801	130	393	558	3173	3929	4167
FBgn0001086	3343	3910	3326	9074	6721	4088	5081	2093	4173	7045	9243	4793	5878	8567	3262	17426	19496	21221	4582	3952	6557	6016	7662	10682	1365	3841	3218	16504	17447	22708
FBgn0001087	605	675	841	3995	2778	1751	3186	1255	2564	9760	11162	3449	3077	4086	1315	15370	22988	23084	4376	7046	10234	3990	3796	5773	1091	2698	3252	18263	22016	23446
FBgn0001089	79	95	92	55	30	18	2099	276	1546	1874	3042	967	74	212	32	1166	1013	1222	1692	3277	3079	639	375	427	446	654	1828	5116	6402	3681
FBgn0001090	1744	1953	2139	4088	3984	3604	12574	6110	11847	53864	44519	30577	5748	9271	1978	50835	50716	55031	14268	27451	38401	10017	11395	12935	4709	10511	8690	36412	44077	52712
FBgn0001091	31300	35497	28490	16041	10685	8677	9195	4114	8877	234827	338315	413746	23150	39349	23981	67943	69656	68839	335643	250591	299669	27002	26035	35607	7946	17627	11059	60895	65460	71352
FBgn0001092	21430	24164	29166	32285	19139	13322	23030	9615	19930	262724	367279	358508	36067	55628	25174	104463	130511	128206	328200	321490	393267	43856	36927	55299	9916	22866	22195	108025	127568	132547
FBgn0001098	20698	23211	22506	30283	23188	14967	13405	5682	12735	233718	474952	337602	26497	42667	18936	86053	92608	95683	369589	358324	353987	23908	30905	40809	7069	17287	11786	57032	64741	75627
FBgn0001099	148	153	111	255	187	213	319	309	249	529	578	350	164	213	85	831	1062	1263	491	480	537	230	281	307	264	554	313	1090	1183	1610
FBgn0001104	2552	2768	2843	7304	5745	3908	5824	2985	4994	9137	14064	5436	5622	8028	3069	21252	25822	28512	5966	6474	9534	6633	7997	10937	2531	7061	5413	20909	24305	30212
FBgn0001105	663	789	1389	5398	3554	2174	4178	1576	3364	23321	21297	6776	3763	5782	1927	27350	34487	34977	7026	11990	23411	4810	5133	6603	1380	3757	4317	28235	32692	36422
FBgn0001108	1290	1454	1515	4579	2713	1743	3289	1501	2711	16159	26522	7498	3297	5470	1767	17438	21412	23718	8847	16206	18958	4165	4642	6468	1193	2810	2930	19763	21500	22838
FBgn0001112	438	471	711	976	366	224	705	203	553	13806	31643	6340	388	606	185	1315	1806	2069	4522	17993	16211	530	377	536	80	269	125	2110	2959	2045
FBgn0001114	13594	15625	14952	793	1283	2419	18838	1835	14043	129553	20292	8162	490	440	149	41080	25915	24364	3489	4964	47525	14130	4985	3281	2582	3431	6340	21577	26994	17896
FBgn0001120	12	27	16	14	17	10	5	1	7	80	116	122	32	54	18	101	143	125	28	35	22	51	66	73	33	61	17	33	33	18
FBgn0001122	102	112	216	1039	548	335	707	273	560	11688	3566	1527	645	947	269	4220	5936	6171	1439	2945	10700	774	724	892	291	753	864	4878	5931	6297
FBgn0001123	3584	4116	3773	7183	4690	4356	6114	4317	4730	19873	25114	21373	6211	8340	3661	24312	29750	34966	19479	15755	19764	7116	7126	9607	4561	8163	6347	23290	27756	30684
FBgn0001124	5362	5988	5152	6913	4430	3256	4644	2588	4387	32328	39949	33837	4987	7723	3340	19874	21249	22467	37783	35849	45725	5390	5742	7953	1897	3934	3396	16007	18195	19104
FBgn0001125	11273	12887	10941	8590	6314	4915	5830	2916	5457	62692	84079	85129	7635	11710	6196	21173	24101	24050	71189	57234	68495	7051	8366	10459	2215	5243	3458	16122	17291	19943
FBgn0001128	14213	15795	8493	2143	1637	1659	950	443	779	44871	30562	25727	1676	2500	1216	4198	4658	4653	34774	28134	34234	2432	2004	2559	761	1490	1095	4738	4728	5830
FBgn0001133	878	971	903	1535	1248	1102	1345	909	1226	4177	5404	3295	1268	1644	738	4973	5767	6171	3065	2840	3695	1349	1701	2375	769	1641	1109	4183	4759	5825
FBgn0001134	12	16	5	4	0	6	12	5	7	66	22	3	1	1	1	29	18	17	25	24	91	1	2	1	4	4	10	51	59	70
FBgn0001137	132	157	170	152	78	48	34	11	26	2145	5466	4990	197	405	162	542	585	612	3770	2829	2567	1247	1145	2477	180	357	225	1340	1665	1380
FBgn0001138	554	679	100	160	161	117	152	82	143	2990	1758	529	186	316	75	1485	1966	1968	351	916	1791	228	223	322	171	292	213	1510	1828	1851
FBgn0001139	2018	2268	3153	10717	8482	4893	6625	2704	5806	21155	26792	10498	8233	11878	4389	35571	41901	44576	10889	13072	19593	9278	11270	15868	2774	7440	6347	34921	38977	44790
FBgn0001142	2517	2665	2812	617	381	221	1816	161	1388	34539	15857	9420	282	488	157	8099	3132	7513	7810	10252	17204	558	429	477	670	904	2935	11654	13217	8737
FBgn0001145	2780	3055	1903	802	694	773	610	232	535	81945	15862	12144	1219	1845	528	5246	4419	3664	8919	12958	70244	2108	1634	1341	381	658	317	4323	4585	2582
FBgn0001147	83	114	147	253	164	113	355	212	384	902	1309	511	195	293	107	1322	1422	1555	675	608	921	393	269	504	185	444	331	1794	1959	2230
FBgn0001148	364	401	296	331	288	289	637	568	640	395	984	609	237	338	163	1836	1545	2156	534	411	431	398	293	470	226	525	434	1717	1649	2295
FBgn0001149	23756	26824	20501	19810	13739	15968	22860	12558	21304	105862	175261	133213	21572	32331	14183	150196	141213	143328	84829	57246	82473	37979	34961	41147	13354	24040	15975	90411	95587	97921
FBgn0001150	712	814	671	780	764	823	803	736	841	3215	3239	3153	1145	1283	689	3280	4264	4499	984	612	1168	615	486	1216	485	933	478	1076	1634	1495
FBgn0001168	982	1124	1051	3920	4092	3179	2505	1288	2476	7008	10234	6394	3657	4671	1819	10494	14309	15822	6025	7362	6827	4030	4884	7205	910	2847	1658	9014	10010	13512
FBgn0001169	477	514	819	3442	2321	1341	2821	1165	2025	7320	7903	1685	2445	3384	1085	16549	21920	23665	2007	3505	5982	2728	2701	4507	558	1789	2018	16684	19621	23316
FBgn0001170	7	7	3	2	0	7	40	23	66	46	31	2	18	20	5	311	257	370	31	36	32	64	32	43	41	125	46	458	507	594
FBgn0001174	0	0	0	2	0	2	2	0	0	20	28	11	9	2	0	16	2	9	4	0	0	0	2	5	0	1	1	4	6	5
FBgn0001179	1399	1713	1465	3409	2347	1644	2406	1113	2029	8569	10098	4863	3634	5114	2185	13883	14963	16586	4425	4331	6581	3026	3247	4380	1266	2488	2211	11104	12724	15320
FBgn0001180	2	7	7	6	8	5	6	6	8	235	44	23	9	15	5	42	56	70	71	73	280	18	17	17	3	7	9	60	66	50
FBgn0001185	694	807	1105	2319	1788	1466	2014	1413	1718	4280	5319	2339	1549	2196	974	6497	7428	8787	2214	2240	3383	1769	2039	3112	899	1996	1472	5556	6401	8169
FBgn0001186	601	700	1204	2947	1889	1007	2305	637	1846	28663	20531	8506	2417	3694	1149	10649	14222	13860	6902	11573	20590	2863	2894	4677	954	2332	2832	14624	17654	16951
FBgn0001187	934	1012	1253	8	29	27	8	1	2	4031	717	299	27	24	0	101	353	178	98	136	785	54	23	35	4	39	17	338	516	298
FBgn0001189	679	821	903	2486	1763	1316	1873	963	1591	6736	10064	3157	1822	2803	863	10200	11558	12988	3312	5274	6286	2456	2580	3410	965	2274	1892	9464	11189	13216
FBgn0001197	15262	17119	14324	22097	22863	19949	16243	13564	16324	25507	29266	24960	16515	22056	11620	47661	48618	54729	20509	12617	22840	16874	24921	31099	10318	25579	13615	39646	45600	56071
FBgn0001202	742	888	839	1864	1147	991	1910	1105	1539	5907	7798	3669	1685	2257	862	8345	9203	11090	4449	4753	6983	2101	2178	2982	1248	2016	1997	8759	10384	10986
FBgn0001206	716	887	734	1350	1172	1143	1061	942	1041	1727	1911	1275	1140	1490	687	4277	4883	6279	1145	848	1675	1148	1338	2277	831	1902	979	3634	4421	5647
FBgn0001208	1438	1605	1316	188	187	227	617	14	394	19680	8216	8868	173	47	36	149	44	54	1552	2215	3890	38	88	74	42	88	435	65	77	84
FBgn0001215	3911	4341	6065	18724	13424	8208	12303	5293	9828	42167	37500	17249	14425	17741	8257	41437	69377	73233	16133	18704	34555	15237	15901	27884	3772	10467	12133	50799	63278	68985
FBgn0001216	186	219	326	418	751	719	279	64	189	6031	2056	3130	110	62	265	44	3627	2111	5126	2533	6952	252	152	2536	550	712	902	252	9376	478
FBgn0001217	1039	1182	1572	2730	4893	4797	1537	243	1062	6345	430	1365	175	73	306	231	5120	3125	3349	163	12516	511	141	4628	1386	1643	2183	736	23752	1151
FBgn0001218	8811	9789	14215	32322	21076	13124	25676	9095	21327	176246	125216	47195	22620	31252	11863	147795	155303	173808	37977	54869	135584	29125	31374	54133	8382	18908	25047	155297	194930	179343
FBgn0001219	146904	167014	161470	240430	186560	128713	159175	77400	146496	734513	705776	455785	184479	248785	115677	585514	715454	797828	360190	341885	679260	199019	225266	419373	62750	144332	119942	624680	782105	809160
FBgn0001220	5610	6524	8133	12541	7626	4506	6854	1905	5504	90586	103877	50929	9548	12934	5436	29433	39241	40512	40695	55885	76005	9816	8530	18039	2195	5303	5077	30708	39515	36250
FBgn0001222	873	990	1348	4496	3175	1784	3268	1518	2582	8576	10736	3832	3115	4238	1496	13744	17609	20243	3834	5204	8074	3848	3649	5579	1380	3234	3276	14449	16908	19436
FBgn0001223	3506	3864	2814	2189	4146	5038	2464	596	1847	1743	601	1210	191	125	650	342	1232	1503	298	36	1078	225	228	2031	4114	3001	3048	587	13951	1337
FBgn0001224	7722	8906	6667	7849	14129	22882	93993	69224	89463	25270	3039	5595	21524	18850	19964	175558	245460	304581	2924	1903	22034	46398	35414	163225	77318	127711	95162	172498	334868	275123
FBgn0001225	13744	15703	11601	9791	19434	28062	20172	7833	17143	26716	3386	6802	5027	3975	11407	25410	38109	47281	2718	511	11693	6334	4627	61787	25328	27022	22364	21978	104529	28214
FBgn0001226	4963	5685	5995	14926	17420	18330	61906	39014	57962	20084	13375	8392	24295	30841	13369	234418	227548	301851	5295	4176	17791	34317	38269	81754	32070	63704	71065	246243	297185	320225
FBgn0001227	76	68	90	447	421	838	8366	5013	7876	5334	269	449	3590	4710	1390	38550	44933	48788	159	378	5214	7999	6731	15642	6796	14998	11358	41057	52482	52431
FBgn0001228	178	231	842	413	35	274	201	33	132	1061	1836	1227	123	177	88	950	918	1088	119	127	607	34	62	65	53	100	83	175	205	179
FBgn0001229	121	124	106	83	165	218	776	731	735	1465	310	297	870	1151	518	12587	11649	20542	114	130	1121	315	332	736	2428	4009	3110	6648	9599	10488
FBgn0001230	8327	9217	9639	9236	20611	22501	4489	1563	3794	15991	2756	6701	1011	609	1726	1337	21952	21525	11387	1865	37678	1857	915	13197	18824	17412	13513	2722	119705	6380
FBgn0001233	78081	88523	90091	142468	91129	60803	83008	27722	70298	558713	295961	216259	113209	159484	66803	332457	530078	446448	180627	123305	558758	127340	100500	332470	31217	66255	72471	334581	598368	391023
FBgn0001235	170	176	388	1262	1043	811	2162	1053	1925	2654	4619	1661	1122	1576	506	9553	11196	12426	1704	2595	2710	1534	1435	1945	877	2286	1981	9677	11547	13821
FBgn0001247	2657	3023	2804	5474	3194	2493	4248	2450	3416	19808	25700	14800	4142	6130	2333	18611	21086	23170	15147	16204	19992	4095	4522	5602	2075	3841	3278	17572	19604	21969
FBgn0001248	22103	25183	20176	22456	16762	15543	22349	14279	22119	76199	55427	32452	20694	30422	11682	97669	100717	110188	32294	33270	73590	20818	25272	33439	11861	26522	19385	84180	98598	107319
FBgn0001250	601	742	1630	6110	3079	1678	3281	1050	2671	55614	112393	26294	4337	6850	1883	20439	29905	29298	30505	66842	66180	5732	4188	6409	1145	2867	3529	21300	27322	25341
FBgn0001253	178	218	283	708	321	390	4867	3750	4623	3983	23046	1284	1081	1453	564	43668	30183	63755	592	1148	2387	1801	2953	5300	2109	5564	12208	61229	70762	80512
FBgn0001254	3036	3434	1906	626	282	232	32030	47640	36235	2479	3598	1906	118	731	123	343015	177807	380229	454	1685	1053	4599	4212	2072	60059	104825	143292	439789	493990	571568
FBgn0001255	75	73	108	317	276	317	3187	4841	3814	83	197	98	574	822	302	14946	12019	19532	96	110	93	991	1232	1299	3443	6401	6528	16801	19780	24338
FBgn0001256	596	707	281	109	131	76	37	155	57	1041	21772	1119	69	70	89	149	270	235	442	463	224	79	68	174	43	78	131	212	225	755
FBgn0001257	2509	2834	3936	1935	1319	1657	6086	4492	5709	8234	15734	9500	3143	4988	2328	24053	19529	26459	6668	7426	6193	3912	5289	6990	5154	9185	8053	26099	27404	35972
FBgn0001258	14292	16067	16049	7786	4060	1373	1899	799	1733	65026	107823	137081	5066	7715	6576	2851	3143	2789	125713	113071	134154	5195	4490	8793	308	681	590	2664	2916	3131
FBgn0001259	338	377	446	1121	828	613	1008	524	882	1096	1838	729	1189	1517	624	4638	6056	6531	1083	1077	1217	1406	1426	2436	424	1023	949	5396	6295	6969
FBgn0001263	73	94	107	154	83	115	165	88	141	759	1793	838	46	73	36	461	422	522	725	601	474	59	69	55	102	137	89	266	219	296
FBgn0001269	114	120	200	683	337	364	933	449	768	1196	2130	906	784	1053	401	4128	4412	5647	871	1236	1248	1093	958	1437	459	1163	1014	4873	5388	5970
FBgn0001276	507	547	440	742	905	955	966	885	1107	1656	2018	2294	703	883	475	4117	3606	4629	2358	1224	1849	912	1260	1282	1411	2690	1252	3464	3709	5689
FBgn0001280	1856	2097	2013	3774	2796	2583	3243	2067	2762	6307	8030	7461	3174	4804	1989	12203	13192	14213	5925	4302	6709	3874	4670	6207	1922	4316	2777	10207	11062	12813
FBgn0001281	2	2	4	5	4	5	11	6	4	86	62	74	70	69	28	114	280	289	181	114	188	109	83	136	194	192	143	501	617	649
FBgn0001285	13	22	40	1	9	10	1	8	3	4	1	4	3	0	2	20	34	15	10	4	42	2	19	7	4	7	10	46	54	37
FBgn0001291	1418	1580	1530	1877	1651	1325	2377	1686	2270	8795	13151	6436	2038	2671	1197	9254	9830	11794	6561	7580	8542	3785	3109	3389	1175	2836	2268	8700	10346	11759
FBgn0001296	310	368	248	532	453	367	1203	371	922	6747	5874	4277	465	485	236	1830	1268	1654	3290	2618	4279	634	529	817	470	740	646	1511	2340	2087
FBgn0001297	591	764	1377	2322	1358	1037	1616	814	1520	27887	52009	40203	2937	3965	1864	11012	14448	14574	33562	31007	32918	3545	3722	4589	937	1901	1555	11996	14669	12493
FBgn0001301	576	705	1150	4412	3045	1998	3510	1377	2595	17218	20186	3402	3394	4499	1596	16834	24247	25492	3942	6826	11246	3654	3763	5951	903	2329	2970	19088	22364	24363
FBgn0001308	3680	4331	4421	11704	7522	4608	8677	4545	7785	43214	63030	30558	9038	13964	4852	43779	51285	56439	33734	40838	49607	10212	12188	14949	4740	9933	8564	46295	51753	55605
FBgn0001311	3274	3544	3683	23403	16218	8599	10283	3427	8362	57786	117825	20796	13139	17276	6386	52874	75010	79173	20903	53405	54157	12582	13770	23266	3329	8298	8786	55129	66066	65842
FBgn0001313	1	5	0	0	0	2	9	3	3	23	42	25	1	0	0	0	0	0	0	1	0	83	83	170	2	0	0	1	0	0
FBgn0001314	0	0	1	9	4	1	6	1	2	54	89	8	3	5	0	7	28	17	10	39	46	1	1	5	4	3	5	28	37	28
FBgn0001315	7	5	5	34	22	22	39	22	18	40	87	18	13	25	10	159	179	222	18	26	19	25	18	51	19	26	31	217	219	197
FBgn0001316	1576	1851	3425	18659	12537	7533	16055	7349	12863	38098	51155	12870	15384	20633	7108	84014	123209	124374	13000	22698	34981	19235	18673	30660	5826	13740	16795	112247	142001	144779
FBgn0001319	4	7	52	11	4	15	8	7	1	1798	341	141	2	2	1	216	60	58	81	172	1641	55	25	11	4	29	30	64	153	50
FBgn0001320	74	113	104	350	178	218	501	306	534	2012	5388	1789	465	673	175	3335	3076	4027	1701	3379	2890	714	738	973	381	688	588	3284	3646	3673
FBgn0001321	1216	1355	1568	3978	2621	2057	3669	1870	2956	8061	19832	5423	3485	4259	1734	13211	17014	19742	5623	8399	7496	4095	3763	6140	1496	3678	3513	14706	17366	18677
FBgn0001323	233	271	259	512	225	363	695	556	398	3816	9094	1926	303	537	149	2196	2581	3230	2132	5126	4124	469	372	538	259	410	379	2602	2867	3274
FBgn0001324	1522	1725	2022	6884	5285	3718	5427	2589	4963	17569	16652	6520	6632	8018	3511	26506	39001	41248	7589	10164	18133	7189	7371	12746	2500	6244	5565	32559	40782	42437
FBgn0001325	26	23	73	23	13	35	28	1	18	1668	644	178	8	9	2	20	17	35	279	371	1251	7	10	12	9	2	11	20	49	50
FBgn0001330	742	882	961	1846	1198	637	1343	458	1047	5984	5546	2027	1344	2123	682	5845	7469	8021	1537	2421	4217	1512	1864	2311	463	887	865	6288	5940	8273
FBgn0001332	1512	1730	1546	4360	3624	2271	2744	1296	2335	9876	12839	6213	2749	3895	1582	10509	13122	13874	8525	8975	11544	3569	3758	5246	1246	2995	2408	11001	12482	15213
FBgn0001337	854	961	1316	5206	3357	2018	3612	1487	2820	12601	15842	3790	3702	5172	1824	20011	24202	26196	3868	6866	10811	4356	4388	6306	1509	3636	3687	23320	26832	28821
FBgn0001341	1873	2142	2711	5024	2907	1527	2932	965	2347	22164	25543	11921	5988	9568	3083	25827	28416	30489	9422	10606	14974	6949	7612	10417	1823	4826	3851	21580	22051	28555
FBgn0001404	365	453	534	1132	835	582	932	474	844	4845	6024	2861	817	1275	415	4803	5411	5781	2562	3420	4983	1080	1097	1370	505	1203	1179	5387	6154	6160
FBgn0001491	1077	1167	1181	1954	1498	1349	1666	1144	1437	3431	3833	2701	1164	1720	793	5276	5046	6203	2160	1993	2576	1240	1791	2302	749	1760	1231	4026	4364	5975
FBgn0001565	2290	2683	2973	5450	4140	3330	3859	2022	3183	14277	16037	7668	4012	5299	2500	13991	16325	17894	7552	7635	10157	4576	4553	7731	1844	4207	2770	11707	13434	15787
FBgn0001612	777	844	922	3323	1934	1044	1659	600	1368	5385	7235	2508	3014	4415	1509	10116	12777	14276	2992	3960	5837	3037	3224	5020	760	1807	1996	11486	13237	14640
FBgn0001624	162	176	492	2199	1292	576	1231	432	1042	13685	19970	6077	1480	2120	609	8989	14672	14187	8448	17968	20584	1795	1446	2090	388	932	1295	11366	14553	13468
FBgn0001941	1546	1723	1426	2233	1562	1228	1572	801	1377	8901	8184	3350	1592	2244	831	6990	8244	8444	3519	4532	7055	2192	1701	2383	810	1864	1443	5879	6546	7770
FBgn0001942	56020	64616	57647	100159	78950	53180	68153	34251	59736	334922	415693	227620	102769	137105	57627	384962	467786	512744	212130	209589	290081	104785	119568	181011	39687	89657	74440	377232	456428	498098
FBgn0001961	3351	3849	3051	4145	3753	2830	3534	1922	3546	16888	22205	10383	4928	6716	2870	21349	23022	25098	10589	11103	16798	5550	6224	8623	2379	5212	3715	17031	19146	20473
FBgn0001965	999	1175	1490	4841	3815	2629	4242	2003	3549	12422	12885	5137	4139	5791	2232	19874	25305	27900	5271	7037	12317	5016	5360	8359	1984	4713	4111	21517	25973	26882
FBgn0001967	11	11	14	0	1	35	209	48	186	49	24	9	0	2	4	438	59	251	0	3	11	238	80	28	91	127	273	597	700	349
FBgn0001970	685	826	895	710	617	464	789	509	808	12075	25288	6052	974	1416	604	5284	5582	7373	2712	4136	4742	1103	1178	1790	865	1752	1376	5428	6118	7271
FBgn0001974	456	552	536	1215	812	533	967	417	741	3528	4821	1809	1007	1624	618	4655	5238	6015	1658	2235	3133	1042	1245	1393	425	1001	911	4728	4718	6116
FBgn0001977	1883	2125	1549	2624	2350	2067	2880	1705	2511	5648	7679	6829	2241	3164	1509	10996	11117	12371	5373	3250	4388	2084	2693	3318	1424	2902	1760	8580	9029	11416
FBgn0001978	914	1094	1687	4068	2932	1969	3205	1396	2757	20935	24352	7790	6557	8684	3782	24065	30172	34353	5823	9378	13255	5700	5479	9579	1875	4371	3863	20344	22876	24989
FBgn0001981	961	1099	1603	1811	1415	875	1377	696	1248	4061	5766	2656	881	1251	541	5809	5929	7713	2573	2886	3814	1240	1299	1722	616	1948	1690	6494	7105	9856
FBgn0001983	50	46	67	117	37	51	20	9	19	3032	22	207	6	11	4	224	59	127	92	100	2380	13	42	313	32	183	150	149	491	658
FBgn0001986	1234	1377	1714	3935	2498	1334	2379	645	1843	10232	10147	3054	3154	4548	1646	11689	14524	15827	2998	4593	8021	3186	3312	5221	635	1642	1795	12403	13530	16037
FBgn0001987	640	750	1391	7894	5420	3319	8960	3789	7353	13423	25970	5186	7032	9992	3716	47449	52992	64688	6729	11669	13965	8146	11003	16851	2723	6782	8584	43655	50841	60443
FBgn0001989	3061	3529	3267	3046	2625	2367	2086	1480	2089	16555	30255	42112	1866	2907	1862	6357	6796	7811	55501	30650	30511	1776	2881	3280	1753	3881	1931	6874	7204	9479
FBgn0001990	524	561	654	1447	1051	803	1030	648	804	3163	3756	2053	1106	1482	675	4401	4958	5901	1362	1411	1966	951	1050	1563	561	1124	715	2976	3237	4144
FBgn0001991	137	201	399	371	119	49	96	24	34	15003	23694	17196	173	398	177	530	1002	769	15865	19012	21532	306	154	291	27	60	42	1116	1380	800
FBgn0001992	63	52	31	85	13	79	21	8	8	764	403	191	225	118	35	361	1374	805	191	162	439	190	50	304	33	32	47	586	1041	452
FBgn0001994	367	383	735	5052	3755	1962	4179	1199	3627	12587	10042	2744	4171	5509	2145	22671	31693	32810	3304	5389	11289	5177	4975	9143	991	3308	4352	26087	32806	34230
FBgn0001995	1954	2219	1853	2120	1593	1351	1541	1152	1413	8090	13909	14239	1633	2440	1207	5578	6698	7375	13856	9223	9968	1789	2009	2397	891	1909	1325	5018	5219	6389
FBgn0002021	1026	1115	1230	1565	1055	745	910	462	780	6751	12270	11511	1097	1650	660	4370	4391	5266	8385	6691	6950	1066	1314	1320	512	1248	859	4079	4342	5364
FBgn0002022	3260	3570	3126	5199	3833	2919	4617	1999	3892	13112	14538	7116	4373	6302	2313	21883	22318	25672	7253	8802	14737	5118	5688	6988	2357	5191	4996	24763	26986	31441
FBgn0002023	99	117	10	55	83	122	318	379	369	1035	255	194	151	235	66	1557	1818	2121	136	181	1067	319	384	546	438	952	622	1958	2674	3061
FBgn0002031	7579	8695	7243	7674	6861	4717	5645	2949	5704	36761	57444	43760	7558	11290	5127	25600	27267	28882	37068	28240	34062	6276	8138	9722	2623	6280	4211	20597	23290	26400
FBgn0002036	202	225	208	310	207	186	256	210	234	1540	3105	2744	143	261	173	1037	887	1086	4111	3277	3541	178	224	293	227	414	233	837	925	1281
FBgn0002044	1629	1937	2177	5706	4040	2571	4181	1869	3785	22406	23576	9947	4884	6586	2492	21087	26362	29915	8939	12469	20590	4953	5109	8773	1647	3861	3984	20134	25177	27218
FBgn0002069	7600	8472	8131	11721	8081	6101	8321	4652	7527	43131	47604	28247	12706	16650	8118	43222	49400	56732	24939	23954	34818	10961	12193	17748	4146	9550	7201	36473	40436	47127
FBgn0002121	3096	3611	5004	22967	9643	6300	10707	3377	7075	34600	50019	19101	11420	16413	6160	48316	65817	69753	9013	17576	21874	7491	6885	9815	1887	3712	5327	39369	45290	50011
FBgn0002174	1822	2071	2149	1999	1657	1331	1402	875	1346	16689	26726	17320	1681	2652	1123	6562	7177	7605	10494	10560	12334	1528	2363	3172	818	1828	1059	4817	5254	6294
FBgn0002183	7687	8563	8712	24739	17247	10492	13652	5195	11004	38143	39064	16959	20650	26357	11411	55497	77055	83525	15728	17231	31747	20908	21890	38409	4971	11456	9957	53892	65554	73709
FBgn0002283	579	628	631	1009	920	842	1070	879	978	2855	2926	2013	1072	1326	588	4360	4679	5481	1923	1488	2442	1460	1472	2348	935	1900	1285	4275	4714	5323
FBgn0002284	8464	9319	7248	9633	8027	6417	7053	5001	6947	19828	27024	19486	7244	11010	4495	37804	36723	39920	17911	13412	18265	8293	10689	12007	4627	9285	6088	31233	34552	40693
FBgn0002306	4809	5504	6478	19468	11802	6299	8492	2983	6646	69785	126249	25229	14206	18179	7486	50454	76214	70104	25142	52099	53437	15709	16909	23877	3112	8903	6972	54929	62486	67857
FBgn0002354	363	392	266	220	196	211	218	212	198	1816	3377	3302	318	535	246	1163	1250	1441	3045	1579	1923	373	433	561	185	465	235	738	893	1089
FBgn0002413	599	775	1084	3066	2370	1304	2343	1022	1856	9075	11383	3563	2530	3491	1313	11830	14991	16470	4071	5849	8356	2501	3333	5083	972	2604	2617	13644	15594	17348
FBgn0002431	3294	3937	4931	16808	9332	6170	10846	4916	7844	56957	47610	13586	12547	18155	6689	76792	106682	112307	15367	25708	46535	15186	14435	20953	4272	8486	9862	82185	97498	102834
FBgn0002440	23	32	34	21	6	4	7	9	3	6129	4200	2585	4	6	3	25	0	0	2128	8301	7853	8	7	2	0	7	0	38	22	5
FBgn0002441	1280	1372	1433	3565	2479	1705	2584	1268	2184	7270	10615	4017	2106	3013	1096	10571	14360	15819	4239	5990	8019	2515	2911	3771	916	2140	1928	11082	12562	13923
FBgn0002466	2308	2562	3795	17121	10702	5667	8163	2464	6225	17631	17093	5461	11269	15942	5830	35765	53417	52443	6982	8076	16246	10675	11940	17555	1813	5107	5226	41952	47608	54795
FBgn0002521	113	125	139	300	264	192	292	162	269	494	642	383	248	337	162	1187	1142	1361	337	286	499	281	345	496	155	450	279	954	1053	1429
FBgn0002522	87	112	94	428	319	293	228	197	300	755	2001	531	304	456	174	1860	2298	2666	636	775	875	494	566	836	239	474	410	2065	2429	2660
FBgn0002524	730	823	974	2509	1454	1175	2154	694	1592	10306	10909	3095	2696	3874	1244	12079	14675	15974	3073	5601	9063	3440	2864	4036	952	2152	2291	11800	13948	14994
FBgn0002525	2719	3156	5660	23218	16715	7586	13554	3459	11211	30156	31089	11027	16122	22512	8058	72457	84739	94371	13980	16267	31119	15724	19849	30783	3564	10867	12199	78390	91623	104468
FBgn0002526	5569	6469	10102	17842	9621	9707	20523	5951	16006	117619	88636	27503	14119	19467	6121	131327	167156	180104	28913	45027	89878	25653	21155	30905	6209	13039	16146	123798	148701	137066
FBgn0002528	3124	3447	4903	14209	7956	5202	12376	3192	9768	49793	55851	14885	8527	12335	4148	55083	64254	73211	16502	25642	42436	10716	10753	15042	3301	7821	9675	51292	61530	59755
FBgn0002531	2043	2220	757	161	438	1021	604	1794	1375	67802	63987	194691	320	305	340	1931	664	560	71056	78270	72452	303	434	197	858	675	145	1906	4212	870
FBgn0002533	373	436	148	62	154	444	245	694	486	98068	144216	258446	129	157	246	1422	432	388	126054	135461	117347	383	720	331	545	386	66	1351	1456	529
FBgn0002534	2418	2778	1542	276	627	2075	58	584	86	14869	17531	25835	32	88	145	47	168	43	38697	75575	82404	271	885	136	38	53	12	55	35	54
FBgn0002535	6168	6955	2965	2736	3080	4217	704	2422	1079	68543	174161	196270	646	914	709	621	667	462	91635	173304	170590	1207	2085	425	312	177	44	605	258	350
FBgn0002542	1577	1791	2283	8317	4980	2491	4184	1549	3043	7600	10834	2718	4709	7421	2320	19610	25166	27368	4052	5335	8607	5408	5851	7997	1103	2615	3188	23321	24507	28969
FBgn0002543	340	366	703	4982	2822	2170	3818	1044	2983	10471	11369	2219	3821	5288	1620	18962	28580	29580	3098	5832	9591	7586	5053	9116	998	2661	3101	26654	33606	30229
FBgn0002552	821	944	937	2837	2134	1390	1988	847	1813	4719	6828	2238	2223	3145	1147	10044	10856	12931	2319	3271	4142	2341	2883	4427	812	2006	1875	9752	10746	13759
FBgn0002561	6	8	20	56	30	39	8	15	8	592	1	28	2	3	4	86	86	109	17	32	385	9	30	123	10	72	42	60	133	135
FBgn0002562	711	802	1686	10417	8030	26731	17156	292	13107	17430	983	1011	15452	301	744	1546	246	830	723	8302	35057	888	5331	5807	1365	4433	2908	329	419	569
FBgn0002563	58145	66139	74010	35078	31481	69320	28794	567	23715	648809	30420	40118	19108	546	1163	3334	1498	919	24771	54701	476198	1480	9376	9643	2847	7730	5596	890	1130	1851
FBgn0002564	14505	16372	30307	26157	24448	51918	22854	352	17719	881253	59377	44381	21588	595	1220	1888	2221	1122	27346	55433	531314	1294	6967	10608	1742	6344	4690	1049	2368	1084
FBgn0002565	15	11	20	713	326	9523	29738	432	22856	100	42	9	9273	247	382	3365	203	220	12	47	1425	641	3694	6598	1873	5821	10268	1596	2112	939
FBgn0002566	1236	1435	1783	5003	2486	1849	3504	1866	2407	19812	22961	8898	4799	5663	1892	16325	32072	33566	5512	8590	11214	4702	3575	5808	1348	2313	2331	14682	18146	16532
FBgn0002567	99	103	93	235	285	307	1107	738	959	779	795	346	481	705	141	5399	6341	7310	196	352	559	828	1032	1105	970	2230	1783	6779	7932	9043
FBgn0002569	15	22	0	0	0	1	10	4	0	19	13	8	4	2	0	0	0	0	1	3	17	2	4	0	4	3	1	25	5	12
FBgn0002570	35217	40462	78	468	83	117	77	15	75	527	191	49	18	21	5	16	44	22	75	122	1121	23	22	3	0	19	4	31	113	10
FBgn0002571	1494	1668	24	0	6	14	4	1	1	390	35	35	0	0	0	32	0	51	12	78	469	2	0	0	0	3	0	11	4	0
FBgn0002573	103	111	89	602	448	363	590	422	572	1316	530	253	651	825	385	3130	3119	4270	280	309	550	555	904	1439	362	964	857	2813	3062	4335
FBgn0002576	5	3	10	375	367	212	928	388	815	134	162	59	652	849	286	5692	6709	8636	55	70	259	695	996	1532	428	835	1044	6680	7636	9693
FBgn0002577	16	14	9	45	31	30	44	69	34	286	1920	132	39	96	24	621	659	806	69	153	249	72	57	59	37	59	152	590	467	822
FBgn0002578	4307	4883	38	1	89	36	6	2	3	3743	1622	19	4	2	4	4131	10414	8984	41	492	3585	1	8	4	1	9	0	11	1538	11
FBgn0002579	64558	73353	57842	61735	56075	56404	48780	39646	48620	193963	228036	238260	56541	74237	42693	215026	217424	245976	161242	100365	136428	56278	71560	101312	52292	93563	44886	144722	153537	215833
FBgn0002590	119486	136333	102556	117148	113286	93938	85954	63851	89774	325790	398506	343936	112767	152244	73949	400442	409830	453767	294305	208130	284835	119228	149869	213504	71483	149645	86790	335463	388223	471811
FBgn0002592	997	1158	815	2525	2793	3634	4531	5538	4872	1399	2835	2361	3398	4225	2235	19791	19071	22029	2528	1267	1371	4070	4895	7826	7586	14711	7628	18344	23285	30330
FBgn0002593	99075	112521	79926	80927	70993	60189	44437	41230	50966	234765	303075	289416	68894	91290	46244	230025	247096	251401	225970	133146	169333	41565	72499	99685	36575	75158	37572	165322	184123	231470
FBgn0002607	109224	124376	107126	121393	111218	91502	79826	59102	82943	330195	408811	369392	101263	138328	70355	379335	426179	463357	268023	191893	262269	93679	126659	163515	59742	126102	74720	306738	332019	407744
FBgn0002609	815	855	1011	1751	1886	1831	2693	2668	2741	1501	2122	1500	2090	2517	1399	10813	12084	14635	1455	1096	1460	2352	2740	4583	2959	6740	3805	9511	12970	16414
FBgn0002622	101878	116370	92727	112951	108475	83501	77732	50137	79977	295844	388517	305127	96050	130356	62734	317583	352883	379025	240393	190940	262448	91799	119644	167384	47568	102771	62081	264574	296391	340765
FBgn0002626	79908	91430	68935	67815	72938	68881	59450	45606	62858	220779	270075	288596	68388	92889	47848	259960	261125	300087	213048	117552	159618	74595	98114	126998	56093	115425	60521	200607	227035	281944
FBgn0002629	1017	1170	603	4687	5252	5959	7289	7316	7003	2291	3322	3352	5835	6596	4127	22882	22117	30946	2720	1243	2260	5577	7956	11879	8861	15910	6853	16718	19290	35267
FBgn0002631	38	48	40	128	105	196	602	494	636	471	79	127	167	241	116	1243	1371	1471	95	58	495	245	233	537	676	1420	633	913	1345	1875
FBgn0002632	1	3	7	3	1	2	2	2	10	188	7	26	3	7	3	83	49	110	6	15	171	6	3	37	17	30	34	74	214	116
FBgn0002633	256	327	199	1258	1598	1851	3262	3146	3396	530	449	604	1658	1737	976	9838	10413	11965	414	241	461	2225	2287	4871	3865	7330	4244	8351	12953	14480
FBgn0002638	4026	4456	5483	11961	9567	6854	6692	2997	5520	23720	22308	10784	8831	12297	5285	21965	27742	28694	9081	9403	18193	7265	9146	13181	1971	5296	3753	18641	20751	23767
FBgn0002641	801	899	882	1807	1415	971	1391	609	1190	3659	4496	1715	1049	1553	621	4676	5421	5958	1553	2380	3289	1245	1252	1622	308	740	840	4991	5364	6176
FBgn0002643	298	326	655	2848	1894	1258	4654	1840	3938	17496	21479	12992	2923	3979	1579	32673	40341	46670	4361	7819	14184	3675	4185	6032	2157	5111	6253	41446	52558	50959
FBgn0002645	1088	1114	2470	12708	5780	2852	6706	2109	5499	37477	57912	11826	11507	17053	5157	63302	91846	92368	12866	30436	38343	11190	9279	14320	1784	4447	6417	71132	80657	80680
FBgn0002652	348	348	447	523	384	409	368	248	303	415	331	262	173	183	81	395	694	669	223	174	521	258	200	361	120	227	200	567	843	962
FBgn0002673	77	87	109	479	301	213	190	96	160	838	854	295	333	522	199	1076	1127	1319	253	272	497	252	341	365	114	238	184	751	746	1187
FBgn0002707	179	227	277	1602	989	548	1028	405	794	2810	2673	771	1210	1708	562	5244	7587	7987	767	1223	2532	1285	1288	1974	254	654	788	5248	6087	6045
FBgn0002709	166	167	314	902	604	398	434	172	388	1464	2228	702	1144	1519	518	3571	5186	5105	693	826	1473	980	941	1654	274	680	581	3128	3526	3969
FBgn0002715	301	360	399	1044	809	550	744	442	671	1401	1244	737	834	1037	533	2770	3101	3603	697	515	1148	680	908	1138	547	1107	704	2778	3269	4137
FBgn0002716	14	18	21	54	30	21	20	12	21	78	167	59	15	21	9	31	108	85	44	72	97	9	16	17	4	24	20	63	110	92
FBgn0002719	9069	10127	10075	5126	3615	3003	4635	836	3726	101051	110739	88086	5132	7797	3707	14785	16490	15528	74705	102089	141560	10122	6191	6628	1088	2335	1379	7040	7711	8345
FBgn0002723	57	75	120	498	375	171	370	162	318	2512	3034	398	329	437	176	2048	2836	2947	539	1654	2386	440	355	620	91	256	349	2105	2676	2599
FBgn0002732	159	176	110	1665	1707	3008	9914	9000	8771	465	623	693	2846	3534	1526	29456	27114	35386	701	366	451	5002	5033	8453	11277	19585	11621	27829	33385	46694
FBgn0002733	1353	1446	1325	1869	1813	1919	4078	3633	4165	3151	6694	4352	2657	3442	1558	14947	15197	15015	3875	3249	2919	3685	3613	6197	3618	6411	4406	14036	17417	18351
FBgn0002734	135	159	115	1881	1854	2532	3796	4311	3812	397	818	703	2474	3143	1541	11809	14292	16137	622	273	417	3440	4341	6380	4318	8929	4930	12747	16513	21852
FBgn0002735	782	899	588	3648	4227	6100	6325	7390	6436	2260	1758	2019	4781	5208	3375	16635	17332	20927	2058	939	2404	6185	8408	13730	7562	13952	6990	15816	21243	30827
FBgn0002736	2450	2676	2670	4620	3429	2858	2923	1967	2474	8796	10726	8364	3441	5149	2357	14737	13997	15189	7383	4794	7181	3538	5191	6311	2416	4978	3178	11798	12687	15911
FBgn0002772	39064	44733	41036	18700	8136	5850	1983	397	1584	423315	1060437	1629518	18631	36256	28193	17931	20822	20550	1725596	855814	735212	21163	17057	26056	321	1056	47	6923	5221	8898
FBgn0002773	102950	117095	110475	50385	22814	15993	6053	1196	4937	1144710	3109661	4200384	60386	120178	90563	64130	74175	75532	4604597	2551182	2185487	74188	61205	94396	1763	4740	271	34622	25370	45508
FBgn0002774	1131	1285	1350	5024	2955	1820	3912	1859	2861	8851	9194	3309	3225	4525	1549	14111	18931	21395	3594	5184	9814	3721	3934	5239	1147	2838	3343	20223	22789	25138
FBgn0002775	390	411	581	1586	1244	888	1257	741	1183	3004	3195	1523	1237	1641	651	4364	5319	6219	1709	1617	3092	1640	1781	2567	653	1452	1191	4600	5363	6938
FBgn0002778	1621	1932	2409	2015	1396	1027	2202	940	1816	8668	7761	3876	1634	2642	1133	6276	5973	7898	2143	3072	6928	1328	1671	2639	730	1830	1677	7775	8479	9831
FBgn0002780	14454	16753	19484	31660	17337	11110	18867	7018	14415	90480	77196	32358	20152	31165	10591	79677	93146	100903	26250	31972	52902	21251	23215	29779	6704	15335	14139	80878	81344	102858
FBgn0002781	7943	9196	8962	21174	18843	11527	14451	7526	13839	38062	43421	21783	18284	26279	9944	85008	93311	105743	20342	19932	32709	18785	23782	34237	7384	19355	14800	74470	85240	111628
FBgn0002783	5033	5867	5689	19364	15364	8229	13859	4860	11517	31903	32435	13387	15556	21926	7992	64696	80713	89124	15381	18046	31095	16898	19758	29005	5099	12492	11734	69613	80478	91152
FBgn0002787	5639	6553	5678	8863	7486	6514	7899	5080	7084	22908	30247	21966	7508	11571	4745	42205	38180	44906	16718	13872	19468	9240	11518	14143	5341	11602	7705	33347	35935	44418
FBgn0002789	18981	21518	18645	11254	5154	3383	2429	529	2073	164866	347491	550583	12207	21397	11138	35656	32046	36533	357195	226071	191938	20032	11897	15314	1191	2036	253	18400	18514	26721
FBgn0002791	832	902	1128	3637	2300	1542	2548	1166	2071	5529	6391	3241	2833	3552	1395	9903	14164	14982	2137	2537	4266	2231	2361	3442	931	2072	1840	8443	9963	11156
FBgn0002838	2	3	3	4	5	4	4	0	4	7	8	2	7	8	1	6	51	23	4	0	1	9	5	11	3	7	5	10	8	8
FBgn0002842	0	3	2	17	2	4	4	2	0	37	41	34	2	2	2	8	11	8	28	14	18	3	2	4	0	0	1	7	11	6
FBgn0002855	1	1	0	0	0	0	1	1	0	0	0	0	1	1	0	3	3	9	0	0	0	0	2	0	0	0	0	0	0	0
FBgn0002856	0	1	0	0	1	1	1	0	1	1	7	4	1	1	0	4	4	0	0	0	0	2	1	1	0	0	0	0	0	0
FBgn0002862	2	0	2	2	3	4	2	0	6	0	3	0	3	0	0	13	0	8	0	0	0	0	1	2	0	1	7	9	6	5
FBgn0002863	43	49	31	88	30	51	78	61	49	73	50	28	9	15	16	93	97	138	33	44	123	41	43	38	39	37	41	141	208	298
FBgn0002865	0	0	4	0	0	4	4	0	0	100	79	2	1	1	2	8	4	0	0	0	6	2	1	2	0	0	0	0	0	6
FBgn0002868	1067	1185	1055	304	228	807	967	194	767	13915	5836	7631	321	584	305	1500	1192	2014	4465	4120	9811	2255	1009	1393	1641	1860	1240	1715	1830	1638
FBgn0002869	0	0	0	0	0	5	19	5	17	6	0	5	1	1	0	12	12	4	17	9	7	229	17	9	24	3	15	16	31	26
FBgn0002872	132	144	341	2430	1293	688	1074	399	748	4159	2768	961	1840	2002	848	5834	10172	10795	1035	1646	3941	1948	1476	3004	374	785	1154	6918	8689	9796
FBgn0002873	1622	1770	1791	3322	3043	2862	2546	1805	2428	4149	5250	3945	3653	4705	1970	10256	12714	13461	3617	2406	4343	3867	4802	6473	2623	5724	2918	10923	12092	16250
FBgn0002878	318	373	500	2394	1569	743	1156	398	951	4042	4324	1269	1964	2710	1061	6675	9091	9550	1471	2152	3962	1925	2209	3568	322	812	984	6625	7780	9104
FBgn0002887	454	522	543	1864	1109	756	1271	726	1029	3125	3307	1281	1092	1533	765	3979	4441	5793	1290	1411	2828	903	1076	1432	776	1320	981	4432	5188	6649
FBgn0002891	387	423	464	2079	1284	816	1547	585	1228	4208	4647	1368	1875	2415	1077	8108	11511	11994	860	1572	2662	1475	1413	2066	576	1258	1157	7154	8873	9209
FBgn0002899	474	573	517	2063	1103	766	951	499	751	2133	2728	1066	1258	2080	732	4961	5780	5996	1096	1273	1947	1162	1574	1943	607	1138	932	4824	5188	6313
FBgn0002901	273	276	327	918	633	484	819	475	679	2025	2045	893	950	1191	512	3588	4715	5295	854	1020	1636	831	808	1303	396	815	762	3509	3955	4706
FBgn0002905	18	19	87	612	349	143	371	73	244	772	817	118	346	487	142	2301	3596	4037	237	434	887	395	306	502	61	200	341	2893	3332	3761
FBgn0002906	406	500	627	1848	1322	864	1062	602	932	3737	4691	1495	1586	2409	923	6978	8442	9239	1347	1840	2688	1197	1564	2085	517	1254	1072	5926	6250	8184
FBgn0002909	1041	1215	1257	3188	2144	1845	2294	1464	1954	5497	6268	3467	2553	3320	1313	9197	12575	14231	2695	3385	4757	2342	2393	3713	1299	2530	2123	9647	11129	13269
FBgn0002914	4400	5117	4745	10199	7945	5395	7012	3385	6125	13950	16950	8421	5812	8140	3093	22867	27338	30526	10007	10532	15840	6841	7862	11493	2953	6759	5493	26430	29495	36808
FBgn0002917	21	35	42	69	54	59	537	287	401	5658	581	307	116	153	20	1868	2939	2916	266	560	5134	219	219	242	189	413	491	2407	3375	2824
FBgn0002921	4370	4793	4273	10795	7476	5013	9439	3350	7602	87643	77520	38402	9743	14389	5033	48943	65974	67773	36256	49640	83982	12813	12764	17449	3500	7996	8172	49819	59568	63993
FBgn0002922	80	75	56	5	8	6	14	0	7	373	655	1577	22	30	46	452	242	315	1515	752	717	34	22	33	123	73	65	159	206	152
FBgn0002924	4601	5316	4687	9467	7847	5757	5745	2912	5378	9634	11537	6969	6958	10077	4242	21037	24948	26651	7189	5297	9546	6713	8125	11300	2650	6101	3767	19387	21923	26791
FBgn0002926	1	5	0	13	1	6	31	24	13	27	27	14	311	426	160	2070	4335	4063	22	24	51	118	91	187	22	68	63	881	1132	1182
FBgn0002930	530	590	538	284	169	162	82	28	99	7734	11760	4714	378	713	213	1388	1790	1427	4829	6142	6597	344	369	522	120	235	159	1040	1305	1335
FBgn0002931	386	427	421	1935	1304	782	1101	500	821	2338	3836	1586	2313	2669	1083	5640	7264	8316	1675	1578	1766	1827	2079	3749	740	1996	1189	4732	5227	7465
FBgn0002932	76	87	216	1329	866	604	1872	876	1635	3732	2511	810	1208	1831	595	9990	11792	14203	542	1233	3072	1423	1747	2641	1040	2146	2470	10818	12954	15570
FBgn0002933	27761	31499	7091	151	206	812	1	12	11	100938	13948	16521	7	7	5	5	68	8	67	310	616	6	8	5	14	43	5	16	39	50
FBgn0002936	25	18	16	30	20	87	29	29	27	476	1670	1092	40	100	41	380	392	373	793	335	291	48	48	86	49	91	28	93	62	118
FBgn0002937	0	0	1	19	3	32	349	263	294	99	93	90	15	13	4	687	707	1162	40	48	87	39	44	36	186	248	310	783	843	956
FBgn0002938	9	10	2	26	8	46	65	21	42	1507	4107	796	86	88	45	1003	1235	1203	607	1069	1141	122	83	112	85	135	161	668	783	701
FBgn0002939	0	1	0	1	1	0	5	0	0	10	4	4	0	1	0	4	0	5	4	1	9	0	2	0	0	0	0	0	9	5
FBgn0002940	6	6	1	2	2	6	1	4	5	91	163	101	2	3	0	5	6	12	77	61	47	3	3	6	6	1	0	13	8	2
FBgn0002941	27	31	31	17	13	16	27	13	16	1053	242	247	5	8	3	26	29	21	347	264	1064	21	46	56	34	33	30	137	190	183
FBgn0002945	405	486	848	2978	2433	1660	3539	1887	3083	4958	6250	2358	2222	2827	1174	18265	22843	28898	2713	3342	4819	3134	3220	5238	2018	4671	4092	21522	26408	33137
FBgn0002948	932	1057	1066	2542	1867	1473	2145	1693	1892	2417	2878	1391	1818	2406	905	6264	8167	8724	2046	2107	3537	1927	2210	3112	928	2112	1800	8985	9662	12601
FBgn0002962	9	13	13	27	7	8	15	2	10	1	2	2	0	0	0	9	5	2	1	5	9	2	0	1	0	3	1	19	21	16
FBgn0002973	632	708	1017	4609	3556	2092	3360	1681	3141	10908	20241	3950	4136	5370	2100	18749	24133	27966	4956	9150	10650	4152	4484	7456	1422	3490	3826	19998	23900	26062
FBgn0002985	298	346	436	721	593	610	781	636	772	1638	2386	972	521	674	286	3759	3963	5147	1134	1183	1642	704	726	1055	702	1522	959	4304	4678	6485
FBgn0002989	313	355	507	1412	879	585	766	349	595	1905	2185	932	1145	1511	601	3311	4385	4862	1029	1291	2379	1154	1192	1803	289	807	850	4710	5332	5994
FBgn0003002	236	219	283	752	530	418	971	411	945	1638	2035	786	606	811	294	4116	4339	5131	868	957	1503	795	933	1355	435	1088	846	4444	5411	7155
FBgn0003008	1167	1337	1227	1771	1386	1368	1590	1303	1514	3028	3641	2895	1091	1439	735	4316	4632	5635	2374	1715	2524	1159	1409	1663	1054	1945	1237	3532	4361	5401
FBgn0003009	0	0	0	0	0	4	2	0	4	1	1	0	2	0	0	1	0	4	2	0	1	3	1	0	1	1	1	1	6	1
FBgn0003011	0	1	2	8	3	2	5	1	2	50	68	5	1	4	3	8	14	4	6	10	11	2	1	2	2	3	0	10	6	6
FBgn0003015	2	1	0	8	3	3	6	2	7	22	11	4	3	6	2	27	42	38	0	4	7	8	20	19	0	1	1	20	14	6
FBgn0003016	364	438	799	2795	1803	1384	2329	1386	1754	9637	12209	3261	1995	2529	909	9558	14713	15836	3335	6321	7934	2675	2404	3938	1127	2273	2406	13312	17215	16746
FBgn0003022	4167	4806	3904	7587	6193	4229	4343	2270	3915	6251	10148	6338	5087	7525	2817	16414	18895	20853	5877	4255	6677	4718	6222	8777	1934	4436	3040	15362	15905	20786
FBgn0003023	1	4	6	40	9	4	25	7	9	59	49	20	10	11	1	71	49	62	19	16	39	18	8	10	1	6	11	44	32	54
FBgn0003028	286	302	531	4964	3737	1852	3248	1019	2563	6865	11860	2557	3648	4565	1839	19116	29338	29219	3731	5986	7123	3719	4088	7264	893	2332	3027	21950	27398	28393
FBgn0003034	0	0	0	0	0	0	0	0	0	0	3	3	0	0	0	0	0	0	0	0	0	0	0	0	0	0	0	0	0	0
FBgn0003041	965	1127	1706	8108	4895	2900	4191	1839	3354	15241	14754	5172	6245	8466	2945	21352	32346	32255	7734	10336	14116	6541	6301	10066	1904	4066	3930	25433	29598	35416
FBgn0003042	145	143	214	812	593	401	768	291	606	2257	1736	677	822	1011	357	3637	4262	4804	579	979	2044	876	985	1512	310	846	818	3488	4484	5570
FBgn0003044	862	970	1345	4394	3593	2342	3461	1648	2862	8501	7993	3380	4073	5500	2243	18488	22552	25519	3905	3884	7435	4290	4740	7576	1681	4232	3646	18815	23246	26736
FBgn0003046	442	571	274	119	101	92	252	219	250	6802	28470	16289	285	532	268	968	1111	900	19231	27931	25360	443	273	532	102	105	67	1647	1517	1323
FBgn0003048	267	277	559	2612	1644	999	1950	839	1556	9263	10585	1852	1442	2223	745	13512	17997	19604	2242	5588	8534	2110	2116	2829	758	1607	2031	17385	20571	19115
FBgn0003053	173	178	196	1867	1506	1268	4776	2529	3928	1981	3261	1861	2439	3580	1188	22986	28378	34550	2323	2191	2806	3241	4617	7152	1934	4136	4903	25752	30055	35341
FBgn0003057	2790	3260	4112	102	94	58	8	4	3	23487	66844	37254	4	5	2	24	40	39	42470	33873	25003	2	11	3	3	0	1	49	57	38
FBgn0003060	2285	2548	949	303	449	656	23	53	43	32654	94519	67247	611	1080	786	84	146	114	119690	102318	66846	436	426	1025	0	35	0	151	163	149
FBgn0003062	11724	13287	11122	10827	10842	9176	8929	5904	8814	31906	39663	32888	10040	15816	6874	35396	33108	37644	22257	15675	22525	9393	14692	16942	5112	12142	5745	25329	23830	31747
FBgn0003065	1850	1996	2118	0	2	7	5	9	8	8605	17285	5901	8	13	0	191	130	270	594	2164	2390	39	17	33	43	105	102	138	147	153
FBgn0003067	4533	5314	5096	7153	5340	5031	11138	3598	9488	12187	22964	12666	5140	5336	1912	8988	14192	17933	10185	25403	16557	6803	4923	5476	2907	7506	2853	15109	18677	27660
FBgn0003068	7	10	15	19	14	15	34	20	21	288	97	22	9	12	0	121	160	115	58	91	341	4	9	9	1	11	23	175	200	94
FBgn0003071	4306	4789	5297	5705	3172	1995	4618	1595	4251	68404	101087	80157	5588	8385	4032	15102	22507	21905	74929	85674	101495	5627	4471	7152	1311	3046	2956	15931	19387	19788
FBgn0003074	11629	13318	12075	8194	4820	3905	4871	2009	4219	121759	87902	79125	8261	12744	6378	15480	21744	20863	62459	69309	113910	9567	7540	11947	2525	5312	3846	20525	24140	23894
FBgn0003076	4702	5442	4966	2254	1252	937	1365	507	1097	47328	53886	65359	4350	6738	3646	9452	11914	12145	49719	41911	58614	4192	2738	4013	1114	1997	1502	4749	5657	5474
FBgn0003079	607	695	734	2614	1963	1589	2310	1120	1864	4886	5247	2267	2185	2997	1150	9030	10800	11906	2590	2918	4348	2364	2657	3829	1418	2956	2035	8981	10649	11953
FBgn0003082	2062	2342	2326	5583	4124	2773	3163	1875	2843	1698	2220	738	974	1539	585	2785	3547	3528	983	1018	1881	853	1296	1327	176	540	439	2904	2863	3456
FBgn0003086	23954	27019	6530	2150	1159	1301	20	48	27	375753	112511	60042	29	43	40	103	296	48	4973	27983	107407	12	655	185	9	173	4	38	28	60
FBgn0003087	923	1034	847	2511	1609	1565	2255	1569	1748	1496	1353	1417	1921	2235	1080	5409	6457	7758	1168	623	1161	1728	1825	2930	1140	2267	1480	4384	5090	7197
FBgn0003089	846	1043	835	140	78	66	166	119	149	14812	3863	1216	29	55	17	576	537	557	218	1232	3611	82	86	140	43	153	219	610	736	908
FBgn0003090	683	771	909	2522	2508	1969	4816	2765	4704	9072	13558	3694	3920	5271	1535	24177	30432	34215	4793	6039	8718	4898	6202	9845	2562	6499	6478	30808	39637	44170
FBgn0003091	17	26	96	12	9	21	29	10	10	3987	799	275	14	22	9	249	426	377	408	737	3428	82	30	45	17	19	40	315	549	285
FBgn0003093	92	93	201	1114	681	418	787	396	591	5722	5316	1587	670	861	265	3996	7286	7326	1633	3469	6331	968	791	1160	350	787	756	6327	8385	7451
FBgn0003114	1	1	0	3	0	0	3	0	2	8	12	3	14	6	2	8	16	16	4	8	11	4	12	14	19	38	11	30	20	20
FBgn0003116	154	135	166	375	230	240	375	238	329	1349	1686	625	545	757	299	2754	2926	3440	821	1062	1648	485	570	630	316	716	628	2922	2952	3778
FBgn0003117	279	321	554	592	598	552	823	548	759	1836	2014	414	313	509	234	3868	3780	4646	468	787	1841	796	666	861	266	813	816	3830	3869	4364
FBgn0003118	202	204	480	2479	1877	1581	2600	1253	2168	4621	4474	1449	2855	3780	1549	11913	15958	17647	1943	2502	4998	3054	3600	5871	1205	3098	2580	11922	13752	17539
FBgn0003124	5558	6380	7137	19716	14542	9649	11763	4533	9442	18129	23500	9302	14075	19144	7827	45050	58052	62332	8709	8471	15370	15380	17506	26643	3194	9070	7535	41202	45626	55016
FBgn0003129	6	9	13	26	7	1	0	1	1	214	606	109	15	59	8	179	259	247	126	263	200	57	68	62	6	33	19	313	384	343
FBgn0003130	3	3	0	7	2	12	43	28	62	94	26	28	21	45	1	106	111	123	24	45	53	85	90	148	22	73	18	78	49	77
FBgn0003132	0	3	25	28	24	9	24	6	18	49	79	16	14	15	10	19	46	55	11	27	45	4	40	4	4	4	3	24	20	35
FBgn0003134	490	514	885	1584	1190	885	1207	654	1053	8682	10606	4480	1465	2192	809	7540	9100	9660	4137	5743	8096	1689	1842	2678	715	1644	1494	6795	7926	8871
FBgn0003137	4194	4731	20427	1450	1810	2890	9063	2718	7424	78938	61908	14215	3218	4511	1341	53353	59734	64373	7719	19482	110787	17731	12041	10245	2971	6188	7657	56657	65517	62880
FBgn0003138	1817	2062	2068	5628	4451	2529	3673	1542	3078	11467	15511	6250	3931	5362	2090	17505	22338	24290	7979	8413	11216	4891	5271	7745	1609	3809	3650	20610	24180	27586
FBgn0003139	962	1080	1302	2442	1968	1348	1512	818	1392	6433	8809	3764	2066	2983	1125	7619	9149	9661	2980	3986	5428	2004	2437	3550	754	1836	1458	6657	7401	8387
FBgn0003140	0	0	0	0	0	0	2	0	1	1	1	0	0	0	0	1	3	0	1	0	6	0	2	0	0	0	1	0	4	3
FBgn0003141	1658	1936	1724	1905	1737	1757	1941	1881	1783	5860	4820	4149	1389	1741	986	5949	5284	6903	3070	2448	3902	1485	1798	2380	1412	2993	1587	4777	5283	6873
FBgn0003145	8	13	6	9	2	1	8	3	2	126	210	73	25	28	9	103	131	129	51	72	119	17	15	28	4	20	17	84	149	137
FBgn0003149	12532	14601	19826	17333	5087	1827	1285	221	1067	483378	1237407	958185	18880	38138	18357	23422	35596	31456	1029259	1013073	909869	22364	12230	25264	421	1172	95	19326	17100	17153
FBgn0003159	346	356	295	581	358	288	348	189	293	8006	13053	3265	494	799	297	2719	4156	3809	3181	6959	8560	483	405	530	277	481	518	3585	4383	3495
FBgn0003162	468	535	1485	385	80	285	214	108	153	9474	21715	3815	400	952	170	1813	4269	3028	4298	8391	8629	818	630	620	296	352	497	6196	6059	3607
FBgn0003165	57	87	110	1105	571	253	847	196	613	3578	3255	620	772	915	342	8625	13498	13289	681	1758	3651	1003	961	1313	187	445	852	10791	14484	13404
FBgn0003169	985	1029	1395	4466	3360	2086	3201	1410	2562	10539	16540	5542	4283	6251	2302	19091	22297	25181	6219	8563	10218	5325	5632	9020	1462	3849	3799	19670	21891	24717
FBgn0003174	1003	1164	1162	4859	3833	3139	4233	1995	3950	4115	11183	2688	3766	4959	1987	18994	26238	27792	3026	3784	4480	5015	5547	8438	2401	5417	4029	20319	24935	26984
FBgn0003175	1334	1522	1616	4321	3537	2650	4270	2394	3684	18530	20298	5908	4083	5411	2238	20784	28195	30729	6633	9879	14991	4936	5104	8852	2673	6062	4887	24082	30483	34396
FBgn0003178	14418	16554	16787	19177	12142	8190	10088	4246	9457	136868	194084	170673	19043	31171	12838	49799	59910	59424	164960	154460	195068	21267	21205	27813	4266	10188	7803	46742	49804	53972
FBgn0003187	289	303	219	659	604	500	1766	1315	1447	2479	2436	618	1144	1454	590	9762	10684	12960	322	741	757	1951	2042	3204	1185	2076	2325	11880	15897	16447
FBgn0003189	2945	3385	3344	8018	4839	3099	4885	1866	4162	24295	17727	5974	4707	6951	2625	22795	31325	33159	6086	9766	18133	5493	5784	7985	1718	3830	3766	31166	35870	36008
FBgn0003204	2142	2482	3708	7245	4900	2744	4212	1704	3771	25274	25175	7975	7086	10970	3653	31492	35296	36918	6198	10631	18464	7771	9007	11933	1664	4767	4218	27959	29797	31491
FBgn0003205	875	1042	1214	2925	2165	1423	2599	1359	2125	6718	8738	3028	2691	3818	1358	12566	15691	15407	3586	4548	6454	3039	3523	4683	1117	3165	2488	12205	14045	15655
FBgn0003206	664	790	1167	1946	1242	909	897	540	857	8349	14966	7920	1390	2107	851	4708	6174	6078	11245	12207	12803	2212	1834	2514	673	1659	1061	5161	5787	5909
FBgn0003209	808	912	1148	1917	1307	1167	1761	1145	1523	13486	23950	6691	2491	3163	1290	9813	12022	14195	7409	10923	11755	3092	3042	4276	1328	2785	2097	11293	12732	14376
FBgn0003210	466	530	911	3885	2208	1135	2414	736	1954	9441	13320	2489	2720	4125	1319	14706	19653	21291	2786	7012	9330	3368	3030	4828	655	1662	2228	17925	19928	20552
FBgn0003218	158	145	214	936	661	412	475	274	394	5894	4138	1268	783	1019	370	2879	6018	5683	1111	1956	4493	817	736	1301	246	515	594	4066	5701	5295
FBgn0003227	133	141	208	890	622	326	603	236	473	1136	1641	600	1020	1247	535	2847	4020	4129	530	559	1065	654	812	1318	190	561	490	2454	2488	3418
FBgn0003231	3312	3753	3077	4421	3200	2693	4088	2194	3447	35432	41973	20359	4991	7032	3103	27330	29564	29813	22634	27864	45796	6402	5527	8228	2851	5485	4639	27458	32997	32805
FBgn0003248	1	1	1	3	0	3	0	2	0	29	64	59	41	55	25	64	151	157	15	10	12	97	133	190	17	31	24	84	107	80
FBgn0003249	0	3	0	0	0	0	1	2	1	1	0	0	0	0	0	0	1	0	1	0	7	3	3	1	0	0	2	21	9	3
FBgn0003250	17	19	20	1	6	1	25	1	20	52	56	46	11	8	12	20	48	68	5	8	17	9	5	5	2	4	5	24	21	5
FBgn0003254	4	4	6	5	5	17	8	3	10	177	251	155	14	5	10	49	71	89	51	166	202	4	7	14	10	8	10	62	102	94
FBgn0003255	20	43	40	79	27	24	141	62	123	1225	1345	593	64	73	17	711	775	999	752	832	1024	177	107	121	155	290	462	2569	3329	2759
FBgn0003256	528	645	655	1329	983	586	710	287	592	3560	5494	2160	855	1284	547	3204	3593	3890	2368	3199	4080	799	942	1256	265	587	530	2618	3048	3457
FBgn0003257	2482	2807	3202	4030	2912	1769	2286	922	2115	14346	13736	5027	2818	4672	1454	10373	11437	12038	4418	6233	10390	2360	3085	3572	859	2295	1599	9730	10424	12672
FBgn0003261	7410	8328	13353	45861	35755	23545	37937	15735	32887	121103	160399	40706	48930	59380	22695	174028	241911	294425	44231	67964	97492	50058	48582	81045	14764	38055	36167	209042	259699	293171
FBgn0003267	35	34	48	682	758	657	872	926	939	162	361	190	857	1175	565	4630	4909	6089	216	231	236	905	1241	1814	1192	2259	1195	3846	4425	6040
FBgn0003268	1651	1789	1786	8019	4891	3149	4260	1851	3318	9233	9886	3615	6724	9302	3342	23097	34414	33851	3686	4470	9079	7042	7497	11397	1537	3652	3513	25042	29197	33010
FBgn0003270	0	0	0	1	1	1	1	0	0	0	0	0	1	0	0	1	0	1	1	2	0	2	0	0	0	4	3	4	3	0
FBgn0003274	58047	66706	65413	76197	62900	50862	49272	32771	46271	233993	319851	278071	62269	82056	44817	244973	289119	298776	217076	152740	204784	35568	67866	102398	34299	63651	42628	211254	237349	269864
FBgn0003275	3554	4123	2681	2872	2899	3904	3270	3532	3689	7171	7090	7905	2617	3629	1887	11649	10593	12447	4977	3127	5202	2548	3594	4281	4051	7463	2901	8250	8827	12876
FBgn0003277	2010	2173	3106	13441	8917	4407	8783	2309	7114	35695	41306	9271	12335	17090	6217	58367	77638	81469	10358	17526	31569	12834	12939	20234	2167	6155	7133	55627	68710	71833
FBgn0003278	1644	1851	1965	3324	1828	1164	2291	996	1669	8503	8189	3350	2405	3481	1268	9380	11450	12719	3075	3999	6692	2745	2818	3655	900	1904	1807	10130	10701	13962
FBgn0003279	114918	130361	112330	137863	132894	94022	83519	53480	92817	404967	486726	390108	116005	159440	79822	444574	442821	501955	319799	255658	360387	109175	153937	219920	63688	139708	82554	383976	452929	554520
FBgn0003285	125	140	168	2761	2115	1520	3700	1450	3110	3236	5065	1092	3008	3723	1293	21249	27519	32157	1517	2649	3175	4125	4040	6875	1623	4117	4131	19134	24838	28441
FBgn0003292	189	210	194	1224	959	727	1163	728	924	1804	5223	1252	975	1199	543	2711	3468	4134	1427	2086	2299	957	1012	1861	317	744	718	2742	3090	4361
FBgn0003295	24	18	5	493	576	981	4487	4922	4572	327	645	501	1132	1591	598	12684	10881	14409	285	296	353	2636	3435	4283	3678	7486	4204	11416	13482	16044
FBgn0003300	2	8	6	14	23	37	214	163	182	840	80	96	49	77	17	987	961	1107	133	125	755	74	121	166	178	316	280	877	1099	1417
FBgn0003301	1260	1466	448	1951	1377	728	1754	778	1465	17917	21259	6478	1823	2818	789	13294	21199	21266	5802	12776	17127	2662	2149	3574	584	1453	1805	16093	20431	18789
FBgn0003302	260	286	223	631	605	397	645	449	599	929	746	554	445	529	237	1920	1974	2482	621	323	836	493	618	968	400	853	512	1691	2090	2586
FBgn0003308	157	212	198	52	29	57	184	52	139	2940	941	287	61	91	19	1401	1272	1564	520	879	2067	282	204	132	64	131	155	2201	2363	1190
FBgn0003310	109	131	277	1636	1305	761	1730	680	1426	3968	4756	1548	1581	2161	741	10191	11997	13472	1829	3155	4505	1893	2151	3544	657	2183	2114	10978	13381	15442
FBgn0003312	1144	1264	2380	5338	287	6559	4809	192	3852	1035	1206	556	3674	5567	1018	7072	26360	18234	1943	1611	2767	6803	3583	5481	10312	7875	14107	76433	78013	59815
FBgn0003313	1	2	3	0	2	0	2	3	1	25	59	27	2	2	0	25	17	14	45	43	11	55	16	4	0	2	1	3	1	14
FBgn0003317	647	738	848	2770	2070	1479	2526	1156	2080	4239	5354	2597	2288	3025	1237	9623	10841	13126	2743	3028	4263	2600	2777	4502	1030	2483	2239	9968	12154	13190
FBgn0003319	75	85	39	167	152	242	1077	1194	1101	400	1421	379	225	375	72	3962	3386	5057	321	495	330	367	433	553	883	1807	1780	5755	5713	8292
FBgn0003321	1086	1212	1291	3848	2516	1458	2863	1397	2214	8847	9699	3506	2228	3117	1008	9628	14788	15517	3181	5150	7451	2830	2793	3909	899	1725	1973	12106	15509	16134
FBgn0003326	304	302	394	4672	3511	2167	3174	1242	2669	3796	3039	1238	3167	3656	2033	11981	15308	19053	1508	1384	3914	2579	2799	5546	882	2499	2717	12441	14962	18794
FBgn0003328	433	507	410	1010	515	428	982	461	749	6432	6983	1592	885	1171	399	6710	8268	9211	1919	4664	6747	1123	1422	1133	645	1209	1209	9707	12229	11052
FBgn0003330	1181	1385	1253	2403	2122	1537	2057	1295	1906	4317	4880	3036	2194	2916	1245	8646	9088	11604	2753	2350	3774	2244	2897	3891	1088	2333	2005	7324	8320	10457
FBgn0003334	390	435	804	2887	1955	1146	1947	762	1718	7311	9502	2957	2108	3101	1105	11335	13892	14984	3317	5733	7658	2366	2478	4183	736	1876	1947	11941	13800	16827
FBgn0003339	12	9	32	31	14	17	48	17	35	1893	2936	699	45	52	18	573	741	803	738	2123	2173	97	83	187	233	151	144	1133	1051	1370
FBgn0003345	287	334	702	3499	2404	1405	2285	846	1881	9647	13623	5151	2434	3117	1076	12523	20355	20267	7221	8501	10109	3300	2762	4669	736	1833	2346	14916	17925	18891
FBgn0003346	8002	9072	7394	16196	11395	7824	8019	4004	6911	18303	19920	13509	8401	12878	5325	25393	28771	30036	12196	9425	17446	9755	12873	16792	3008	6722	5006	24841	27337	33528
FBgn0003353	450	471	449	1514	1097	1052	1321	1319	1232	2895	2097	1213	1492	1748	625	6124	9199	10601	947	827	2574	1914	2063	2509	2566	3938	3237	10605	13074	15310
FBgn0003357	14342	16115	615	0	83	316	10	11	13	1094	474	12	3	5	5	0	4	1	43	8	1545	0	112	10	4	10	3	24	5	7
FBgn0003358	5	9	9	0	2	4	1	2	1	6	1	5	2	7	2	0	14	13	0	0	8	5	0	8	2	4	4	5	12	11
FBgn0003360	50612	57343	59203	60964	39400	25054	27404	13405	24061	600917	1084605	1068936	56014	89984	44090	182875	196539	196377	1049593	828296	836301	50266	54634	82753	14803	34150	26748	146242	162147	189740
FBgn0003366	193	198	220	2328	1681	1884	7215	4169	6064	10535	5975	2834	6090	7452	2335	45255	64057	73292	1833	3749	8106	7081	7198	10432	4515	9885	11575	60901	78867	76724
FBgn0003371	1178	1484	2047	5928	4295	2484	4887	1925	4063	25265	27603	10494	5784	8108	2849	27164	34312	36188	10716	15356	21999	5370	6189	8641	1505	4158	4242	26462	30674	31842
FBgn0003372	6	7	2	14	8	6	440	162	224	54	66	26	78	50	2	4824	343	268	61	23	73	183	317	112	505	1859	135	144	1451	1057
FBgn0003373	16413	18758	98	62	1020	45	48	24	35	123656	44847	90	4	1	0	52916	100627	73276	50	12533	92107	6	6	22	8	25	10	162	26681	140
FBgn0003374	5	5	5	4	0	2	332	84	181	36	0	1	29	17	1	1683	95	30	0	0	4	15	62	7	169	657	92	87	647	346
FBgn0003375	1	0	0	1	0	0	1575	649	1060	0	9	0	4	16	2	2492	268	127	0	11	0	84	155	26	210	722	96	74	443	377
FBgn0003377	54	42	8	3	5	4	2523	1700	1926	12	20	11	194	62	1	4913	309	313	4	20	4	263	536	138	1665	3684	431	373	848	1745
FBgn0003378	29	31	2	1	2	1	532	340	456	2	0	0	53	17	0	911	76	46	0	1	0	21	43	8	286	782	75	77	197	260
FBgn0003380	31	34	27	63	22	26	49	31	22	1164	1491	1168	32	75	25	318	410	479	866	930	1652	58	79	69	50	92	59	604	836	710
FBgn0003382	3	6	2	3	8	12	25	5	15	182	744	87	0	4	1	22	23	48	29	56	40	7	6	5	0	4	3	12	19	19
FBgn0003386	52	50	77	51	27	29	45	34	37	2005	637	240	47	95	22	183	420	315	278	478	1821	41	28	33	15	25	16	303	394	282
FBgn0003388	23	21	44	38	16	26	68	28	43	1095	2677	617	58	68	27	350	451	454	507	1045	1104	58	25	48	26	73	55	187	381	204
FBgn0003390	792	905	629	3594	3059	3074	5758	4034	5242	2628	3946	2232	4753	6954	2213	26754	30116	31742	1997	1562	2239	4986	6730	9274	3129	6350	4221	18804	22618	25005
FBgn0003391	1382	1607	2676	17964	11034	5988	13076	3902	10825	24146	41624	8362	11578	17657	5790	87236	106343	120735	10259	20509	24607	12438	14390	19758	3644	11303	13149	98091	112000	130448
FBgn0003392	1108	1257	1672	5996	3961	2092	3962	1355	3100	30591	22720	7161	4739	6844	2259	25162	36112	36307	8736	14656	31072	6604	6007	8801	1671	3922	4689	32124	38008	37212
FBgn0003396	531	595	1078	3858	3051	1972	3032	1482	2518	12198	13593	3973	3090	3772	1607	18320	28344	31409	4900	8748	12450	15819	11973	27565	1309	2621	3081	22395	28259	30553
FBgn0003401	369	420	467	738	551	422	514	349	447	1607	1699	1043	850	1068	500	2308	2942	3037	1306	968	1950	1040	1023	1552	645	1282	799	3345	3578	4442
FBgn0003410	258	258	437	1252	1061	637	1095	495	888	3247	4923	1227	1087	1602	500	5943	6845	7396	1263	2131	3295	1109	1234	1800	308	956	913	5266	6382	7307
FBgn0003411	0	0	6	0	0	1	0	2	2	4	4	4	1	0	1	0	3	8	1	0	0	2	3	1	0	0	2	3	2	0
FBgn0003415	513	578	913	5122	3269	2103	4060	1842	3268	12307	12711	3546	3624	4691	1692	24427	36695	39499	3605	6909	11922	4405	4405	6430	1419	3311	4112	30416	39123	39500
FBgn0003416	111	122	236	1499	871	450	910	245	758	4008	5879	808	1301	1697	654	6903	10152	11002	1054	2884	4314	1514	1384	2298	253	715	1022	9150	10771	11512
FBgn0003423	1137	1324	2259	6664	3712	1844	2798	880	2222	42044	76183	27171	3837	5858	1939	12843	19644	20517	35799	61171	64597	4192	3764	5737	645	1680	2158	15896	18936	19020
FBgn0003429	69	81	128	107	62	56	82	41	62	4663	5594	4346	60	167	40	351	416	399	3894	3652	5496	97	51	81	15	23	20	821	880	718
FBgn0003430	287	316	345	441	450	302	845	779	728	1288	1516	943	633	852	391	4619	4984	6249	767	550	1201	669	836	1324	774	1694	1205	3986	4725	6182
FBgn0003435	27	25	39	58	36	34	173	142	142	2056	2531	990	77	142	30	1667	1948	2712	1345	1774	2266	169	173	290	108	329	499	3176	3664	4394
FBgn0003444	600	724	1197	4839	2818	1797	3825	1426	2707	4484	8085	2082	3214	4802	1594	18128	21291	24336	3067	4687	5386	3429	3453	5128	1102	2901	3298	19913	22314	26927
FBgn0003447	673	704	987	3792	2824	1633	4299	1743	3777	6698	6778	2089	3132	4351	1602	22851	26019	28947	1837	2694	6093	3725	4039	5253	1674	3546	4189	23635	27697	27217
FBgn0003448	40	44	95	73	16	66	17	7	23	925	38	112	27	29	8	134	39	72	117	118	707	75	55	198	19	140	143	108	300	298
FBgn0003449	3677	4276	3618	5115	4936	4576	5634	4017	5146	8403	9524	7540	3102	4445	1978	14160	14280	16841	6686	4931	7595	3353	4792	6026	2198	4520	3070	12517	13613	17604
FBgn0003450	21	16	14	17	11	7	4	7	3	605	1421	791	55	103	39	239	298	260	1260	973	860	102	60	83	0	5	0	18	23	8
FBgn0003459	344	363	598	1663	1140	684	1211	554	1093	4931	6211	2056	2308	3280	1126	13124	12716	15920	2074	2232	3666	1787	1832	2866	607	1500	1457	9691	10548	13862
FBgn0003460	1489	1671	1686	3689	3660	2383	3173	1861	2881	1953	5120	2358	2403	3282	1231	11965	15353	17523	3151	2770	2592	2456	3309	5075	1415	3842	2715	11974	14648	17474
FBgn0003462	11751	13159	8065	9297	8473	8561	10442	8107	10591	34203	36936	35728	9285	13528	7059	46034	42895	49759	30829	21320	33725	10158	12326	17418	8931	15833	10068	34803	40043	46053
FBgn0003463	207	219	651	2166	938	603	1355	441	1118	7938	15206	6904	1198	1993	487	8155	11121	11371	9108	11359	11844	2364	1928	2623	329	1029	1115	10905	12228	12071
FBgn0003464	811	986	1127	5625	4073	2853	3825	2119	3459	15905	17139	5063	6596	8025	3440	25628	37532	38219	5872	8692	16656	6870	6576	11478	2286	5704	5176	30281	37020	35281
FBgn0003475	287	311	323	1052	551	514	827	329	654	5502	6659	2021	582	877	334	4955	6837	5753	1938	2708	4653	1278	1055	1418	458	860	795	5329	6533	6733
FBgn0003479	698	802	769	1303	1024	817	1120	696	924	1711	2179	1678	1123	1552	755	3392	4016	4505	2012	1428	2035	1466	1599	2418	685	1498	960	4114	4396	5600
FBgn0003480	98	92	104	262	173	152	168	129	128	430	391	206	157	241	98	413	642	567	302	306	568	215	163	317	96	249	150	559	664	719
FBgn0003482	70	68	64	129	98	96	103	79	78	201	192	183	113	126	90	325	335	438	78	76	155	93	112	152	76	154	79	205	224	355
FBgn0003483	162	188	167	776	411	238	379	187	294	673	830	289	685	768	444	910	1914	1711	617	843	1620	396	321	344	202	511	471	2749	2850	4291
FBgn0003486	0	0	2	0	1	2	1	1	0	10	0	0	0	1	0	0	0	2	0	0	0	1	2	0	1	0	0	0	1	0
FBgn0003495	503	617	1297	90	88	396	484	78	333	7769	3751	2099	64	130	61	1853	1419	1205	1601	1937	3566	1127	468	328	94	186	117	550	684	604
FBgn0003499	1634	1841	1429	1519	1345	1515	1812	1343	1782	10353	18014	10362	1802	2738	1341	8854	10223	12504	2480	4876	5477	963	1248	1791	162	439	486	3705	4334	4850
FBgn0003502	744	831	1926	7138	4999	2979	4281	1524	3332	18018	30935	6318	4865	6510	2785	18373	24031	26583	4391	8194	11613	6323	5836	10330	1511	3541	3912	18959	22381	23801
FBgn0003507	211	261	1125	90	120	329	1254	161	988	6894	2942	682	202	266	85	5186	3093	3928	818	1104	5376	1120	1011	573	379	467	883	3239	3650	3233
FBgn0003510	196	238	221	396	309	233	269	236	242	893	475	455	704	590	381	1009	1994	2339	327	277	895	733	391	1689	318	679	562	1499	2220	2103
FBgn0003511	438	577	544	1101	954	709	916	645	884	1847	2117	1403	863	1193	494	3686	3891	4838	1409	1169	1970	870	1183	1535	543	1198	742	3457	3809	4900
FBgn0003512	1551	1741	1486	2629	2365	1948	1954	1443	2025	4642	4031	3059	2086	2575	1262	6002	7638	9083	2686	2194	4020	2277	2594	4286	1253	2796	1791	6644	7922	9601
FBgn0003513	41	35	79	1011	633	750	1282	621	1254	571	1514	385	1152	1349	402	6785	7469	9621	442	798	859	1383	1364	2378	595	1737	1431	6499	7784	10379
FBgn0003514	6379	7154	4916	6671	5607	4680	6545	4670	5990	19308	30905	17140	5988	8621	3737	30303	30588	34778	18987	16135	19216	7336	8875	10879	5050	9765	6467	29088	34179	37538
FBgn0003515	23	19	18	26	26	21	65	63	58	21	31	18	13	39	6	1146	1162	1579	38	35	41	14	19	10	260	317	561	1243	1864	1378
FBgn0003517	161160	183732	146019	165591	171425	136941	118353	86870	126794	476956	532963	445385	144254	195119	98884	593510	599471	667943	367105	256646	388149	153651	201315	290013	105373	212199	115151	496560	566984	725149
FBgn0003520	199	247	488	2831	1996	1164	2567	1016	2118	15584	10467	2349	2685	3275	1478	17689	23490	26570	3284	7162	15300	3218	2946	4864	1110	2999	3226	21532	26416	28809
FBgn0003525	2256	2505	2540	11146	10720	8991	9105	6660	8555	8237	10977	7605	10884	12736	6483	32234	40218	50130	6748	4488	7413	10174	13317	23012	6005	14252	8270	28194	34423	48217
FBgn0003527	11	12	17	9	7	16	22	8	12	0	4	0	3	1	0	0	0	6	0	0	4	4	0	0	0	0	2	0	8	4
FBgn0003545	1567	1863	1714	4700	3096	2020	2136	883	1793	4245	4952	3041	3395	4693	2000	8159	10909	11591	2805	2230	4161	3207	3584	5287	881	2007	1401	7397	8462	10935
FBgn0003557	428	464	480	2751	1726	1030	1842	774	1562	9776	10062	1891	2395	2991	881	9540	14310	14847	2233	4831	8830	3238	2465	3976	650	1488	1675	11357	14692	13442
FBgn0003567	1795	2079	2617	9076	6488	3682	5936	2227	4619	12546	15193	6639	6788	8700	3665	23741	31815	36615	5976	7046	11031	6386	6434	10336	2207	4979	5015	23412	27015	33675
FBgn0003575	917	1100	1232	4685	2969	1920	3407	1385	2645	9872	11293	3681	2625	3505	1314	10833	15029	16412	4656	7166	10095	4324	4328	6784	1148	2929	3217	18493	21254	22470
FBgn0003598	997	1126	1412	5598	3581	1947	3647	1341	2972	11668	12914	3497	5386	7511	2569	23534	31226	33291	4153	6134	9870	6268	6408	10356	1391	3416	3750	25811	29282	33576
FBgn0003607	12941	14733	12013	21570	18453	16182	16110	12379	14624	23155	25244	22638	13874	19606	9492	45939	48642	56411	15359	9408	16837	14811	20245	27957	9287	19395	11276	31352	35255	48954
FBgn0003612	1388	1504	1754	5151	3919	2585	3545	1923	3048	10860	10099	4201	3858	5298	2135	17788	20957	23796	4418	5291	9264	4436	4914	7807	1858	4498	3574	17671	20958	24465
FBgn0003638	2792	3286	3195	11466	9124	6467	8313	5587	7477	28425	29590	18944	13337	16396	5185	48248	75968	76527	16916	14474	24286	17388	16526	24845	9640	15614	14591	60485	74016	68513
FBgn0003651	38	31	61	202	170	116	390	168	337	2540	1315	330	370	443	111	2419	4301	4422	180	380	1374	492	558	799	191	451	438	3324	4666	4643
FBgn0003654	146	155	244	1139	770	371	725	172	525	4923	7992	1221	947	1348	439	4043	6687	6325	1640	4050	5094	1198	972	1677	129	473	600	4313	5663	5340
FBgn0003655	2	1	6	8	5	5	16	4	3	42	83	24	5	5	5	14	23	20	36	79	65	6	8	6	0	1	1	8	12	12
FBgn0003656	548	633	685	2338	1527	1100	1954	878	1594	9536	11365	3050	1271	1981	664	8357	12205	12470	2884	4673	7491	1897	1824	2441	906	1837	1747	9328	11227	11071
FBgn0003660	3791	4473	4500	6794	5301	4814	6047	3800	5003	14225	22338	11950	4653	6794	3002	18836	21003	22642	11493	10693	12967	5372	6146	7343	2562	5402	4199	14904	16744	19131
FBgn0003676	12514	13987	13300	24809	16052	9526	13813	5511	11697	50845	66664	33644	17515	26575	10350	62201	71342	74522	31223	33862	49705	17612	20504	28368	4727	11456	10728	61750	67691	68609
FBgn0003683	1	3	2	0	0	3	0	4	2	1	0	0	0	0	0	3	12	10	0	0	0	0	0	3	0	1	0	0	7	4
FBgn0003687	2271	2725	2151	1841	1722	1548	2251	1314	1871	2955	3601	2872	1611	2117	948	5624	5890	6814	2425	1815	2675	1672	2246	2995	1073	2270	1381	4641	5250	7057
FBgn0003701	633	803	894	2930	1929	1279	1803	1009	1408	3556	2748	1088	1626	2116	850	5160	7071	7676	1620	1730	3276	1548	1664	2497	688	1579	1341	7637	8475	10718
FBgn0003710	6	7	1	57	43	46	118	65	86	1207	406	158	157	214	65	920	1426	1361	130	272	997	196	222	360	133	257	211	902	1145	1169
FBgn0003714	2180	2493	1875	1549	1607	1705	1274	1425	1526	4180	6689	10496	646	1063	599	3756	3197	3992	11081	4925	5017	712	1432	1302	1105	1983	773	2935	3015	4275
FBgn0003715	26	14	27	24	4	16	21	17	21	3509	494	274	31	55	6	243	271	446	166	337	2831	67	51	71	63	58	88	479	834	614
FBgn0003716	535	540	1383	6064	4228	2729	6991	2529	5562	9548	18388	4077	4956	7104	2384	36914	40613	48484	4174	7084	7815	6262	6041	9214	2297	5801	6293	32802	37586	47069
FBgn0003719	543	636	819	2352	1562	1557	2133	996	1719	1173	1534	698	1848	2165	890	5376	8076	8098	884	738	1530	2331	2866	4900	674	1384	663	5960	6527	6599
FBgn0003720	38	45	30	106	13	147	48	101	64	1252	4	75	1	17	1	92	128	400	73	50	1144	64	83	246	506	1309	771	866	1753	1559
FBgn0003721	23594	26794	29424	22708	9804	5043	5598	2560	4494	346934	860317	802057	19582	35889	17421	39618	51596	52201	869034	655849	584323	26927	18359	30924	2149	5529	4583	34852	37643	43775
FBgn0003731	1262	1500	2038	12311	8083	4818	9381	3835	7802	18438	30416	6813	9138	12203	4682	52168	65047	76381	8180	13784	17226	11043	11239	19223	3415	9219	10143	59091	69360	77529
FBgn0003732	6121	7072	9479	46636	27179	14818	22190	6857	16973	50784	50074	16757	29139	39292	15255	103926	143054	155359	17126	22606	44504	34040	33571	56811	4927	13820	15984	103276	121220	136212
FBgn0003733	63	98	195	160	10	94	71	9	49	325	118	114	74	80	13	48	367	303	182	157	251	100	76	29	127	51	180	1370	1481	1161
FBgn0003741	567	669	489	1041	1098	1311	1178	1112	1151	2242	2407	2843	1454	1956	874	6802	7380	8059	2649	1735	2384	1736	2237	2996	2149	3875	1860	5374	6591	8043
FBgn0003742	948	1096	1098	1654	1678	1354	1572	1038	1352	2667	3317	2052	1121	1436	660	5070	6103	6258	2369	1942	2972	1549	1829	2526	1031	2365	1422	5679	6722	8039
FBgn0003744	547	685	896	2395	1869	1224	1964	878	1733	6260	9234	2861	1670	2401	920	8552	11061	12356	2994	4582	6216	1972	2041	3010	618	1613	1778	9526	10516	11899
FBgn0003747	0	4	4	1	4	5	10	5	4	64	52	33	11	8	2	64	65	70	11	22	24	8	6	7	0	8	4	31	50	42
FBgn0003748	812	921	1330	2537	1689	1047	1754	793	1427	26431	22049	9222	1466	1772	719	5709	7349	8338	4934	8851	18156	1729	1678	2740	604	1447	1633	7360	9533	8957
FBgn0003751	48	50	37	24	24	23	39	33	31	117	31	69	16	8	15	45	44	89	51	30	119	30	16	56	22	35	23	62	109	66
FBgn0003861	18	22	42	19	0	18	9	2	9	144	292	126	24	15	10	21	29	41	87	74	136	33	20	22	14	10	23	66	84	28
FBgn0003862	307	390	797	5041	3086	1884	4110	1873	3179	9597	10896	1961	2874	3851	1198	35599	52977	58841	2614	6260	10344	4191	3294	5262	1122	2488	3853	46985	58457	58756
FBgn0003863	146667	165849	5413	0	409	5953	521	98	482	7872	3448	7	27	3	5	49	13	43	40	5	2093	12	268	12	28	86	13	45	0	44
FBgn0003865	0	0	0	2	2	2	2	0	1	76	97	26	5	3	1	24	17	26	96	53	106	2	5	2	0	1	2	7	14	12
FBgn0003866	998	1198	1587	4891	4073	2246	2836	1236	2221	7090	5783	2704	3006	3555	1462	10180	13499	14900	3023	3698	6936	3299	3311	5955	1149	2525	2250	12000	14028	15928
FBgn0003867	832	894	1324	2704	1808	2119	2285	1554	2009	6282	8697	3025	1955	2674	1017	6388	6921	7755	2637	3277	3558	2067	2593	3729	1229	2707	1732	6421	6967	8244
FBgn0003870	164	195	361	1888	1202	843	2780	1428	2437	4336	6503	1485	1348	1867	652	13877	15191	19526	1886	3819	4429	1741	2264	3185	959	2514	3056	16406	18220	22706
FBgn0003882	927	1004	1278	2645	1872	1565	2219	1230	1864	4950	4878	2207	1662	2321	1023	7075	8533	9523	2028	2398	3734	1959	2116	3295	1005	2677	1785	6210	7729	9353
FBgn0003884	152682	171905	141811	224931	180323	116325	148783	84728	147957	890926	1810865	766511	207987	332466	116530	853643	903578	941409	650597	743519	866138	225640	296275	364352	108080	234756	178632	828095	962448	1075267
FBgn0003886	2379	2725	1679	1629	1508	1309	1493	1119	1541	17872	27896	29706	804	1425	649	3664	3244	3314	14345	14578	12415	2632	1428	1693	424	845	546	2206	2091	2202
FBgn0003887	144438	163743	134496	201135	178194	133740	144666	98684	150852	678992	1274851	620900	160704	241359	98264	713528	709115	767020	561529	552425	646746	170117	239001	297327	97017	215563	138571	610689	695862	859214
FBgn0003888	2230	2570	2699	11792	9833	7093	19033	11582	18660	22598	35261	11398	14774	20751	7268	99214	110802	126546	10947	15960	21263	23157	23883	34373	11577	25854	22525	105809	121852	137347
FBgn0003889	9	5	5	11	6	8	9	7	1	357	276	81	8	14	5	98	84	109	54	72	318	64	75	86	34	37	57	137	211	196
FBgn0003890	10096	11460	7342	9133	8684	5405	3661	2536	3783	20070	31927	28753	2894	5082	2270	9697	9388	9184	30336	17037	21087	1954	3632	2461	1285	2671	1441	6434	6878	6601
FBgn0003891	1489	1829	2831	12990	7927	6632	10510	7850	8648	50121	71710	21129	12231	14275	6478	72482	114682	133152	20603	39347	49541	16822	13336	24838	7860	17295	17309	109980	139929	151231
FBgn0003892	1177	1470	1723	7411	6048	4058	6212	3087	5595	8193	14137	4920	6320	8517	3429	36443	45372	52487	5978	6983	8531	7622	8105	13093	3752	8285	7696	42045	48035	58901
FBgn0003896	150	181	288	673	324	288	277	125	230	2727	4313	1796	333	678	191	2507	3684	3614	2334	2786	3135	831	524	791	142	405	353	3499	4107	3665
FBgn0003900	162	174	158	183	104	87	183	91	173	734	1054	1067	164	340	102	1665	1556	2148	1287	608	780	291	279	312	145	213	61	1371	1493	1462
FBgn0003941	93331	106362	76327	79540	80232	81400	71178	61914	74408	228996	277883	278970	68123	93509	49727	290606	276451	319683	223846	135158	182378	72179	92344	119931	69606	139319	64770	222761	254178	332637
FBgn0003942	137259	156824	115198	116520	99535	106721	94321	89026	97029	370225	431308	469700	101380	134872	73291	441901	448228	515217	377741	215413	285667	98367	124474	181566	99091	177922	86593	328256	355823	502291
FBgn0003943	3300	3800	3557	5933	4071	2709	5522	2330	4435	40101	58654	21981	9131	13724	5947	48331	47687	60798	22501	29345	38023	11104	14144	20506	4879	9591	9709	57191	63223	71505
FBgn0003944	0	2	0	12	5	6	8	2	4	662	542	139	4	9	3	58	62	52	42	117	430	10	14	23	2	10	13	67	48	61
FBgn0003950	63	83	67	254	146	96	120	63	101	806	1039	691	142	217	104	1288	1374	1700	7	13	26	143	187	281	17	37	33	177	199	238
FBgn0003961	0	1	0	0	11	1	4	1	2	0	1	3	0	2	1	0	0	3	1	1	0	2	3	2	0	0	0	0	0	0
FBgn0003963	257	309	453	748	628	632	1291	566	1084	4913	3400	1213	864	1024	468	5129	5302	6427	1130	1562	3780	1766	1548	2508	488	1208	1204	4708	6194	6093
FBgn0003964	716	809	1114	2395	2086	1312	1998	953	1865	6169	9705	3760	2150	2948	1118	8755	10324	12850	3829	5182	6449	2401	2619	4129	876	2271	1794	9292	10650	11241
FBgn0003965	399	439	659	73	69	85	12	9	17	5215	683	259	21	7	3	0	33	8	71	109	722	7	14	16	9	9	10	28	66	19
FBgn0003969	1942	2238	2366	7137	4633	3219	5501	3155	4537	14158	16569	6439	5291	6873	2440	24726	31609	35838	6653	8240	13115	6243	6184	9164	2766	5402	5235	27211	32236	33094
FBgn0003975	8	10	10	12	24	16	39	24	43	331	57	25	6	8	2	98	114	167	40	31	278	24	50	43	20	45	47	182	217	275
FBgn0003977	1437	1586	1423	5293	3500	1985	3386	1252	2887	10795	11620	3453	3657	5458	2043	17642	21835	23688	4005	5774	9990	3781	4444	6546	937	2402	2656	18535	21343	24156
FBgn0003978	1616	1768	1806	2453	2164	1538	1610	989	1526	4873	5603	3861	1979	2768	1285	6839	7179	8014	2831	2148	3513	1760	2486	3233	962	2125	1201	5138	5253	6820
FBgn0003979	0	0	0	0	0	0	1	1	1	8	69	48	2	0	0	5	0	1	107	45	31	3	0	1	0	0	1	5	0	0
FBgn0003980	2	1	0	6	0	0	1	1	1	7	21	41	0	0	0	1	2	0	42	48	33	0	1	1	0	2	1	0	0	1
FBgn0003983	2	3	1	4	4	3	2	10	6	23	43	14	12	17	5	110	70	86	5	6	15	6	5	5	1	5	5	9	8	1
FBgn0003984	47	47	93	261	139	80	111	64	98	1234	1909	1183	164	224	109	993	1691	1813	1508	1390	1473	208	205	355	68	171	174	1553	1659	1734
FBgn0003996	18	28	10	106	83	113	1362	990	1270	60	120	38	416	636	160	7408	7852	10012	75	142	141	687	687	1019	807	1322	1389	4998	5804	6136
FBgn0003997	41	44	113	713	486	336	632	293	620	906	2364	515	655	895	325	4271	5196	6557	378	732	913	529	815	1069	266	683	782	4558	5257	6082
FBgn0004003	511	549	414	588	374	416	2682	3042	2630	2649	6460	2817	762	1247	406	15344	12166	18114	2826	3291	3490	1075	1604	2063	3444	7464	6618	17666	20758	24308
FBgn0004009	323	411	529	1729	1178	783	1263	713	1176	1477	2716	1015	879	1275	508	5401	5765	7482	1201	1658	1796	1138	1185	1917	456	1426	1627	6793	6584	9454
FBgn0004028	23168	26573	26353	13989	5077	3629	2056	311	1376	278131	682535	947318	14020	28852	18396	26709	26183	30373	921676	543156	466043	21784	13647	21064	629	1606	93	19143	16955	23002
FBgn0004034	3455	3948	2618	79	61	53	11	3	5	6904	11682	3263	60	50	24	33	31	29	11195	10605	9992	8	9	7	4	7	1	36	17	33
FBgn0004045	2	1	3	0	2	8	11	6	7	20	0	0	4	5	1	4	23	20	0	13	20	3	5	9	0	2	3	48	31	12
FBgn0004047	433	493	193	23	18	45	14	3	8	82	24	18	811	941	308	7685	6679	11033	56	38	81	4365	6143	8718	117	236	146	263	407	690
FBgn0004049	712	898	1071	4091	2858	1717	2738	1330	2328	8416	12792	3498	3287	4486	1683	15049	20750	21392	4649	7150	7969	3784	3923	6092	1151	2608	2423	16314	18927	20011
FBgn0004050	1597	1718	1908	3481	3226	2472	3521	2281	3010	7544	9024	4364	3201	4600	1666	14035	15506	18622	4297	4216	6193	3171	4395	5977	1875	4553	2772	12100	12902	15770
FBgn0004052	0	2	2	1	0	10	25	18	29	4	7	8	4	5	3	56	32	44	5	1	0	14	6	13	6	10	5	6	19	30
FBgn0004053	1	1	0	1	0	0	3	1	1	5	1	0	0	0	0	0	4	4	0	0	4	5	0	2	0	0	1	3	4	0
FBgn0004054	0	0	0	4	0	0	8	0	1	4	0	4	0	0	0	0	0	4	1	0	8	0	0	0	0	1	0	4	4	1
FBgn0004055	1120	1188	1812	4425	2759	1647	2558	1094	1956	24412	36317	9857	4265	5765	1866	13351	18597	18368	9653	17525	21334	5033	4764	7500	1224	3116	2770	12137	14524	15698
FBgn0004057	1390	1644	1476	700	609	493	943	512	984	16724	11311	5586	1072	1686	574	8916	8172	9320	4522	5246	10113	1292	1609	1683	856	1797	1174	8511	8847	9564
FBgn0004066	6822	7962	6567	11066	8812	5764	7110	4007	6744	21385	29270	17606	8144	12713	5120	38027	41368	44640	15330	13701	18826	8878	10749	13998	3890	9253	6476	33602	35146	40201
FBgn0004087	1804	1958	1674	2258	1766	2005	1898	1621	1825	2521	3647	4737	1426	1942	1013	5561	5526	6848	2704	1496	1810	1000	1385	1515	1461	2295	1217	3669	4158	5406
FBgn0004101	120	126	159	422	325	166	280	120	270	2333	3983	1977	530	804	323	2533	2929	3169	1869	2333	2677	646	771	1032	318	760	495	2705	2920	3551
FBgn0004102	8	19	36	137	108	55	151	76	153	1489	2316	362	165	234	107	1910	2763	3260	456	1285	1598	214	246	421	87	263	433	2991	3715	3550
FBgn0004103	3782	4277	3970	7790	6404	4405	5526	3277	5206	16200	20596	11908	6319	8927	3606	26040	28405	30804	10391	10865	15812	6351	8015	11002	2593	6540	4876	22716	25354	31538
FBgn0004106	6074	6943	5599	10874	8019	6153	7336	4719	6344	8109	10854	9866	7120	10178	4676	22635	24999	29203	7632	4700	7851	6476	8815	10697	4121	7732	5242	19357	21442	28697
FBgn0004107	2613	2973	2363	4177	3436	3157	2765	2564	2480	4765	5398	4276	3067	4274	1841	9940	10898	12871	3573	2807	4317	2950	3969	5024	2049	4108	2470	8890	10278	12956
FBgn0004108	814	924	974	4865	3202	2535	12274	5173	10980	18279	4653	2843	6568	9196	2522	58879	68252	86041	1837	2843	17476	8122	9819	13400	4478	11288	13477	65811	82938	92074
FBgn0004110	21	22	41	49	29	43	45	21	37	156	115	80	35	47	25	226	262	221	45	68	65	43	46	71	18	38	32	195	158	203
FBgn0004117	23702	26616	31039	16335	6819	3746	1996	301	1651	352443	880916	1094352	16619	32630	19868	29061	29696	32355	1031523	677090	582831	22463	15704	24169	553	1697	99	17218	14010	20294
FBgn0004118	57	78	59	23	29	33	53	17	34	3217	38	59	4	7	0	14	46	42	41	134	2867	50	38	50	29	57	46	172	198	152
FBgn0004132	2348	2659	1888	2649	2216	2510	3329	3278	3233	5343	5583	6129	2655	3686	1709	13254	12014	14885	4120	2681	4947	2884	4076	4907	3902	6980	3891	10979	11838	15884
FBgn0004133	3887	4320	3559	9839	9536	7213	5648	3608	5627	10245	22842	11289	9963	14021	6429	32462	38264	41476	7892	6597	7207	5409	6667	8919	3174	7087	4090	20361	23241	25069
FBgn0004143	2	0	0	0	0	3	1	0	1	0	0	0	0	0	0	0	0	0	0	0	0	0	2	0	0	0	0	5	8	2
FBgn0004167	3950	4447	5393	18113	11801	8296	15420	10171	12939	99550	147819	36698	16707	23720	8685	118516	185741	185938	38734	79721	106818	24035	20656	29151	7649	17380	17659	151133	192849	175349
FBgn0004168	10	17	22	27	4	7	16	2	10	1565	208	91	38	21	9	88	207	136	96	185	1392	60	63	54	28	43	32	226	296	266
FBgn0004169	34066	38879	51424	36077	11061	6211	3847	616	2632	602227	1621507	1564319	33117	67367	34081	41526	48414	51771	1523828	1302701	1167254	44167	28991	46166	697	2614	277	33159	26570	33991
FBgn0004170	34	52	51	301	202	318	1183	1101	1082	141	107	80	256	366	110	4170	3707	6024	99	56	145	511	509	726	1089	1998	1474	4060	4908	6604
FBgn0004171	2	0	7	3	0	3	3	1	3	44	14	7	0	0	0	8	4	0	0	4	2	0	0	0	0	0	2	0	0	0
FBgn0004172	0	0	0	0	0	0	0	0	0	0	1	0	0	0	0	0	0	1	0	0	1	1	0	0	0	0	0	3	0	2
FBgn0004173	0	0	0	0	0	0	0	0	0	1	0	0	0	0	0	0	0	0	0	0	0	0	0	0	0	0	0	3	0	0
FBgn0004174	0	0	0	0	0	0	0	0	0	0	8	0	0	0	0	0	0	0	0	0	0	0	0	0	0	0	0	0	0	2
FBgn0004175	0	0	0	0	0	0	1	0	1	0	0	0	0	0	0	0	0	0	0	0	0	0	0	0	0	0	0	0	0	1
FBgn0004177	7533	8646	8434	17009	13466	9795	12247	7362	11256	40483	56449	24450	13413	19837	7350	59396	66227	71371	27015	30367	40800	13302	16802	21134	5542	14568	12119	56525	61056	72138
FBgn0004179	607	681	901	3096	2091	1196	1920	801	1653	9962	9238	2755	2143	3394	1042	10309	12890	13572	3046	5295	9452	2556	2856	3697	675	2021	1889	10910	12147	13895
FBgn0004181	0	0	0	0	0	0	0	0	0	0	5	2	0	0	0	0	3	0	0	1	0	1	0	0	0	2	0	4	4	0
FBgn0004197	631	732	1283	3551	2485	1322	3475	1505	2880	11553	18572	4413	2050	2735	1169	16279	22518	22739	5824	9402	9772	3460	3044	5194	1095	2753	3252	19955	22884	22449
FBgn0004198	103	114	238	1386	642	519	1543	452	1156	11318	3773	1361	831	1151	325	10375	13664	15306	1010	2450	8152	1570	1148	1396	339	853	1386	10005	13544	13154
FBgn0004227	1974	2253	2507	9183	5971	3217	7120	2514	5346	23036	25822	9512	7579	11228	3766	43688	57216	63943	7972	10865	17914	7394	8761	11605	2540	4756	6089	42955	49487	54429
FBgn0004228	478	566	33	1	3	7	3	1	1	231	137	11	0	1	0	60	26	47	9	45	245	0	3	4	0	1	1	6	60	15
FBgn0004237	2637	3059	4126	12601	8700	5012	8283	2464	6145	25885	27515	9985	9390	15179	4520	41784	57392	60137	9149	13589	22911	8166	11240	13724	1748	5264	6767	49672	53502	54918
FBgn0004240	92	82	121	27	39	7	5	2	2	331	425	334	41	1	0	661	12	605	447	344	234	1	8	2	0	2	0	14	34	10
FBgn0004242	174	195	215	61	50	76	349	90	263	11590	1196	501	57	59	14	1011	1953	2084	345	959	10272	106	101	98	158	354	463	1986	2831	2251
FBgn0004244	6	9	2	3	7	7	4	11	8	1481	49	52	3	2	0	25	83	62	44	74	1518	3	4	2	1	14	5	89	137	67
FBgn0004359	199	215	336	783	846	602	1063	932	1029	1351	2639	1290	850	1308	580	5084	5547	6890	1220	1014	1309	1068	1349	2081	960	1978	1501	5346	5759	7515
FBgn0004360	51	55	36	167	88	205	732	756	761	361	914	456	123	191	58	2490	1777	2737	440	561	473	182	244	272	790	1573	876	2222	2767	3581
FBgn0004362	13801	15624	15959	42396	36818	24742	25984	14498	21340	52578	55729	29472	29654	45040	18244	113331	121317	125691	29211	21636	41465	31703	43694	56100	12795	32214	25367	103882	114227	154184
FBgn0004363	28366	31727	34026	33514	20619	16511	18319	10837	16210	196878	332372	309143	22875	36452	16224	88131	86789	95463	317457	239177	254306	23743	28390	39632	10064	22462	17650	77439	85348	97765
FBgn0004364	1022	1122	1806	10850	7874	5762	9729	2750	8481	13955	26068	6220	11679	16052	5438	51311	63886	77962	7183	12293	13105	12641	13490	23618	2517	8625	9229	48803	55152	71011
FBgn0004366	20	15	8	70	11	92	155	114	115	2038	3601	1468	201	295	91	1814	2754	2984	1670	2245	2855	282	199	291	78	163	127	545	653	590
FBgn0004367	199	202	311	1292	928	687	992	494	863	2496	2194	635	1238	1824	732	6281	9465	9829	706	1176	2539	1527	1727	2864	443	859	1011	6861	7828	8414
FBgn0004368	266	298	430	2496	1332	939	2162	834	1740	15245	22737	4060	3277	4468	1388	18016	29303	28606	4200	10958	14066	4407	3637	5512	996	2545	2969	20692	25758	25090
FBgn0004369	418	502	587	2380	1623	1048	2100	978	1642	11362	7194	3783	1982	2420	1085	13538	17513	20068	3157	4025	8801	2567	2518	3702	1253	2465	2763	16864	21091	23080
FBgn0004370	483	579	1134	5564	3612	1829	3260	970	2607	28314	47416	5673	5359	7503	2497	30326	45510	43878	8353	23384	28102	7311	5976	9669	1487	4298	5205	41250	50769	45848
FBgn0004372	0	0	0	0	0	0	2	0	0	7	5	0	1	1	0	6	1	10	1	0	7	4	1	1	1	0	2	8	8	0
FBgn0004373	615	685	1288	5725	3421	2491	4764	2470	3492	20210	21705	5584	4225	5078	1841	23758	36008	39939	6497	11787	17862	5943	4801	8544	2448	4922	5043	30042	37245	39799
FBgn0004374	793	980	841	2992	2011	1102	1497	599	1326	3303	3616	1552	2184	2882	1187	6393	8485	9396	1454	1475	3303	2134	2352	3733	565	1320	1189	6774	7266	8831
FBgn0004378	1735	1948	3013	12051	6582	2963	5016	1129	3665	10950	13922	4480	7657	10088	3598	21320	30880	31050	5585	7023	11019	8364	8330	13125	1050	2885	3321	22882	25249	29452
FBgn0004379	2016	2360	2186	5730	3989	2282	2974	1273	2519	5972	6676	3498	4624	6423	2590	14145	18779	19373	3835	3605	6581	4851	5343	8214	1394	3415	3036	16431	20206	22068
FBgn0004380	361	409	497	682	387	342	566	330	464	5071	6261	2888	526	759	371	2041	2581	3338	2963	3437	4867	704	715	1055	316	645	527	2225	2623	2919
FBgn0004381	204	244	274	520	351	317	611	432	577	5896	7556	2755	465	627	223	2749	3157	4078	3265	4438	6146	529	566	659	440	1050	783	3289	3544	4051
FBgn0004387	294	340	501	1863	1251	715	1440	811	1196	8267	13995	2772	1431	2118	763	8118	10397	12065	3590	8600	10613	2041	1798	2839	773	1673	2021	12320	14575	14888
FBgn0004389	0	1	0	0	0	0	5	1	0	8	2	1	0	0	0	1	1	0	0	1	5	14	10	17	0	0	0	9	3	6
FBgn0004390	325	338	666	3278	2656	1374	3310	1240	2508	7076	7704	2211	3537	4826	1786	21009	26701	31881	2473	3826	6696	4352	4507	7625	1260	3048	3674	22827	27370	32411
FBgn0004391	1164	1326	1539	4930	3088	1751	2673	825	2086	9186	9366	2730	3857	5292	2025	14854	20592	21712	3371	4970	9794	3677	3735	5857	897	2575	2491	17601	20670	22516
FBgn0004394	51	54	13	41	22	9	26	9	23	601	211	64	6	11	2	234	260	213	91	186	736	47	43	64	6	36	35	254	479	291
FBgn0004395	107	124	336	2282	1341	670	1356	431	1039	6659	6704	1183	1589	2105	921	9698	13884	14792	1433	3024	5541	1921	1837	3376	328	1032	1391	10850	12887	15529
FBgn0004396	154	167	281	525	376	265	890	710	799	3989	3704	872	497	740	179	6936	6787	9999	930	2425	3372	647	746	1045	543	1007	1469	8073	9156	11078
FBgn0004397	1747	2042	2106	4847	2610	1544	2103	749	1943	23023	45971	18020	3915	5716	1969	16307	22485	23246	26533	33439	33886	5068	5148	7074	1019	2724	2571	19557	22979	22058
FBgn0004400	2	0	1	3	0	1	4	3	0	112	99	27	3	8	6	12	34	44	32	8	19	8	3	1	4	4	5	5	14	12
FBgn0004401	10039	11345	12650	42245	31811	18586	27442	11212	24260	73383	81283	33648	33747	47769	18134	149441	175536	185705	33713	39051	68821	31087	39677	56855	11083	27377	27267	150269	170124	178947
FBgn0004403	71654	81460	60706	67863	67322	53013	51822	35409	56440	202671	261565	193977	59514	82151	39026	248187	268183	263090	160314	121178	169463	66663	82639	112333	35368	78094	48273	198262	235332	271047
FBgn0004406	476	567	624	1232	908	632	773	442	668	3319	3502	1708	1055	1552	730	3361	3905	4487	1533	1958	3401	880	967	1437	390	842	645	3236	3787	4072
FBgn0004407	1703	1964	1466	1851	1377	1360	1538	1244	1348	4479	7194	6822	895	1242	607	3823	4126	4717	5933	4257	4995	1107	1436	1657	737	1467	903	3150	3768	4464
FBgn0004414	2	2	1	10	11	13	25	9	23	14	25	5	4	1	0	19	14	13	7	18	50	4	1	6	3	6	1	5	17	12
FBgn0004419	11449	12840	10597	22492	13555	10299	16332	9086	13061	32755	44813	28157	16241	23997	9006	63770	72168	83128	26483	23258	30886	16076	19620	24098	8790	15368	13063	59071	63449	76545
FBgn0004427	58230	66231	1289	7	233	266	35	77	134	1263	77	68	31	17	39	192	40	318	220	95	11278	56	514	17	127	107	54	293	28	122
FBgn0004429	550	677	196	14	113	19	14	2	15	6869	4648	1433	1	3	1	15	25	11	19	27	113	2	52	5	6	0	1	5	1	20
FBgn0004430	44936	50721	641	1	149	398	209	36	203	2072	589	21	14	0	2	9	21	24	73	28	3620	20	189	29	87	51	20	98	19	41
FBgn0004431	3	1	0	1	0	0	8	0	2	41	51	25	5	6	1	778	417	341	4	12	36	41	22	54	0	6	12	65	74	32
FBgn0004432	64881	73613	63521	82842	70279	54427	55655	40529	54211	185015	242914	202211	64901	95477	42605	238233	254283	275358	184367	133369	189282	61662	84032	107518	36373	80745	48653	199015	216711	266680
FBgn0004435	206	269	417	1634	694	667	1279	670	864	7121	11375	4011	1480	2096	743	7230	12501	13035	3117	5443	7419	2018	1635	2407	954	1440	1702	9816	12757	10675
FBgn0004436	967	1178	1245	2350	1428	1109	1933	1170	1528	8692	11409	6919	2100	2986	1310	8580	10392	11457	7099	7079	8508	2369	2166	3281	955	1828	1724	7551	8543	9983
FBgn0004449	152	168	497	5911	2940	1485	4377	1021	3332	21164	18063	3870	4796	5602	1952	39083	60135	60429	4221	9573	20642	7213	5056	8461	1508	3763	5251	56341	72677	67213
FBgn0004456	615	665	1176	4748	3144	1919	3377	929	2702	14591	18495	3364	3382	4845	1488	18873	24594	27091	4433	9397	11577	4820	4281	6185	771	2182	2751	18378	22315	21253
FBgn0004462	297	318	444	1251	821	483	840	370	645	6097	7193	2379	1083	1404	587	4301	5842	6118	1691	3009	4373	1118	1103	1814	360	902	875	4389	5714	5693
FBgn0004463	1184	1370	1414	3125	2128	1318	2096	949	1799	6772	7281	2905	2391	3526	1212	9771	11388	14015	3258	3915	6240	2658	3012	4237	934	2009	1841	10992	12261	14734
FBgn0004465	1807	1981	2012	2068	1640	1241	1654	1058	1513	9824	15702	14075	1027	1579	804	4477	4774	5675	12936	9724	10271	1137	1367	1856	795	1483	977	3892	3953	4937
FBgn0004507	8720	9830	9265	9786	4852	3569	5988	1721	5040	175085	217942	211546	15872	24852	10794	21719	35509	33733	164757	175143	230308	18958	12409	18799	2135	5280	3960	24025	27362	28817
FBgn0004509	642	721	1435	1445	1044	855	1383	672	1164	17755	28549	5767	1283	1828	553	7508	9556	9625	4948	9883	10897	1967	1711	2283	949	1861	1556	7818	9782	9417
FBgn0004510	760	814	789	1826	1586	1118	1533	772	1328	2658	2942	1678	1343	1895	822	5022	5907	6948	1413	1341	2325	1580	1838	2577	645	1590	1131	4641	5253	6268
FBgn0004511	75	85	104	152	100	76	146	64	127	587	2835	244	107	126	50	612	957	1058	232	470	481	129	112	150	76	183	270	1002	1361	1396
FBgn0004512	640	711	348	293	171	159	450	297	372	2012	2150	876	973	1167	371	5327	6474	7259	789	2466	2083	856	1385	1160	404	730	800	3958	4863	4071
FBgn0004513	1707	1957	868	570	410	484	313	111	240	35237	9987	8728	1457	2073	651	2736	5006	5028	7108	6824	27733	1739	1017	1665	590	929	480	3267	3950	2192
FBgn0004514	10	2	25	21	7	2	7	0	2	792	674	373	19	24	12	199	170	201	544	780	1149	26	26	43	4	30	20	235	331	253
FBgn0004516	54	55	87	4	11	28	14	7	10	15595	6	229	9	2	0	8	24	43	49	507	14732	4	4	33	19	22	13	16	212	22
FBgn0004552	2438	2742	6994	1190	29	3273	789	16	555	3923	2366	2702	1126	1820	1147	622	1270	1137	4257	2130	3328	2453	1351	823	358	1506	1049	3867	3682	2668
FBgn0004554	947	1062	979	25	29	33	67	31	64	13641	28505	23991	164	111	104	1025	318	339	14330	8540	7871	414	139	115	74	99	112	1009	842	310
FBgn0004556	1005	1219	1026	1547	968	760	1389	800	1094	5235	5255	2854	1248	1888	719	5715	5899	7113	2160	2335	3391	1069	1323	1744	712	1398	1041	5293	5211	7007
FBgn0004567	307	343	396	923	820	497	1015	608	845	1476	1398	681	693	908	388	4191	4418	5606	607	540	1308	800	804	1461	622	1275	1080	3785	4643	5784
FBgn0004569	166	194	199	1614	1186	978	1865	1083	1576	1722	1949	845	1180	1558	699	8214	9063	11496	895	1015	1210	1471	1741	3041	1674	3303	2253	7044	8353	10805
FBgn0004573	11	10	15	33	19	9	11	5	15	714	485	210	21	36	5	53	42	59	278	318	758	43	30	37	32	87	59	294	373	392
FBgn0004574	1651	1877	2028	3342	2311	1468	3259	1373	2730	26587	24569	8817	2993	4450	1548	15773	19082	21776	9297	15027	28988	4337	3876	5432	1376	2655	3399	17259	20143	19695
FBgn0004575	132	157	178	109	48	94	178	158	201	11597	1681	1791	136	278	125	1672	2388	2535	1408	1574	10998	305	299	295	293	414	341	1832	2406	2013
FBgn0004577	921	1033	519	25	6	19	11	8	10	15451	34244	16083	17	14	32	207	122	291	4780	6601	5908	94	9	7	32	36	103	897	1280	479
FBgn0004580	139	159	219	649	271	96	25	5	12	7916	3345	2126	172	390	86	162	368	305	1773	1945	6626	182	102	86	10	36	6	139	182	191
FBgn0004581	17	23	32	35	32	11	28	15	15	67	64	31	25	32	16	62	118	50	177	176	269	114	84	142	88	172	153	613	725	782
FBgn0004583	905	1006	2456	13686	10158	5704	7531	3834	6227	15262	25270	5573	9715	12501	5265	49455	73669	79007	7197	11279	14823	12085	10795	20935	2662	6075	6635	57245	66938	78078
FBgn0004584	4661	5492	5202	15418	10846	6785	8314	3166	6936	19093	19947	10226	13915	18699	7040	38907	51003	52571	10091	8681	19058	13616	15505	23477	3871	9749	7602	40415	45524	55396
FBgn0004587	11951	13491	11972	22257	19823	14027	16772	9462	15381	42018	51657	34397	16177	23703	9553	77539	77399	86581	27768	22320	36138	15096	26276	33380	9326	19030	13430	64616	73498	88783
FBgn0004588	0	0	0	0	0	0	4	1	2	0	0	0	0	0	0	0	0	1	3	0	0	0	0	0	0	1	0	0	3	0
FBgn0004589	0	0	0	0	0	0	3	7	0	0	0	0	0	0	0	0	3	0	6	1	0	0	0	0	0	2	0	0	0	0
FBgn0004590	0	0	0	0	0	0	3	5	1	0	3	0	0	0	0	0	2	0	0	0	0	0	0	0	0	0	0	0	0	0
FBgn0004591	0	0	0	0	1	0	0	0	1	2	3	0	0	0	0	0	0	0	0	0	0	0	0	0	2	3	1	18	2	4
FBgn0004592	0	1	1	1	1	4	1359	414	955	4	0	0	64	49	0	7279	383	279	1	17	4	59	177	83	184	1093	105	175	464	639
FBgn0004593	1	0	0	2	0	0	1	0	1	0	0	0	0	0	0	0	0	0	0	0	0	0	1	0	0	0	0	0	0	0
FBgn0004594	0	0	0	0	0	0	0	0	1	0	0	0	0	0	0	4	0	0	0	0	0	0	0	0	0	3	1	0	0	0
FBgn0004595	69	64	82	278	110	111	468	349	474	11162	3372	1946	313	483	151	4057	4856	6759	789	1562	9188	402	500	939	340	611	972	3829	6521	5923
FBgn0004597	1568	1675	1284	2264	1801	1604	2065	1642	1941	3104	4005	2899	1513	2025	947	6151	6250	7710	2180	1465	2525	1629	1984	2784	1213	2692	1624	4597	5792	6941
FBgn0004598	1459	1631	2579	8183	6068	4522	7600	3885	6453	47512	57153	10535	8207	10682	3802	41676	60108	61257	12031	30313	36572	8780	7972	12409	3517	8216	8388	47018	58259	58424
FBgn0004606	47	63	295	324	201	143	472	125	428	6635	3158	1009	237	327	78	4160	4380	4424	907	1706	6080	822	488	431	252	485	652	4662	5718	4883
FBgn0004607	1	5	7	4	11	14	19	6	17	36	56	41	13	7	2	47	38	41	33	41	40	8	12	16	4	12	11	52	76	54
FBgn0004611	459	519	862	2080	968	842	1054	336	755	12012	12943	3791	1765	2374	667	6579	12556	11404	4081	6712	11484	2685	1727	2669	877	1542	1788	14394	16683	13959
FBgn0004618	34	45	32	3080	3707	4094	8109	7689	8464	670	1443	490	5269	7171	2801	37828	40837	48804	510	573	630	5750	7915	11087	5843	13499	8423	29302	35115	45928
FBgn0004619	23	23	17	1	2	20	55	6	32	1978	9	53	3	4	0	34	14	36	21	78	1894	14	5	11	8	19	24	18	65	30
FBgn0004620	138	171	241	344	120	57	36	15	20	4008	9521	7800	216	556	232	515	619	647	5669	6012	5236	345	225	301	6	32	7	518	608	404
FBgn0004622	12	21	23	11	5	4	4	2	5	664	175	106	11	10	6	59	73	56	121	94	653	12	13	10	13	4	9	23	36	5
FBgn0004623	12	17	25	61	8	196	19	21	11	1222	4688	1072	0	14	16	65	102	72	2195	2069	1956	35	18	5	20	63	4	139	163	61
FBgn0004629	4662	5225	1611	1876	1124	1289	494	132	349	29297	65951	37914	1053	2941	860	3130	4475	3420	79131	61908	62881	5382	3603	1087	402	1161	217	7699	7066	5782
FBgn0004635	50	50	98	384	369	430	1160	906	1112	1637	2696	1618	728	840	333	4700	5285	6474	1485	1915	2004	914	1073	1580	780	2047	1342	3643	4636	6193
FBgn0004636	852	1039	1441	3753	2827	2016	3014	1394	2703	10400	12230	4088	2959	4338	1694	14672	17260	18419	4396	5793	8782	3598	3960	5354	1341	3854	3094	13760	15592	18626
FBgn0004638	799	886	1181	3492	2217	1379	2326	1019	1781	9346	13115	5335	2426	3263	1219	11901	15461	15641	5674	6918	9257	2969	3044	4686	880	2609	2306	12137	13904	17384
FBgn0004643	1447	1665	1680	4534	3401	2231	2754	1066	2423	9075	11946	4770	4612	6042	2416	14891	18108	20194	4398	5345	9435	4406	4914	7450	1504	3516	2870	15526	17409	20730
FBgn0004644	189	209	335	1356	1056	889	1941	1010	1738	939	2283	917	1298	1828	767	7845	8651	9884	1033	1054	1059	1767	1974	3046	1102	2392	1744	7874	8716	10750
FBgn0004646	2766	3202	2631	12534	11722	8041	12330	7596	11980	19849	25182	11386	10198	12012	5778	58013	59083	75766	10368	13811	19069	9658	12114	18105	8466	21303	15761	52490	64247	76967
FBgn0004647	108	103	143	5287	2209	912	3164	528	2254	13741	21101	2228	6121	8728	2614	53884	76574	77275	3331	9475	14318	7376	7007	10888	748	2180	5854	66765	81694	77267
FBgn0004648	853	1005	1070	4287	2700	1719	3958	1294	3195	21371	15593	3530	3749	5025	1648	24082	31372	33261	3921	9633	17628	4765	4327	6687	1511	3409	3988	23716	29571	28300
FBgn0004649	18	20	13	40	44	52	67	62	61	90	102	30	3	0	0	17	15	14	12	108	90	8	3	0	1	2	3	11	18	8
FBgn0004650	1	4	0	28	10	8	31	16	10	291	480	191	99	126	45	251	417	421	61	155	160	114	107	192	25	42	48	238	231	199
FBgn0004652	998	1084	1856	6731	4483	1987	1276	264	1107	20230	30892	8082	3363	4764	1960	5827	12785	9260	12025	17926	20964	2768	3504	5471	462	1104	829	6522	7061	8538
FBgn0004654	13290	15247	11229	4086	3595	2920	3178	1613	3221	51038	29558	15292	3451	4956	1868	13168	14150	15996	10040	10906	27266	3621	4895	5515	1724	3793	2694	13841	14150	16147
FBgn0004655	545	621	910	4036	2788	1660	2681	1267	2170	11812	12650	3936	3416	4603	1956	15042	20100	21812	3806	6130	10167	3630	3970	6303	1086	2573	2782	15562	18448	19908
FBgn0004656	360	378	699	6461	3690	1611	4013	1000	3160	22663	20498	3978	4534	6214	2071	36113	56406	56353	4531	11375	20724	5033	5540	7716	979	2495	4063	45026	55580	53865
FBgn0004657	1218	1362	2100	7315	4266	2389	4976	1508	4041	37230	63777	15900	6029	8486	2673	29921	40604	42594	18817	35301	38800	7810	6796	9710	1600	4099	4829	34027	41339	40401
FBgn0004666	8	10	19	43	10	13	33	53	41	238	103	64	18	28	8	165	202	460	29	59	208	56	47	67	324	638	479	718	1366	1240
FBgn0004687	2931	3348	2835	5440	4194	2622	3867	2027	3434	11595	19136	8036	3878	5836	2136	18059	19709	20369	8114	9673	11782	4368	5405	6814	1564	4282	3167	16352	18709	21349
FBgn0004698	2805	3045	3575	11208	7704	5557	8489	5673	6969	15115	16559	5827	7875	11746	4527	33596	43691	47025	5590	6671	12133	8106	8764	13222	3450	7157	6053	32491	37236	42163
FBgn0004777	4192	4662	3832	34	15	42	0	8	5	35995	92133	86492	106	246	245	22	41	42	51844	17122	10989	7	69	249	2	4	0	58	96	34
FBgn0004778	23956	27498	19143	18	24	28	5	8	9	151825	343872	202239	219	531	430	284	259	316	73576	54544	46391	201	176	359	58	95	52	211	232	210
FBgn0004779	4270	4958	2867	0	1	6	0	2	1	15192	14968	21590	1	2	3	1	7	7	1492	536	874	3	2	1	3	6	0	11	15	1
FBgn0004780	39525	44308	41436	218	209	312	45	66	92	210408	529417	402481	324	1093	966	291	287	409	191437	86947	68286	376	517	597	117	161	72	413	450	266
FBgn0004781	18769	20835	19958	22	25	53	6	18	7	63028	152156	78591	28	57	52	6	66	30	11530	15389	15990	18	25	37	15	10	1	77	60	27
FBgn0004782	80574	91121	97064	1283	1212	1430	316	232	337	387293	1061085	737218	1724	4982	3477	1243	943	1196	440627	250373	190689	1263	1409	2233	266	484	289	875	1171	950
FBgn0004783	40625	46887	45464	259	276	361	59	68	96	259854	673503	553847	586	1753	1617	521	441	607	333204	139887	102936	602	840	1142	245	337	126	510	682	551
FBgn0004784	6	6	9	76	62	114	1020	599	780	379	1008	381	467	557	142	4982	5909	7328	356	301	325	294	278	380	527	854	1077	3504	4659	4218
FBgn0004795	118	136	267	320	158	215	2682	1483	2192	4789	10903	4597	640	1188	202	14002	16360	19973	5515	6974	7076	1574	1311	1588	1643	3350	3602	16554	18738	20808
FBgn0004797	1123	1261	1210	1950	1199	844	1508	625	1120	11196	3282	1019	846	1045	408	3957	4531	5557	1202	1270	3974	1078	1420	2001	467	846	955	5046	6277	5968
FBgn0004811	830	913	865	1733	1513	1342	1668	1176	1631	4894	5620	3480	2033	2717	1350	9223	9517	10932	2872	2234	4026	2012	2276	3590	1441	3556	2075	8349	9267	11924
FBgn0004828	4128	4709	5979	16289	11159	6345	11856	4644	9787	42361	57851	15539	13015	18359	6525	59516	69245	73808	17264	25161	37507	15068	15094	24059	4218	11096	12589	63401	79615	85850
FBgn0004832	630	742	732	1338	1120	744	1025	563	906	1705	2168	1481	906	1070	523	2853	3362	3774	1886	1408	2173	773	1171	1581	702	1538	1024	3525	3840	5513
FBgn0004837	261	318	389	1272	977	658	1113	505	922	2962	3131	1107	1119	1529	602	6039	6860	8021	1028	1581	2515	1300	1367	2096	420	1158	1024	5253	6023	7298
FBgn0004838	1492	1681	4280	20259	14379	6953	12488	3924	11350	50445	63175	12337	13145	21182	6745	88185	105246	109164	14877	31135	47017	13438	16117	20379	3375	10732	12105	92145	102436	112287
FBgn0004839	362	398	536	2485	1815	1379	4288	1877	3677	7011	2803	1384	2581	3805	1123	22457	26052	31421	1494	1527	5944	3395	3451	5520	2084	5400	6005	23328	28742	29644
FBgn0004841	5	5	3	15	7	13	113	87	98	512	185	64	4	5	1	50	60	43	24	46	397	28	24	28	14	17	10	45	59	45
FBgn0004842	7	6	40	9	3	5	3	3	2	236	237	45	15	14	2	0	15	0	0	28	54	23	11	12	0	0	0	6	2	1
FBgn0004852	82	124	207	212	77	125	57	16	32	8703	9780	5704	193	334	111	233	669	464	3812	6794	8821	443	232	263	82	82	46	511	558	282
FBgn0004854	113	133	152	1327	1194	1016	1974	1074	1728	1541	3052	2152	1501	2099	733	9157	11774	14566	1015	1488	1754	1415	2121	3143	1027	2489	2352	10863	12238	15556
FBgn0004855	1395	1572	1362	1923	1864	1633	1607	1035	1632	2714	3241	2708	1210	1705	783	4329	4708	5226	1961	1375	2408	1378	1886	2378	815	1873	1162	3404	3904	5006
FBgn0004856	2399	2603	2567	4859	4007	2995	3606	2103	3336	10773	12846	8556	3806	5462	2289	15133	16148	20494	7891	7523	10605	3790	4820	6404	2078	4781	3583	16375	18083	21545
FBgn0004858	351	400	518	1642	1521	1147	1546	680	1445	6075	10720	3497	967	1475	608	5421	6701	7346	4992	6483	6851	1117	1451	2362	606	1338	1058	5575	6908	7940
FBgn0004859	2	1	1	7	5	0	1	0	0	24	27	22	1	2	0	6	0	3	71	44	55	2	2	0	0	1	0	8	10	11
FBgn0004860	120	152	330	1958	1330	788	1619	507	1253	4734	4209	1008	1560	2023	703	9844	12905	14446	1101	2159	4569	1834	1784	3203	502	1294	1773	11689	14555	16181
FBgn0004861	148	171	386	2585	1812	946	2159	634	1654	6363	5575	1284	2052	2564	914	13469	18429	20041	1505	2945	6106	2388	2289	4187	627	1624	2412	15830	20710	22737
FBgn0004862	47	56	94	113	32	49	31	6	22	486	769	1041	62	143	31	381	286	342	1384	332	483	132	123	85	11	46	8	306	326	435
FBgn0004863	47	66	62	241	219	211	213	164	242	347	571	219	150	290	125	1051	1044	1408	124	279	339	191	229	335	116	274	234	760	885	1123
FBgn0004864	493	596	858	2782	1939	1325	2367	932	1916	9793	10354	3769	3071	3740	1405	14036	17979	19292	3804	5334	8672	3809	3593	5796	1010	2571	2506	13688	17212	17875
FBgn0004865	22	25	52	78	60	34	65	41	60	1519	1805	1136	338	493	193	2781	2484	4121	596	615	977	325	855	615	625	1071	1399	4660	5717	6021
FBgn0004867	187399	211834	153333	146703	138617	115254	104622	90554	111680	386324	472411	472840	112381	160363	77533	447670	448323	482162	412125	241653	343714	123828	184699	240406	94294	171558	96293	399871	456121	530032
FBgn0004868	7412	8416	7293	16595	11307	7534	14515	6932	12065	49650	60359	26783	14715	20410	7956	69553	81504	93743	24103	31912	51098	17427	19705	27088	6552	14148	14271	72341	83657	92954
FBgn0004870	0	4	3	4	1	4	32	18	25	83	55	5	19	30	1	351	491	428	19	41	79	35	36	36	6	25	25	372	448	392
FBgn0004872	38	38	37	248	159	76	87	54	85	61	69	29	62	70	23	141	253	243	297	242	474	599	551	929	318	550	584	3219	4083	5364
FBgn0004875	181	192	457	2926	1878	786	2446	515	1768	18106	13245	3314	2404	3590	1111	17626	25404	25591	3390	7038	15018	2485	2405	3792	513	1261	2145	17729	21407	22785
FBgn0004876	577	671	913	2638	1688	1087	2147	916	1732	5825	6900	1897	1761	2407	923	10150	13503	14404	2588	3322	5177	2419	2207	3745	935	2165	2217	11485	15181	14843
FBgn0004878	87	120	142	117	80	65	106	63	92	14821	202	737	44	55	28	293	260	352	482	598	9760	91	59	177	163	273	303	391	611	633
FBgn0004880	11	10	5	420	454	389	1552	799	1437	1367	217	125	1521	1522	601	12409	17050	19106	186	314	1564	1652	1741	2888	1114	2522	2073	12674	17033	19454
FBgn0004882	29	37	65	195	126	98	168	103	133	512	319	248	83	103	49	447	659	693	735	853	1290	229	291	453	116	199	225	1394	1625	2013
FBgn0004885	1956	2124	2104	16550	11840	6372	9127	2144	7313	13323	14099	3455	14208	20725	6699	56413	74479	75672	5890	7043	11714	16289	20303	31508	3114	8178	7869	66306	77749	76576
FBgn0004888	7567	8424	8894	9729	7534	5486	6027	3463	5919	52503	95064	85612	6562	10439	5054	26742	27171	29790	110652	82012	85212	7203	8727	11463	3338	7541	5471	24222	26591	32017
FBgn0004889	1194	1283	2213	7200	4835	2767	4698	1854	3632	14307	17445	6624	4571	6341	2281	23702	30243	31825	6790	8772	12065	5143	5660	7666	1597	4177	4008	23938	27649	31810
FBgn0004892	1591	1766	1395	3010	2441	1763	1956	1251	1911	2408	6096	2874	1582	2126	1060	9390	9254	12650	3352	2504	2422	1700	2196	3040	1629	3136	2336	10181	10921	14380
FBgn0004893	1902	2181	3088	12114	9968	5955	12217	5669	10191	13125	28123	7340	9579	13926	4863	54010	64727	76751	10886	14203	14626	12013	13450	21852	5123	13761	13141	59112	69068	82793
FBgn0004895	0	0	2	0	0	4	2	1	1	0	4	0	1	0	0	1	8	0	8	1	19	2	2	0	0	2	0	0	4	0
FBgn0004896	13	9	18	21	12	7	17	2	14	346	4	42	0	3	0	33	6	98	16	15	375	2	2	43	3	60	62	92	303	120
FBgn0004897	5	8	11	105	47	124	379	304	387	128	184	98	159	268	91	1253	1222	1563	102	128	144	233	266	347	203	718	346	911	1163	1891
FBgn0004898	290	331	389	2235	1437	1995	2662	1566	2413	901	1268	885	2182	2689	1449	8574	8980	10868	1221	957	1204	2702	2508	4314	1133	3689	1949	5879	6358	10040
FBgn0004901	1596	1824	2149	4179	3217	2215	2603	1106	2413	7660	10543	3717	3438	4777	1937	10840	12988	14526	4231	4559	6871	3605	4150	5935	1247	3433	2687	12482	13757	15830
FBgn0004903	250	318	392	1663	1166	588	1094	534	868	6203	5736	2352	1869	2209	866	7200	12666	11752	2383	3030	5888	2010	1777	3133	481	1382	1572	8703	11466	10956
FBgn0004907	22665	26219	25298	44551	28154	19149	25133	12314	20597	176185	238467	146391	31472	44434	16923	109464	139485	140858	124319	138864	170782	34160	34699	51565	8966	21578	19778	102684	116898	129797
FBgn0004908	1296	1577	1046	1513	1142	1314	1497	1416	1418	1995	2971	3042	687	982	498	3419	3173	3737	3114	1797	2228	853	1278	1258	1120	1974	1025	3006	3186	4389
FBgn0004910	154	148	161	118	38	44	22	8	20	1600	3414	2361	104	156	61	438	577	567	2283	2729	2588	112	82	121	11	55	21	512	615	409
FBgn0004913	2541	2903	3043	9176	5791	3704	4464	1790	3581	14283	14580	6955	7599	10411	4229	19504	26090	28130	6830	7127	12621	7074	7652	11627	2161	4808	3677	18755	21223	25741
FBgn0004914	466	570	553	1318	1018	980	1623	1204	1453	4963	6025	2759	1316	1713	710	7691	8909	10359	3111	3588	4665	1811	1771	2762	1479	2898	2259	9305	11023	12167
FBgn0004915	1544	1791	1772	4230	2902	1982	3222	1441	2571	7601	10728	5959	3188	4533	1686	12749	14580	16212	5274	5311	6870	3611	4118	5750	1416	3397	2866	11366	13120	15524
FBgn0004919	41	47	67	40	18	13	117	95	102	2554	1299	613	75	119	33	933	1400	1592	358	536	1617	236	111	161	109	188	240	1192	1552	1168
FBgn0004921	2357	2595	2666	3813	3834	3388	3588	2838	3549	12488	16268	10585	3058	4413	2108	12705	15033	15699	9566	8859	13136	3639	4393	5631	2460	5275	3131	10145	11462	14651
FBgn0004924	899	955	1432	4701	3072	1686	3423	1090	2623	12861	14234	4823	3018	3945	1439	16353	21618	23756	5258	9123	13313	4007	3646	6101	994	2709	3271	19418	22955	24586
FBgn0004926	19950	22932	15764	15281	13039	12419	14192	11500	13879	48344	62825	56813	11151	16990	7527	50934	52379	59110	36869	25676	34787	10264	15179	17601	9010	16770	8951	37942	39222	53447
FBgn0004956	133	192	212	568	468	180	84	58	89	611	1082	725	88	157	107	302	369	389	641	485	496	103	122	197	64	159	112	508	533	629
FBgn0004957	735	801	559	1878	1649	1184	1463	896	1514	1671	2806	1197	1699	2164	1024	6023	6941	7985	1440	1558	2241	1578	2096	2744	965	2239	1603	6622	7483	8369
FBgn0004959	2676	3082	4368	6122	476	6401	3471	110	3066	8792	5101	3022	8535	12806	2278	8004	42399	29406	7288	6950	11403	14628	6971	10963	12521	10199	23643	151308	158696	115596
FBgn0005198	1060	1280	1368	4142	2565	1653	2723	1198	2232	13035	13925	5163	3164	4212	1769	12741	17748	19220	5944	8633	13638	3494	3311	5089	1151	2521	2448	14047	16641	18105
FBgn0005278	8322	9523	15807	22757	12953	9768	9120	3395	7428	75211	57414	22172	14296	19701	7561	33734	46002	43271	21052	27903	48771	14379	14623	20956	4145	8317	5584	36831	40257	40265
FBgn0005322	2813	3200	2454	2666	1830	1711	2159	1424	1877	9889	12945	10535	1977	2896	1217	8518	9200	10638	8751	6871	8136	2151	2454	3108	1052	1910	1521	6750	7113	8582
FBgn0005355	1459	1616	1523	3176	2600	2057	2646	1691	2409	7117	9747	5201	2835	4345	1761	12692	12759	16121	4674	4343	5653	2790	3642	4432	1440	3272	2219	10622	11114	13665
FBgn0005386	430	501	837	3413	2433	1956	2631	1584	2120	7097	7305	2301	2331	2913	1363	11383	15779	18728	3181	4682	6885	2602	2802	4443	1741	3424	3111	13681	15954	18952
FBgn0005390	3	2	1	9	6	7	19	10	6	183	53	10	3	8	0	25	36	65	1	0	72	56	12	32	11	16	14	93	115	104
FBgn0005391	4	5	2	7	7	3	21	22	15	33	39	11	9	12	1	61	35	64	9	30	46	17	9	27	47	14	14	86	126	89
FBgn0005410	343	407	716	2537	1589	977	1612	778	1353	8792	7534	2681	1858	2536	1031	8657	12657	12980	2547	3913	7935	2444	2233	3700	825	1808	1900	9963	12167	12766
FBgn0005411	5431	6389	5300	9399	7402	5563	6959	4401	6185	17002	20797	14461	7091	9908	4663	29094	30998	36208	11633	9377	14166	7515	9009	14293	3483	7447	5462	24269	27738	34650
FBgn0005427	228	256	385	2373	1481	965	1810	1270	1569	8877	5019	2073	2157	2048	580	10259	20771	21156	1712	2814	7591	2590	1973	3594	1444	2660	2606	13642	18965	17202
FBgn0005533	74124	84585	62714	58680	63038	63269	53913	42908	56571	197419	251035	262227	56355	75227	40873	241079	233289	269897	211344	121694	160857	65820	84704	110989	55342	108676	53308	185336	209556	265201
FBgn0005536	924	1072	1415	4401	2968	1670	3292	1124	2580	17723	22756	8339	3428	5107	1559	21065	31052	31715	11232	15188	20180	4397	4048	6786	1058	2554	3114	23750	28907	29456
FBgn0005558	0	3	1	8	5	0	0	1	2	47	107	18	6	8	3	40	47	39	26	42	30	13	10	3	0	2	0	21	30	52
FBgn0005561	0	1	1	4	1	0	0	0	0	18	43	2	0	8	2	10	15	15	12	23	10	6	1	2	0	1	0	6	12	16
FBgn0005564	46	45	135	105	55	49	88	38	74	3217	1051	799	82	130	23	1142	1055	1312	422	482	2994	99	123	83	95	174	147	1323	1839	1183
FBgn0005585	32555	36521	34586	57147	46654	41166	63214	37591	56209	166540	176082	124003	39259	57580	23814	257968	240786	290187	87722	87743	154781	53249	62812	82573	41256	86630	66469	239013	275814	312076
FBgn0005586	23	27	36	24	19	26	94	61	102	3658	434	203	42	64	19	597	709	717	138	332	3350	88	58	103	124	198	197	524	761	669
FBgn0005590	0	0	0	0	0	4	4	1	0	15	15	16	11	3	1	12	22	23	9	16	9	7	10	17	5	4	5	31	38	37
FBgn0005592	97	101	104	111	55	43	87	32	79	2323	5079	1105	182	358	87	1532	1980	2164	1698	2835	2526	622	200	235	139	251	369	2984	3558	2641
FBgn0005593	144517	162964	124496	131869	124669	100970	91259	68256	93482	373248	477257	420576	121932	164672	80597	420957	449357	488324	333318	226397	305265	117008	143260	202033	70937	141392	83634	338015	380718	455064
FBgn0005596	778	847	880	2662	2054	1506	1871	1109	1724	4586	4969	2150	1952	2710	944	8266	10403	11599	2213	2462	4124	2377	2581	3943	1174	2377	1843	9383	10871	12611
FBgn0005612	463	575	694	988	821	923	1968	1325	1743	5664	11351	4856	1758	2683	1028	10019	10766	12200	4565	4075	4378	1843	2317	2990	1362	2575	1702	8517	9856	10905
FBgn0005613	8	17	6	7	7	14	10	3	6	127	123	80	5	11	4	40	46	30	41	96	109	9	10	8	0	16	7	47	59	30
FBgn0005614	31	34	36	153	14	620	28	32	13	4940	15438	4336	11	36	104	305	607	321	6823	7879	7087	113	60	26	18	185	8	363	399	33
FBgn0005616	210	242	381	676	448	387	624	506	506	2936	3107	949	672	830	266	1978	3591	3718	1155	1494	3309	845	597	1250	309	755	674	3577	4632	5336
FBgn0005617	333	332	676	2877	1858	1019	1811	667	1431	7694	7871	2662	2277	3311	1215	10376	14368	15608	2539	4014	6192	2606	2692	4324	708	1782	1850	11178	12686	16216
FBgn0005619	4	8	3	1	4	7	13	14	3	524	167	102	11	8	2	87	99	185	23	24	427	13	5	5	17	23	34	76	103	135
FBgn0005624	3241	3811	3254	5040	3481	2498	3758	1974	3104	7956	7991	3675	2854	3657	1580	16621	21056	24886	3023	3930	6564	3539	3612	6021	1789	4146	3846	17245	21838	26061
FBgn0005626	3537	4036	6351	357	93	140	33	35	23	86436	193341	32189	98	167	22	2436	8046	3685	23608	48593	53829	651	591	300	20	14	21	2464	4089	861
FBgn0005630	335	344	638	2202	1630	986	1928	987	1668	9492	10826	3112	2431	3227	1167	11778	16005	17055	2956	5906	8777	2751	2584	4502	1047	2257	2391	11991	15629	16737
FBgn0005631	134	136	293	2460	1521	911	2251	768	1791	8323	8587	1785	1683	2376	727	15120	19702	21880	1461	3562	7228	2267	2018	3400	807	1867	2233	16350	20027	20992
FBgn0005632	1477	1647	2260	10634	6693	3903	7687	3123	5851	44278	48160	15980	8575	12927	4549	56161	81083	81937	17132	30897	47918	11776	11160	15904	3489	8242	8314	62516	72939	73406
FBgn0005633	5	1	0	0	1	3	3	6	0	190	56	45	2	3	0	4	9	3	26	21	122	2	1	3	1	1	2	2	7	0
FBgn0005634	9179	10583	12634	50814	27282	16940	35775	13202	27954	105171	146449	42665	38443	53308	19586	203081	287776	294826	46652	77299	111964	47796	45220	68049	13454	27795	30124	252793	296696	282457
FBgn0005636	161	190	175	482	296	208	605	424	596	4892	3906	2106	412	666	206	3719	4008	4608	1664	1969	4170	523	621	833	579	1190	1046	4677	5697	5843
FBgn0005638	111	147	128	162	132	88	198	74	140	218	1408	177	30	40	10	153	265	257	306	663	536	83	100	128	81	208	145	850	1034	1121
FBgn0005640	436	514	858	1680	1067	810	1640	860	1378	9419	15065	3891	1450	1839	679	9257	12714	12925	4254	6896	8229	1970	1743	2638	1064	2355	2057	12213	14884	14796
FBgn0005642	976	1098	1224	3338	2462	1794	2295	1179	2036	6913	7630	3294	3136	4117	1836	11663	13168	16321	3113	3375	5282	3269	3803	6245	1322	3018	2450	11024	13061	16101
FBgn0005648	3490	4056	4106	7809	6952	5458	7266	4822	6323	13137	16071	10475	6028	8646	3574	26316	32232	34914	9218	7810	11260	7238	8497	12720	3552	8724	6012	24467	28487	33553
FBgn0005649	1610	1864	2208	6830	5355	3270	5295	2128	4550	16755	21318	7291	5111	7602	2547	27338	31901	35142	7250	10409	15096	5924	7347	9798	1884	5290	4963	27641	31785	35300
FBgn0005654	753	849	754	1510	1312	883	782	384	704	2289	1861	1283	829	1022	527	2055	2479	2923	1384	1264	2705	978	1268	1831	352	857	670	2748	2990	4132
FBgn0005655	13005	14639	11306	16436	14233	11915	10155	6587	9293	17179	22491	21121	10878	15899	7997	25313	27909	30526	15654	8955	14890	11012	15983	21071	4600	10211	4979	19371	20520	28038
FBgn0005658	11	12	8	16	3	4	7	3	2	558	126	63	8	19	4	67	77	158	62	113	502	19	11	32	10	75	49	158	327	190
FBgn0005659	39	42	109	451	308	151	168	58	128	3416	9307	1131	275	377	99	796	1753	1450	1728	4206	3511	367	267	399	69	135	134	978	1298	881
FBgn0005660	46	51	58	65	59	42	66	39	66	541	233	199	161	86	66	167	157	236	219	170	328	221	652	293	52	143	70	167	424	299
FBgn0005664	5	2	7	1	3	3	9	3	1	6	25	5	3	1	0	8	6	17	14	16	15	9	1	1	0	1	0	10	11	6
FBgn0005666	156	166	219	229	95	72	62	37	47	2914	5428	5619	136	311	173	123	188	205	5612	3905	3559	177	95	231	16	17	16	294	242	245
FBgn0005670	1865	2080	1321	156	273	498	363	5	289	9507	1022	596	60	3	3	18	4	45	185	282	2508	8	67	41	15	23	50	28	30	52
FBgn0005671	7297	8158	5672	6613	4696	3534	4920	1959	4376	55576	67000	20500	5734	8899	2910	26479	32114	32037	16606	29119	45170	8345	7812	10229	1800	4394	4037	24711	29443	29795
FBgn0005672	2152	2561	2152	5132	4085	3453	5154	4823	4807	9489	11133	6445	5834	7070	2996	24813	27818	32808	5921	4638	7450	5599	7314	9718	4967	9845	7050	28041	32872	36977
FBgn0005674	5615	6232	6881	16339	9010	5548	10006	4115	8653	54867	65281	27820	15105	21283	8155	63389	80553	89761	20931	30516	44341	14223	14970	21854	3978	8848	8497	63464	71446	76979
FBgn0005677	1096	1276	1711	19817	17295	9777	9196	3367	7718	9562	19338	6169	10995	15034	5879	34793	50882	55917	8251	8126	10491	9817	14503	21491	2979	8321	7037	38757	45588	55255
FBgn0005683	308	394	324	791	651	583	599	373	456	881	1105	626	559	726	380	2038	2116	2831	535	621	795	475	656	768	353	728	455	1891	1981	2846
FBgn0005694	811	913	1035	1784	1492	1078	1648	1055	1563	5683	6627	1975	952	1350	476	5272	6329	7885	2024	3274	4432	1041	1414	1881	452	1147	1114	5216	5845	7721
FBgn0005695	316	374	402	1145	824	518	831	367	716	4024	7024	1601	889	1062	505	4180	4989	5988	2352	3760	4314	1269	1070	1688	360	857	856	4709	5607	5813
FBgn0005696	1123	1205	1006	2182	1881	1171	873	425	820	3810	4847	2516	1936	2946	1147	4613	5544	5808	1744	1473	2177	1591	2125	2825	320	855	503	2902	2946	4398
FBgn0005771	458	559	644	2943	2542	1614	3618	1472	3342	6945	8714	3260	2609	3634	1409	16403	19228	25057	4475	5433	7585	3154	3542	6375	1205	3329	3268	16457	18613	23740
FBgn0005775	6	6	4	20	7	8	39	15	34	2851	241	168	4	9	1	247	295	456	83	274	2320	29	10	42	48	67	109	572	763	528
FBgn0005777	1552	1808	2059	4572	2915	1656	3063	1405	2475	12808	15045	6172	3472	4891	1705	13560	16653	18595	6899	8744	11999	3343	3682	5057	1169	2509	2633	13586	14526	17156
FBgn0005778	0	2	0	5	0	0	1	2	0	4	5	1	0	0	0	1	5	0	3	0	0	2	1	0	0	2	0	5	3	5
FBgn0005779	0	0	0	3	0	0	1	0	1	139	66	65	19	27	11	50	40	45	85	84	136	21	12	35	29	33	28	24	40	36
FBgn0008635	5567	6310	5563	10790	8432	5879	9089	4672	8368	41080	41780	18421	9131	12921	4758	44695	49410	56129	18281	24545	41476	10252	12184	16019	4139	9316	8393	47712	53780	57836
FBgn0008636	12	8	11	26	7	9	12	9	12	329	37	26	5	9	2	76	48	149	624	694	910	105	130	228	11	127	88	229	465	313
FBgn0008646	277	328	303	1002	775	960	1436	1161	1605	1273	2813	1707	1187	1564	583	6847	7926	8746	1665	1454	1326	1243	1580	2521	1344	2748	1731	6613	7133	8685
FBgn0008651	112	137	119	367	274	289	421	216	428	408	707	319	327	412	159	2024	2027	2217	264	363	362	368	293	444	151	556	414	1705	1960	2375
FBgn0008654	237	275	320	817	523	322	690	309	518	4347	3912	1124	514	706	273	4167	6007	5985	1768	3320	5450	1020	1032	1717	336	679	1036	5827	7129	8024
FBgn0010014	87	100	85	127	76	93	259	245	248	4840	2907	1913	380	575	207	2044	2477	2614	1812	2125	4576	612	651	905	454	871	640	2334	2643	2826
FBgn0010015	80	81	107	245	112	90	152	53	120	2486	3538	1910	293	497	167	2150	2577	2877	1718	2094	1981	286	323	440	73	185	154	1695	1771	1855
FBgn0010019	1	2	0	0	0	3	1	0	2	17	9	8	0	3	0	0	0	4	0	4	0	54	4	2	0	0	2	2	8	0
FBgn0010038	406	469	138	87	87	60	22	12	11	13665	34135	19639	870	2658	617	7435	9161	5652	14528	11178	12069	1526	1583	820	647	1155	591	5031	4814	4119
FBgn0010039	2444	2664	2752	1874	1358	1445	558	276	478	3061	2311	2928	811	1013	754	1162	1362	1413	8230	5342	8919	2236	1409	880	5529	10574	6328	21004	22305	25818
FBgn0010040	233	253	90	46	48	39	12	3	10	10145	22656	12065	597	1774	364	4913	6624	3706	15217	12232	12754	1505	1378	746	517	1129	608	5656	5405	4400
FBgn0010041	108	144	50	26	21	16	6	3	4	6605	14091	6794	310	1004	184	2696	4076	1997	6620	6251	7113	659	662	360	177	372	216	2462	2420	1893
FBgn0010042	123	133	65	2	4	15	3	1	0	1870	5226	2942	23	58	31	4	7	15	2753	2998	2632	46	37	25	8	33	11	58	24	76
FBgn0010043	3382	3942	2319	73	129	485	3	7	4	456	253	116	4	0	9	89	16	18	261	408	1009	8	28	3	1	1	1	17	11	7
FBgn0010044	153	184	46	7	46	38	5	7	3	972	3393	2491	1	0	1	53	17	18	907	1454	1120	25	31	1	4	3	9	15	26	9
FBgn0010051	383	462	824	4176	2491	1650	3099	1206	2353	19377	17103	2906	3832	4843	1797	18183	30191	29134	4058	10394	18031	4715	3472	5902	894	2289	2701	22424	27994	26459
FBgn0010052	5	4	6	1	1	0	3	1	2	324	548	355	0	4	3	33	10	52	31	28	47	4	14	7	4	4	7	17	37	32
FBgn0010053	3600	4137	1132	1754	723	1186	649	290	536	8885	8780	4127	876	1504	509	3386	3925	3330	2838	2492	4327	1512	1193	844	214	303	249	1916	1909	1556
FBgn0010078	73663	84068	65799	69133	72451	72888	59798	48317	64930	234048	293512	290281	59561	81861	46444	270076	272828	301030	237257	150587	197726	64490	83362	117322	62981	119466	56505	227209	235790	318153
FBgn0010097	9	16	32	18	11	13	45	16	33	4	0	0	1	0	0	9	0	4	28	32	94	18	6	13	1	5	5	31	33	12
FBgn0010100	18621	21308	22960	26786	15326	8809	10559	3636	8974	214839	450791	312767	17690	30191	14134	44834	53020	55956	396898	397423	385887	17201	16927	25694	3285	7844	7284	44124	49582	55337
FBgn0010105	467	517	425	2473	2472	2945	3382	2815	3319	1517	1448	1218	2619	3262	1731	9497	10685	15234	1093	765	1554	3206	4209	5932	3376	7173	3878	8893	10014	16110
FBgn0010109	186	249	304	810	675	784	1139	1011	1100	1984	739	501	749	956	462	3635	4488	5162	538	350	1985	1085	1319	2596	873	2162	1324	3665	4717	6575
FBgn0010113	213	284	457	3875	2152	1107	2784	880	2249	7079	6583	1393	1977	2317	825	25819	38129	37967	1854	3843	6379	2881	2294	3048	612	1564	2014	28230	35394	37058
FBgn0010114	53	95	74	112	37	50	241	126	231	5724	93	251	11	10	8	77	143	161	122	251	5386	25	144	44	74	111	120	215	583	278
FBgn0010173	4874	5582	5384	12566	8832	5414	6769	2909	5668	16887	19162	11778	9930	13628	6028	27758	33469	36453	11213	8952	15690	9327	11153	15400	2775	6050	4994	26847	29279	37712
FBgn0010194	419	510	764	3202	2346	1823	3630	1936	3136	6172	6404	2300	2472	3503	1379	15952	18389	22263	2218	2574	5065	2688	3422	4911	1545	3904	3529	18135	20774	24297
FBgn0010197	3	2	0	14	4	13	709	269	536	341	7	8	18	13	0	423	523	533	4	24	283	351	239	271	20	4	6	20	34	26
FBgn0010198	61409	69689	51396	55649	48481	43685	44008	32186	39951	145936	174628	153014	41725	56054	27921	155843	155709	170639	116410	82072	111802	43219	53268	76798	28371	55093	32652	121323	143444	172549
FBgn0010213	10483	11689	8358	7531	6736	5543	4880	3835	4881	29527	53211	66513	5018	7587	4027	17180	15872	18662	55706	30922	31862	3668	5209	6062	2213	4358	2537	9637	10753	13953
FBgn0010215	4842	5496	5373	18262	8979	6044	13259	6095	9504	33218	36725	17085	12311	16643	6080	54396	70260	78467	17314	20975	31770	14255	14022	19808	6093	9900	11623	58516	70374	75312
FBgn0010217	3	3	2	1	0	3	1	0	0	17	21	12	0	0	3	3	6	6	11	8	12	1	0	0	0	0	1	3	2	2
FBgn0010220	1224	1426	1485	2395	1723	1520	1878	1319	1533	6225	5819	4868	2183	2682	1320	7254	7822	9260	3478	2865	4822	2292	2498	3748	1234	2619	1562	5924	6390	8344
FBgn0010222	2235	2433	1967	2019	1527	1351	1795	950	1599	4938	5074	4035	1012	1572	678	4444	4630	4618	3388	2782	4429	1174	1466	1469	450	948	509	3071	2915	3420
FBgn0010223	145	172	51	14	18	34	21	5	13	991	419	79	14	35	6	542	336	489	58	130	732	44	26	31	4	16	22	312	550	197
FBgn0010225	7298	8457	8092	5182	2591	3166	5086	2146	4065	85919	79835	31079	3045	5482	1423	26533	22039	30165	21824	25953	47711	7957	5487	5217	1903	3402	3276	31621	39860	29437
FBgn0010226	3331	3868	3128	8871	7187	6440	8343	5546	8455	42893	78999	43278	7917	11711	3604	49835	58600	60033	64496	34991	48862	6977	9883	10925	6412	15601	11185	42213	50041	53170
FBgn0010228	9752	11170	9425	11908	11175	11833	12675	11920	12394	30064	37511	31882	8476	13956	6021	56471	50573	53766	23695	16147	21719	7436	11327	12055	8257	17562	10203	39576	41362	51246
FBgn0010235	3518	4117	3716	6846	4749	3682	6469	4120	5652	23743	28695	17601	5492	7852	3253	27291	30711	35859	20120	17772	24469	6923	7494	10632	3882	7073	6091	26167	30825	34779
FBgn0010238	2539	2880	2635	7461	5940	3965	7509	3893	7359	15719	27797	8953	6112	8466	3178	37554	38937	45480	10499	15322	16843	7389	9794	12446	3619	10468	9248	41753	49137	53474
FBgn0010240	370	402	332	576	421	594	660	738	628	3838	1688	1268	517	762	347	2534	2544	3041	1216	1059	3073	541	661	889	770	1272	752	2061	2532	2932
FBgn0010241	214	221	22	7	6	14	22	25	9	223	324	339	9	6	4	3	33	15	9	19	52	3	2	12	0	5	2	27	48	20
FBgn0010246	3002	3394	1976	2713	1588	1415	2682	748	2109	12043	13120	3949	2845	3692	1394	14092	18256	17115	3081	5354	8657	4872	3762	3931	1052	1922	2317	15335	18888	16108
FBgn0010258	46	65	96	294	187	84	173	35	143	619	698	200	236	319	108	985	1230	1325	169	278	480	249	317	393	21	80	120	982	1144	1096
FBgn0010263	393	429	639	758	238	174	286	169	224	17136	34315	23856	593	1098	523	940	1585	1388	26503	31047	28743	734	453	723	64	172	63	1360	1506	1632
FBgn0010265	104023	118110	89618	97783	93342	94346	82165	63125	81371	203332	245379	276457	72508	97308	53834	247696	247543	278378	213419	123604	165399	77723	104515	137965	57704	116192	60826	194984	223722	278135
FBgn0010269	1189	1392	1064	2438	2259	2229	2674	2203	2689	4981	6202	4800	1750	2747	1019	9657	10321	12056	5094	3785	5017	2157	3113	3124	2055	3778	2238	8801	9709	11368
FBgn0010278	6460	7417	6602	15868	13100	9659	10268	5039	9030	24291	27015	15220	12917	17092	8119	39208	48069	55519	12905	11734	20078	10905	14221	19864	5148	12325	8141	37944	41712	53420
FBgn0010280	1008	1152	1580	6947	5084	3263	5029	2470	4222	18084	19036	6671	5403	6950	2400	27940	40539	42693	7470	10342	15946	6589	6710	10346	2131	5533	4893	31771	38847	41036
FBgn0010282	2621	3036	2848	4889	3911	3300	3966	2698	3765	13055	16748	9970	4103	5870	2429	19310	20437	23409	8766	8031	11367	4223	5449	7248	2744	5876	3909	16894	17736	23701
FBgn0010287	394	487	430	837	698	621	781	393	646	1337	1083	883	676	951	515	2109	2834	2841	508	387	778	643	813	1071	482	1000	521	1623	1885	2453
FBgn0010288	3767	4327	3472	5398	4325	3734	5680	4274	5475	15319	12724	11040	6248	8755	3646	30617	29827	33075	8639	6197	13850	6910	8256	10794	4735	9815	6171	24340	27161	30112
FBgn0010292	2807	3218	2743	3312	2454	2207	3076	1837	2665	7938	8682	6277	2425	3740	1301	9575	10479	11097	4435	3755	5327	2778	3553	4514	1599	3428	1941	8624	8549	11765
FBgn0010294	27370	30998	7186	153	192	803	6	21	9	100527	13830	16121	8	4	11	2	60	7	78	336	775	3	12	5	20	37	9	32	43	31
FBgn0010295	50828	57692	12744	336	382	1520	20	36	33	70530	10381	12188	15	15	4	78	138	127	199	385	848	15	18	14	19	42	18	92	123	115
FBgn0010296	417	413	505	0	2	1	0	0	0	2790	104	313	0	2	0	0	3	0	0	9	388	1	1	0	1	2	0	0	0	0
FBgn0010300	448	468	1131	8913	4765	2671	5880	2111	4873	21534	26153	3864	8486	10355	3580	40503	57542	65170	4325	8540	16376	7288	8834	13316	1967	4711	6318	52025	63894	68093
FBgn0010303	377	417	756	2660	2026	1271	2008	775	1690	9991	11212	2948	1958	2802	874	10751	15972	16504	3820	6235	9931	2670	2660	4048	807	1991	2219	14279	16543	17237
FBgn0010309	352	362	370	1256	855	635	898	569	800	3051	2336	842	987	1111	428	3334	5105	5154	835	1103	2685	893	941	1364	560	1100	906	4066	4773	4900
FBgn0010313	564	645	709	1907	1662	1243	2168	939	2058	8586	9787	3435	2327	3397	1068	15015	18663	20411	3750	4821	7800	1650	2988	4550	1160	3260	2438	14321	18156	20626
FBgn0010314	762	922	825	1855	1589	1205	1154	847	1140	1937	2799	1646	1875	2356	1073	5062	6348	6277	1530	1020	1784	1966	2403	3434	662	1929	933	3984	4319	6053
FBgn0010315	751	911	1158	3314	2456	2195	3501	2141	2755	5067	5949	3055	2458	3315	1328	13696	15394	18324	3368	3543	4272	3157	3196	4984	1897	4047	2834	11987	13900	16143
FBgn0010316	347	362	565	3346	2464	1559	2583	1296	2041	2719	3250	1337	2869	3803	1623	9166	12358	13737	1661	1628	2873	3356	4039	6810	1279	3213	2526	9925	11725	16427
FBgn0010317	0	0	0	3	1	1	7	1	2	16	3	0	0	1	0	0	0	1	1	1	8	3	2	1	0	0	1	0	4	1
FBgn0010323	8	14	13	25	13	11	6	2	5	608	1067	311	24	136	32	256	254	298	572	529	612	42	38	25	29	15	8	369	376	348
FBgn0010328	2074	2483	3574	17904	11934	5549	9477	2622	7718	33207	36962	8718	12316	18357	5838	48588	70233	69961	10145	18728	31336	14104	14455	22464	2302	6463	7855	58061	68513	68931
FBgn0010329	4	7	56	26	24	16	14	6	10	2104	43	67	51	48	29	39	89	91	27	85	1750	41	40	44	54	73	70	437	455	387
FBgn0010333	1309	1344	1815	3537	2819	1957	2498	1358	2197	9963	11485	4881	2635	3784	1527	10232	11131	12154	5371	6390	9829	3147	3458	5042	1348	3168	2429	9661	11318	12079
FBgn0010339	4905	5429	4851	6064	4601	3558	4184	2903	4043	14280	17460	15541	4312	6403	2628	15220	16556	17677	12133	8257	11920	4674	5890	7203	2574	5063	3397	12335	13345	17255
FBgn0010340	797	889	659	976	708	618	672	508	672	2544	3978	4707	370	510	285	1261	1684	1990	6935	3820	3784	454	628	719	372	736	462	1553	1615	2052
FBgn0010341	1098	1255	1895	5355	3731	2457	4460	2147	3402	14783	19450	6396	4539	6364	2242	21705	26572	26860	7430	11369	15505	5597	5835	8728	1858	4556	4586	22947	24943	27689
FBgn0010342	4465	4814	4038	9996	8955	5468	7100	2896	5967	11004	12353	6279	8124	11144	4201	24404	29591	33321	6798	5528	9216	8047	9413	14229	2669	6565	5283	21588	25344	32724
FBgn0010348	5786	6745	6150	10538	7784	6423	8727	6393	7637	28294	30598	17921	7346	10715	4506	32087	34414	37579	15271	15777	22912	8486	10475	13457	4872	11014	8367	28531	31833	39274
FBgn0010350	390	406	633	1162	645	644	1152	584	925	10523	7734	2558	962	1261	464	5204	6580	7782	2784	4624	9492	1470	1192	1591	664	1383	1271	5674	6603	7565
FBgn0010352	3466	3867	5113	9243	4811	2364	3572	979	2888	90176	173109	83831	6003	9749	4301	20724	30120	28461	103518	140772	141838	8060	6684	11450	1047	2419	2834	27232	31299	27071
FBgn0010355	1754	1921	2036	7281	4730	3198	5212	2790	4219	20442	19105	6347	6856	9203	3445	31625	45397	47535	7762	12272	20441	8243	7904	12752	2547	6171	6022	40999	50014	48844
FBgn0010356	1031	1152	1045	2818	2087	1384	2410	1045	1937	5984	6899	2912	2573	3633	1565	9973	11678	13612	3127	3022	4720	2866	3303	4907	975	2347	2103	9757	11047	13228
FBgn0010357	347334	394736	5632	4	552	5078	313	180	405	18621	9595	42	85	22	54	121	43	116	178	42	16062	31	494	59	47	200	26	209	16	76
FBgn0010379	699	708	1213	4748	2987	1632	3203	1058	2367	13699	14521	4186	3379	4834	1752	16284	22044	22873	4659	7830	12559	4176	3933	6281	1006	2310	2842	17262	19881	23001
FBgn0010380	855	1012	1313	4300	2682	1094	2780	539	2342	17241	17389	3663	3363	4937	1413	16716	21487	23640	4510	9685	18391	3796	3793	5551	632	1530	2475	21003	23851	24588
FBgn0010381	15	12	20	14	92	10	87	23	55	482	805	861	21	37	18	32	85	71	641	992	1919	69	28	73	24	39	552	329	98	87
FBgn0010382	311	375	717	2658	1947	1256	1623	687	1473	5745	4771	2171	1792	2253	1182	6958	9139	10036	2203	2250	4976	2060	2475	3789	658	2110	1939	8657	10313	11999
FBgn0010383	472	518	541	118	63	64	32	57	41	6796	19032	3835	164	504	35	137	166	168	4814	8092	8145	238	594	212	37	139	74	376	308	406
FBgn0010385	5	2	0	0	2	2	5	5	2	799	1121	1085	8	6	8	226	233	346	4692	3720	1720	6	4	3	3	7	28	41	32	24
FBgn0010387	8682	9898	1446	119	173	289	47	13	37	10819	5186	10227	99	153	99	187	115	171	2535	2581	7822	141	179	128	134	156	80	206	265	205
FBgn0010388	458	562	147	16	40	29	1	2	9	871	2164	2735	27	41	23	30	29	55	6733	5334	2458	12	8	3	0	7	3	7	10	3
FBgn0010389	191	198	302	440	234	254	396	202	377	2857	3370	1867	554	820	265	2008	2900	3027	1972	2009	2818	739	635	911	377	649	572	2559	3286	2682
FBgn0010391	4568	5092	4255	5675	4580	3900	4850	3252	4934	25100	27614	13321	4548	6934	2499	26957	26882	31816	10757	14250	22518	4721	5477	6754	2633	5743	4580	26173	27556	32721
FBgn0010395	37	50	24	32	24	8	44	7	26	243	382	110	29	50	12	99	261	148	84	172	221	41	38	27	2	16	5	64	141	87
FBgn0010397	8001	9153	9829	7137	4515	2618	1997	643	1817	62890	113358	41259	5617	7265	2919	15261	23762	21464	49897	66475	68028	9249	8930	12681	1100	2037	1055	15505	17646	14027
FBgn0010398	176	233	240	720	482	343	572	285	457	1296	1317	685	724	1006	417	2961	3343	3866	744	663	1329	782	865	1234	374	952	778	2893	3578	4306
FBgn0010399	30	30	30	58	20	11	34	7	4	4028	125	89	9	15	20	61	105	79	31	266	4978	23	20	20	38	63	24	82	199	58
FBgn0010401	0	0	0	5	3	6	227	207	197	45	115	18	18	26	6	839	800	821	119	122	135	56	29	45	33	145	45	152	179	254
FBgn0010403	0	0	0	0	0	3	0	1	1	0	0	1	0	0	0	0	0	3	6	8	0	0	1	0	4	0	0	3	0	0
FBgn0010406	818	832	834	1987	1439	925	1610	593	1274	4425	6946	2290	1236	1826	676	5730	6432	7627	4012	5696	7349	1454	1352	2097	487	1215	1279	6616	7642	7988
FBgn0010407	126	138	150	600	451	396	1287	714	959	2871	296	284	361	432	162	3176	3820	4866	226	278	2423	534	690	1063	840	1671	1638	4344	5738	6446
FBgn0010408	109773	125646	95679	103506	98647	85952	84074	64710	83149	272412	353877	353487	96707	129717	65346	336506	353433	401423	266962	179627	249743	107395	133433	187495	75685	145582	83397	301516	344095	395343
FBgn0010409	128290	144881	98745	93356	96045	92520	72138	64645	79139	280458	348597	394039	87470	117308	61388	343659	336519	373788	285691	163521	218175	92001	118322	152147	77598	143491	69752	235395	286367	376541
FBgn0010411	82156	93248	69927	75572	68349	65437	61060	43679	61832	233461	305422	283803	71084	97665	47598	294998	302944	327497	211448	145177	196536	80411	96893	135112	58196	106790	59543	219686	249104	283695
FBgn0010412	58293	66311	47695	46490	64158	53146	35560	31579	49569	193777	208291	220665	43589	57888	32333	242826	238814	248800	175444	113177	155992	48836	66718	82099	38088	78077	34998	163174	189308	246052
FBgn0010414	30	29	55	79	63	42	18	6	10	6074	12459	1811	248	468	150	349	750	948	2423	5896	5978	243	89	158	24	20	12	371	515	182
FBgn0010415	407	440	717	3374	2577	1516	3877	1249	3091	12259	10900	2780	2509	3400	995	20399	25936	28072	3270	6220	10735	3263	3317	4826	1055	3124	4092	23667	28278	31357
FBgn0010416	1095	1264	1511	4738	3615	2063	2901	1166	2459	8380	10061	4712	3259	4565	1720	13994	17062	19244	3955	4880	7328	3904	4574	6629	1162	2858	2550	12570	13742	18053
FBgn0010417	1504	1686	1612	3259	2840	2295	2455	1710	2437	5434	6233	4090	2261	3028	1356	8995	9606	12096	3477	3120	4581	2365	2999	3917	1122	2495	1992	7881	9553	11439
FBgn0010421	715	881	955	1505	1335	1062	1607	958	1298	3259	3770	2921	1335	1911	957	6475	6484	7829	2186	1695	2461	1450	1867	2374	1138	2441	1541	5483	5688	7869
FBgn0010422	3102	3554	2717	4692	4025	2759	3351	2259	3150	7456	7928	5841	3360	4389	1884	11627	12194	15083	5369	4120	6892	3344	4313	6240	1854	4628	2903	10546	12444	16211
FBgn0010423	11177	12802	11660	4036	1944	2193	739	140	569	73599	152227	326761	2898	3821	3374	1496	1558	1777	295144	154121	141404	4645	3984	5112	51	72	123	527	681	846
FBgn0010424	782	979	1307	1251	416	676	514	69	405	10420	18902	24446	1846	3579	1105	18969	14185	19092	26215	13431	12599	5002	2625	1959	605	1509	110	15839	19829	18946
FBgn0010425	102011	115428	1294	0	143	235	6	66	42	1601	284	4	35	3	11	16	0	24	5	12	2662	2	86	7	6	73	0	18	9	8
FBgn0010431	35	60	59	105	86	90	125	84	98	9	5	8	0	2	0	0	26	22	27	20	35	7	6	0	7	14	14	53	107	111
FBgn0010433	586	631	367	2364	2709	3482	4463	3466	4270	640	1889	1765	3435	4790	2405	13774	14506	18026	1494	599	879	3663	5884	8151	2979	7820	3739	10013	10733	17316
FBgn0010434	7331	8519	9692	32494	19488	11168	15928	7688	13513	120396	175222	56397	20727	27483	10260	81321	122025	119998	64665	103302	128589	26378	25643	39228	5499	12086	12928	93446	114291	111888
FBgn0010435	1534	1692	1736	2950	1833	1673	4553	2390	3921	38102	68790	20059	3793	6320	1950	27428	31078	32388	17274	29937	31715	6680	6708	8126	2345	5563	4330	29567	35085	33946
FBgn0010438	2085	2355	1946	1983	1971	1950	1966	1520	1915	6074	7036	8443	1703	2553	1151	7239	7487	8339	6485	3355	4495	1513	2314	2545	1462	2670	1197	4548	4597	6962
FBgn0010441	633	683	683	1658	1160	949	1241	743	1104	2811	4145	2077	1516	1801	881	6379	6835	7742	1593	1632	2234	1664	1709	2396	614	1601	1227	4979	5676	6571
FBgn0010452	1225	1388	1333	7243	6047	5615	9728	5210	8472	7881	10892	4694	6475	8545	3054	35344	37756	49999	5112	6386	8432	7194	8713	13375	4361	10885	8013	29101	32324	45403
FBgn0010453	52	72	113	160	76	137	308	187	292	1781	618	299	60	117	27	1261	1144	1716	416	558	2008	153	193	234	424	831	705	2390	3234	3013
FBgn0010470	4720	5347	5845	3703	2578	2843	4953	3525	4227	13536	23706	7337	1335	2147	582	19713	14219	21161	4892	7719	10107	1894	2680	2689	3106	6748	7080	19907	20976	22570
FBgn0010473	735	872	945	6778	5690	2882	5731	2308	4612	14133	8179	2423	5938	7516	2769	30315	43476	44549	3206	4341	13363	5704	6452	10559	2139	5286	5714	34857	44219	44799
FBgn0010482	898	1028	2864	3743	663	199	179	46	102	111378	241139	137570	3126	6022	2466	3522	6849	5496	113269	176506	165162	3548	1541	3803	50	161	82	2344	2112	2260
FBgn0010488	5392	6356	7658	24281	15715	9457	20618	8236	16685	90024	106710	29435	21658	33518	11048	139738	165201	188230	30186	56404	79634	26722	27408	39955	7795	18237	22121	157900	177631	183937
FBgn0010497	623	748	714	735	430	317	794	549	697	9446	10148	2716	735	1173	280	3857	4698	4561	2417	4015	6093	820	725	1078	427	762	613	2307	3334	2345
FBgn0010501	728	816	738	1439	1297	962	1695	1212	1713	1900	2069	1104	1485	2086	865	8987	8484	10638	1587	1076	1784	1865	2327	3087	1097	2681	1936	8614	9684	11030
FBgn0010504	549	742	475	1082	982	767	1106	726	1025	1481	2674	1265	605	917	402	4003	4000	4943	1676	1676	1781	1081	1453	1964	670	1628	995	3849	4382	5312
FBgn0010516	9797	10891	8762	7716	5514	4411	4659	2761	4320	50043	83067	76843	6449	10008	4857	23720	25987	29050	83894	59530	63842	7731	8890	11464	3800	7719	5482	24865	27578	31392
FBgn0010520	1232	1475	1146	1223	1026	1116	1271	871	1223	2452	2567	2958	880	1329	582	3882	3428	4319	2354	1329	2005	1128	1496	1763	1131	2015	992	3201	3344	4987
FBgn0010531	645	764	566	875	730	610	801	562	765	2000	2093	1963	713	899	506	2512	2542	3006	1407	1115	1395	722	805	1262	467	967	567	1807	2044	2680
FBgn0010548	3643	4188	3283	3536	2798	2473	3814	1701	3307	32248	60059	19213	3618	4931	1640	19640	26160	27272	18283	22048	26128	5628	4745	6034	2194	3698	3194	16701	21145	19550
FBgn0010549	3860	4361	2784	5624	4632	3663	6149	4291	5227	472	675	313	46	80	23	121	178	188	1	0	8	10	400	26	4	4	1	7	1	0
FBgn0010551	9424	10537	9230	10818	8396	5267	7010	3477	6380	51732	73227	48153	9412	13856	5748	30098	34723	35600	49424	43550	49495	8853	10429	12978	2295	5886	4903	27697	29592	33056
FBgn0010575	780	883	1739	8065	6515	3565	6594	2638	5669	22818	23250	6501	7477	10120	3396	47099	61753	65773	8202	12667	21602	8702	9032	13993	2632	7333	7708	48844	62285	64003
FBgn0010583	315	349	505	1723	1317	857	1623	839	1456	7733	5306	1673	1237	1844	624	7598	8850	9745	1853	2750	6867	1619	1674	2535	766	2005	1840	8180	10228	10730
FBgn0010590	7790	8812	6484	8227	7511	6503	7053	5056	7262	14907	20722	17845	5294	8515	3493	29457	28138	30890	14585	9895	13746	5868	8413	9276	4481	8501	4597	22619	23813	31738
FBgn0010591	2079	2351	1921	2486	1842	1321	2404	876	2056	7146	5859	2247	1305	1939	678	7862	6641	8485	3152	4078	8145	2143	2231	2401	811	2139	1497	8863	9996	11095
FBgn0010602	6777	7558	6723	10090	10346	8040	7597	5544	7985	16641	20106	15613	8046	11855	5525	32194	31915	34437	13049	8965	14306	8945	13203	15544	5051	12545	6620	22520	26688	35268
FBgn0010607	1168	1420	1131	1876	1544	1715	1834	1549	1689	3214	3154	3315	1544	1976	1210	4552	5129	6141	2209	1436	2421	1568	1956	3814	1122	2046	1452	4185	4754	5725
FBgn0010611	3918	4706	4232	4497	2652	3064	2100	1094	1895	13703	19745	10780	3291	4521	1853	9097	11524	11507	15040	16468	18302	4749	3807	4924	2457	4107	2302	13268	15531	13397
FBgn0010612	12106	14122	11681	9315	7508	7562	5592	4680	5771	50384	87517	130507	7909	12453	8010	22235	22074	24205	142313	71924	74653	8358	10607	13276	5722	10824	5631	17741	18250	23376
FBgn0010620	5694	6585	6227	11468	9114	6605	8004	3664	6670	22709	41336	17278	9496	13426	5984	34883	40544	42644	17257	20867	22520	9768	11301	16628	3160	8193	5931	28807	31064	38022
FBgn0010621	15279	17288	17796	32266	23228	13920	18289	8372	16828	83673	108429	61973	26626	39183	16892	97779	109532	117172	51919	47694	72390	23664	29638	47327	8325	20704	15285	86043	95672	101314
FBgn0010622	631	783	889	1646	1399	966	1211	745	1095	4572	7808	4024	1662	2094	883	5925	6803	6916	3730	4020	4415	1662	2143	2688	889	1918	1374	4990	5684	7382
FBgn0010638	5856	6924	5680	4860	4914	4861	5684	4744	5492	24224	22381	16372	3512	5255	2479	21752	21048	25569	12264	11535	20243	3709	6122	7282	3197	7594	4757	18734	20510	27365
FBgn0010651	949	1163	626	531	283	310	894	452	821	4545	7293	2374	297	521	175	4649	3860	5332	1764	2033	1872	481	711	692	443	942	1018	3789	4299	5015
FBgn0010660	2989	3349	3631	11590	7505	5115	6740	2753	5761	20305	21202	8496	8136	10675	4275	30043	42022	44949	7800	10236	16034	8108	8206	12208	2350	5530	4566	31038	35789	40233
FBgn0010704	1325	1537	1556	3395	2328	1650	2658	1253	1998	15198	14058	4294	2536	3364	1301	11665	14721	15432	4710	7183	11542	3107	3188	4504	1338	3531	3079	14398	15541	17654
FBgn0010741	4857	5738	4696	5117	3917	3752	4173	3309	3830	14449	21650	19890	3537	5301	2393	13706	14094	16229	18041	12651	14653	3662	4548	5316	2717	5823	3152	12699	13092	17140
FBgn0010747	2033	2385	2757	5131	3635	2610	4087	2088	3686	17049	20434	8357	3996	5580	2085	17845	19236	23281	8553	12196	17393	4906	5353	7063	2323	5445	4904	20568	23639	27233
FBgn0010750	2630	3000	2520	5019	4087	3226	3803	2264	3339	7709	8823	5576	3534	5178	2130	12635	14512	16884	5581	5257	8206	3478	4492	5900	2005	4353	3318	14401	15910	19447
FBgn0010762	567	657	962	4086	3215	1765	3757	1639	3150	9792	11828	3838	3509	4695	1774	22265	28522	31254	4539	6664	10094	4495	4698	7261	1544	4222	4563	25661	32622	35336
FBgn0010768	250	297	495	1221	1217	672	1064	479	951	4604	6714	1726	1052	1329	565	4387	5776	6321	6505	5648	6347	1348	1339	2479	640	1476	1242	5455	6397	7450
FBgn0010770	1895	2161	2209	2378	1785	1544	2108	1152	1798	7711	7674	5668	2219	3285	1215	8482	8966	10473	3567	3005	4403	2631	3290	4204	1479	2910	1636	6841	6933	9634
FBgn0010772	1883	2170	2265	6512	4664	3262	5014	3500	4449	15370	19395	10675	4495	6413	2067	21712	30608	30610	13368	12102	16065	6053	6175	8040	3890	7033	6421	29641	33499	34436
FBgn0010774	4314	5076	4555	8476	7955	5975	6727	5300	6974	16633	22783	14237	6486	9889	4084	29541	31113	34570	12600	9850	14172	4480	9876	12016	4047	8944	5999	24648	27582	32518
FBgn0010786	1220	1416	1557	1733	1219	1174	1521	813	1431	9686	18094	8794	1553	2397	729	6995	7616	8181	9476	10545	10487	1699	1560	2051	1021	2184	1609	7708	8696	9197
FBgn0010803	2509	2868	2510	2667	1869	1308	1960	1055	1577	9504	10871	6438	1948	2988	980	8597	9534	10222	5972	6550	9505	1990	2457	2647	910	2347	1739	8601	9023	11506
FBgn0010808	4436	5038	3801	3100	2576	2468	1899	1734	2034	17332	33664	43220	2213	3407	2112	7980	7058	8443	46669	27327	26217	2800	3387	4243	1760	3867	1982	7905	8071	10217
FBgn0010812	1149	1297	1430	2951	1575	964	1756	713	1528	14015	24522	17434	2080	2984	1101	7770	10156	10378	15216	15075	18416	1949	2099	2895	492	1181	1132	8499	8933	9851
FBgn0010825	440	497	1041	6107	4502	2245	4768	1603	3865	21853	22580	5356	5164	7137	2271	37686	51571	50883	6379	11725	22102	5873	6372	9489	1803	4759	5288	40488	49905	51369
FBgn0010830	534	617	616	1438	1255	998	1197	667	1184	4065	4551	2161	1584	2076	883	5941	7634	8202	2475	2910	4488	1676	1858	3160	827	2091	1441	6156	8029	8767
FBgn0010877	3605	3961	1178	2414	1812	1205	1704	700	1438	8436	11469	3339	1701	2353	1006	7583	9097	10158	2837	4463	5942	1962	2213	3109	677	1706	1500	7623	8754	10367
FBgn0010894	637	698	947	4107	2757	1566	3057	1108	2378	5776	11949	2900	3686	5165	1616	17830	22013	22831	3037	5113	5666	3790	3986	6241	798	2225	2693	14194	16712	18170
FBgn0010905	148	148	307	2177	1524	997	2575	1360	1940	10333	9127	3025	1581	2042	732	14066	19219	21414	2471	4746	8909	2466	2235	3610	1217	2368	3142	20522	27869	24807
FBgn0010909	894	993	1866	9019	5636	3176	6834	2586	5567	30557	37921	9774	7707	10571	3550	47294	67254	68284	9153	19209	29410	8539	8337	12195	2349	5453	7414	58993	73529	69773
FBgn0010926	1732	1941	2157	3403	2217	1414	2645	976	1990	9410	10062	4829	2395	3729	1268	10333	11643	13306	3690	3810	5705	2480	2683	3513	941	2155	1752	10320	10075	12659
FBgn0011016	6868	7760	5630	5939	5007	4536	5591	4646	5702	28252	25409	16499	4866	6863	3106	29608	26041	32271	10682	11210	20474	5692	7101	8720	4669	10068	7253	25998	28653	34013
FBgn0011020	1111	1356	1242	3325	2561	1955	2171	1448	1993	3243	3761	2229	1904	2827	1178	7421	7951	9648	1769	1583	2374	1879	2563	3189	892	1883	1101	6267	6672	9261
FBgn0011202	746	895	1339	5425	2982	1480	1969	878	1660	16986	26363	4590	3346	4480	1820	11205	16892	16683	6099	13282	16080	4110	3511	5612	631	1537	1655	12683	15407	15580
FBgn0011204	584	680	879	1278	975	752	1041	381	862	12578	17376	7929	1683	2015	776	4725	6198	6134	7208	10805	13253	2344	1623	2400	637	1388	1332	5509	6577	6051
FBgn0011205	1801	2012	1603	2132	1596	1213	1565	727	1343	10135	9401	2706	1467	2231	837	6280	7610	7718	2823	4250	6958	1679	1817	2504	619	1401	1107	6051	6709	7387
FBgn0011206	22	32	38	59	21	10	17	6	12	2139	3653	1521	59	99	32	287	531	379	1499	2588	2844	95	39	54	20	42	38	418	511	512
FBgn0011207	906	1038	1298	2202	1640	1383	1679	1071	1492	6305	7452	3393	1833	2578	1093	7756	8567	9648	3218	3813	5649	2204	2441	3352	1026	2423	1617	6750	7321	8547
FBgn0011211	61424	69714	63129	67670	47179	26342	26352	11092	25908	494049	969207	786921	43823	75736	33231	127745	140191	143405	893413	746368	737256	46116	54287	75288	9442	25249	22939	130253	149972	163147
FBgn0011217	5220	5928	6623	11008	6928	5308	8584	5157	6830	43044	56988	36241	9423	13052	5531	41479	50509	56557	31439	31875	39151	9794	10873	16267	4879	9826	9039	35761	40713	51499
FBgn0011224	1845	2093	3049	12778	9908	5688	10476	4005	8889	14779	24453	7818	8416	13106	4419	69154	85431	88721	8768	11182	13676	9279	11258	14259	3247	8399	7868	67141	76566	92826
FBgn0011225	2104	2365	2557	10160	5881	3285	6609	2748	5076	24404	37360	8779	7792	11825	4249	47570	57359	61614	7820	13222	18551	8920	9306	13000	2002	5225	6854	46211	54808	50306
FBgn0011227	5152	5881	4409	3173	2236	2805	2243	1926	2085	18131	31477	52553	2265	3711	2455	7558	6377	8372	53413	24655	22909	2156	2375	3129	2517	4059	1647	5311	4945	7641
FBgn0011230	5577	6481	6221	18777	11629	8614	13317	7110	10919	64791	77241	27487	15938	23819	8966	110414	166773	158330	30036	45118	65696	21064	19171	28820	6473	14033	12924	122306	144287	137718
FBgn0011232	535	618	600	1734	1229	764	1285	703	1100	5740	6189	2596	1449	2043	861	6029	7797	9081	2573	3936	5816	1908	1988	3192	750	1655	1408	6899	8468	9610
FBgn0011236	1335	1512	1575	3017	3154	1912	1944	787	1761	8277	17521	4654	2628	3322	1445	7927	11814	11466	4670	6529	6979	3062	2948	5165	939	2430	1292	6922	8600	9787
FBgn0011239	0	0	0	0	0	4	6	7	3	0	0	0	0	0	0	0	0	0	0	0	0	0	1	0	0	1	0	3	0	0
FBgn0011241	519	572	526	786	644	637	873	791	776	2186	2636	2211	501	763	382	2579	2842	3429	2861	2095	2452	697	820	986	611	1225	747	2531	2741	3522
FBgn0011244	2	6	0	13	0	2	3	4	5	6	1	0	0	3	0	6	10	0	12	5	8	2	0	2	2	0	0	1	14	0
FBgn0011259	23	22	55	515	279	166	432	143	359	2491	986	190	341	478	132	5371	7905	8229	321	561	2451	490	431	651	200	557	862	7174	10112	8772
FBgn0011260	1877	2114	2985	14747	10049	5437	13672	4577	10272	18850	24229	6336	12090	16176	5808	69563	86084	97279	7127	10369	16003	13527	14325	22907	3730	9943	12330	71865	85690	95055
FBgn0011270	0	0	0	0	0	3	2	1	2	7	10	16	5	5	1	9	12	8	1	6	11	6	2	17	1	0	1	2	10	6
FBgn0011272	62478	71417	73471	87553	90057	74547	65138	48653	71221	293962	358870	345169	80765	109663	58960	343596	328833	354046	243269	165508	226176	73730	106708	152854	50710	105345	55207	238072	278411	346464
FBgn0011273	0	0	0	0	0	0	0	0	0	2	4	6	0	0	0	3	2	11	7	10	5	1	6	1	0	1	0	1	4	0
FBgn0011274	164	186	792	752	287	209	304	138	248	8684	9744	3370	661	882	312	2510	3733	3593	4448	5440	6997	897	672	687	144	433	266	2966	4109	3277
FBgn0011276	2	6	3	2	1	4	2	0	2	282	4	21	0	0	0	2	0	8	19	61	311	8	1	3	22	17	15	53	65	72
FBgn0011277	2	1	1	0	0	0	0	1	0	139	0	10	0	0	0	0	0	1	0	5	110	0	2	3	2	4	6	7	9	18
FBgn0011278	18	17	27	33	20	14	33	23	24	26	14	0	3	2	2	11	22	44	5	18	8	9	17	5	4	3	5	18	41	53
FBgn0011279	0	0	0	11	0	8	36	53	22	119	148	125	53	53	25	208	274	402	85	44	100	25	13	34	39	79	62	86	142	121
FBgn0011280	241	278	99	2	4	6	10	6	10	774	2118	1512	1	2	4	4	15	6	959	1136	948	21	12	4	1	1	5	17	99	315
FBgn0011281	0	0	0	0	0	0	2	1	1	9	1	0	0	0	0	0	2	0	1	0	4	1	0	0	0	4	0	0	4	1
FBgn0011282	84	115	110	166	94	95	121	128	131	553	537	383	260	348	166	1026	1161	1318	332	273	386	255	275	463	275	465	300	902	903	1107
FBgn0011283	4873	5333	322	92	1868	3710	8	358	75	15510	59302	60287	35	5	5	17	20	18	32030	26438	18882	638	42	1	3	17	0	41	47	25
FBgn0011284	134356	153127	122698	139373	126372	95810	93861	68070	97093	389271	452697	480780	132370	175094	86308	470062	464262	521235	396695	259021	342714	142866	178304	247602	79148	164205	95696	377160	456114	542858
FBgn0011286	1039	1185	1889	2040	535	203	169	60	80	86907	165927	86016	1844	3709	1505	1175	2984	1791	98601	157037	158422	2740	1247	3023	39	87	58	1759	1887	1176
FBgn0011288	15	23	14	46	21	31	40	35	39	5032	1003	657	140	167	35	489	1028	944	141	342	3365	37	21	28	57	127	125	377	534	466
FBgn0011289	2198	2392	2647	4047	3559	2944	3486	2268	3196	9773	11887	7378	2840	4149	1775	13303	13729	15535	7021	6544	9553	3774	4317	6194	2052	4346	3178	12270	14384	16167
FBgn0011290	1323	1432	1414	1969	1849	1956	2239	1931	2189	4676	5966	4699	1949	2475	1364	9125	9971	11284	4479	2944	4604	2323	2703	3800	2414	4789	2585	7658	8783	12371
FBgn0011291	897	1063	844	1381	1162	1199	1548	1360	1418	2095	2753	2369	971	1324	668	4701	4391	5406	2026	1250	1822	1208	1564	2132	1150	2161	1170	3521	3828	5428
FBgn0011293	27	27	8	0	9	41	3	1	1	43	130	83	0	0	1	4	0	4	81	61	36	0	0	0	3	4	0	8	0	8
FBgn0011294	0	0	0	0	0	0	1	0	2	0	1	0	0	1	0	9	2	5	0	0	2	0	2	0	0	2	0	4	3	4
FBgn0011296	3661	4197	3054	4524	2142	1979	2833	469	2260	23003	36516	52409	2948	5448	2305	28334	21337	30472	48434	18746	20233	4705	2470	2468	1505	2323	246	17007	18745	37445
FBgn0011297	1381	1607	1340	1089	989	992	913	573	875	7674	11407	11945	1022	1452	633	4179	4086	4970	5313	3655	5681	1257	1409	1635	729	1444	856	4161	4632	4985
FBgn0011300	248	239	478	2126	1127	711	1549	681	1354	6146	6459	1690	1502	1813	583	8939	13947	14648	1793	3567	5519	2132	1620	2496	564	1304	1920	12716	15945	14811
FBgn0011305	1466	1742	1728	4131	3998	3110	4209	2781	4187	6881	7930	5350	3417	5448	1909	19614	21546	24930	4550	3562	6210	3168	5223	5646	2532	6022	4299	17642	20237	24808
FBgn0011327	1405	1637	1535	3330	2688	1990	2631	1383	2218	3571	4956	3288	2249	3355	1371	8612	9521	10657	2608	2328	3516	2512	3218	3955	1015	2373	1937	9102	9574	11180
FBgn0011335	801	820	981	2078	1442	1111	1434	894	1273	4822	4549	3241	1611	2113	1028	5718	6872	8144	3001	2353	4140	1664	1932	3083	1068	2168	1628	5146	5809	7656
FBgn0011336	7196	8172	7941	15230	10214	7506	12630	5868	10497	45131	41745	21959	11089	16200	6165	59704	61761	68366	17315	21877	42105	13183	14827	19451	5355	11530	10786	52533	59948	64983
FBgn0011361	10471	11889	9741	7260	5585	5465	4927	3838	4623	40934	74138	104319	4378	7119	4480	14397	14100	16492	102588	51004	51045	4805	6700	8529	3945	7006	3552	11663	12442	16301
FBgn0011455	9781	10952	7885	5914	4538	4611	3722	3277	3661	34254	56490	86509	3500	5417	3361	12678	12239	14184	89039	47526	47004	4300	5485	7080	2884	5184	2719	9627	9868	14467
FBgn0011474	348	392	728	2993	2012	1074	1988	683	1540	6785	6450	1560	1964	2888	1075	9198	12065	12692	1902	3347	5892	2426	2493	3990	533	1448	1972	11151	13548	16201
FBgn0011476	370	429	346	336	282	366	436	366	371	1706	2925	4153	295	456	247	1226	1356	1428	5483	2674	2840	334	364	458	584	882	369	1083	1203	1848
FBgn0011481	264	293	488	2646	2284	1186	1775	649	1591	8150	9590	2266	2185	3185	1183	13613	19551	20062	2510	4484	7523	1964	2580	3909	594	1890	1855	14387	17471	19399
FBgn0011509	2058	2405	2024	2003	1593	1355	1986	1433	1806	7226	8218	4766	1473	2056	840	8214	7619	9378	3026	3609	5238	1604	1947	2223	1294	2596	2158	7492	8368	10244
FBgn0011554	410	473	0	0	0	6	1	0	1	106	307	132	0	0	0	0	0	0	0	0	0	0	1	0	0	0	2	4	0	0
FBgn0011555	559	671	24	4	2	6	4	3	1	57	197	0	1	0	0	4	5	4	0	1	47	2	14	6	0	2	0	1	11	4
FBgn0011556	0	0	0	0	1	6	0	2	2	1	0	0	1	2	0	8	4	1	0	0	4	1	1	1	0	0	0	4	0	0
FBgn0011559	1	0	0	54	12	3	26	18	11	40	24	19	12	6	0	14	78	39	17	4	37	28	13	11	3	2	11	82	110	84
FBgn0011566	497	599	450	1267	834	738	927	664	894	3306	4653	3418	1371	1556	755	5093	6001	7156	3916	3178	3594	1323	1404	2249	789	1704	1125	4429	5119	6150
FBgn0011569	6	6	25	46	10	23	53	11	19	331	53	51	34	19	13	139	250	249	31	48	345	45	35	84	34	24	49	147	200	166
FBgn0011570	1557	1828	2015	4342	3248	1888	3021	1250	2592	9964	16321	5644	3267	4865	1702	15362	18011	18363	6497	8995	10551	3891	4299	5465	1189	3000	2804	15207	16757	18869
FBgn0011571	2535	2964	3115	8764	4930	3007	6227	2183	3826	17629	21094	8050	6637	11280	3344	26767	34508	36865	8468	10189	16834	7373	9450	11436	2047	4335	6021	33970	36100	37068
FBgn0011573	5061	5804	4703	7549	6306	4904	6124	3465	5403	15771	17083	15981	5586	6940	3957	19644	21683	24932	13152	9996	16407	6842	7454	12732	3303	6694	4875	19217	23533	26745
FBgn0011576	243	305	182	401	224	263	342	269	294	2384	1549	629	367	476	156	1074	1578	1642	318	366	929	222	241	330	85	222	205	1130	1198	1380
FBgn0011581	5	7	8	3	2	7	1	2	0	2494	0	212	0	0	0	0	0	2	18	147	1927	4	3	11	23	0	1	43	2	2
FBgn0011582	36	35	48	131	127	67	101	27	99	164	6	6	2	2	3	8	7	5	4	13	67	2	11	3	5	2	3	6	15	10
FBgn0011584	2142	2490	2666	4914	3203	2328	3894	1827	3160	20230	24185	8052	3855	5555	2078	18842	23161	25230	9136	13930	18295	4570	4792	6823	1459	4154	3844	19644	21749	24842
FBgn0011586	1300	1377	1216	2107	1525	1415	1618	1238	1419	4360	4388	3446	1418	2126	956	5350	5566	6413	3247	2587	3963	1520	1966	2679	1016	2368	1392	4398	5316	6514
FBgn0011589	8	10	33	42	23	30	133	16	67	1588	786	225	20	28	10	434	547	488	263	445	1725	285	87	72	9	15	6	311	344	152
FBgn0011591	2516	2919	3502	9935	9011	6670	5441	3669	4933	7873	18686	9603	6120	8025	3282	16318	20399	23251	10256	8042	7646	6498	7958	11820	3006	7131	4120	16126	18892	23903
FBgn0011592	376	397	577	4621	3296	1652	4695	1914	3438	9265	8393	2592	3242	4363	1551	27332	33067	41543	3337	4656	9828	4427	4184	6440	2622	5775	7907	43568	55848	57206
FBgn0011596	0	0	13	6	0	0	4	3	7	22	33	30	5	4	0	8	44	28	8	8	11	4	0	4	0	2	0	15	71	18
FBgn0011603	395	434	236	178	88	149	104	43	93	4354	3390	1779	61	140	40	328	366	356	1351	2257	5012	123	107	131	53	60	57	313	493	223
FBgn0011604	5211	5902	5504	17337	11619	6738	10150	4618	8411	25698	23108	11026	14826	19627	8317	50392	63709	72305	10252	10022	21956	14960	16409	26626	4154	9237	8693	47535	55852	64387
FBgn0011606	1863	2154	2110	7448	5045	2906	4458	1793	3750	6660	9094	3457	5142	7326	2430	18702	27087	27609	3768	4256	7157	5878	6143	9280	1760	4300	3701	24757	28544	31709
FBgn0011638	7923	8999	8463	12312	9186	5826	8181	3692	7087	34859	35459	18453	10298	16649	5935	42451	43767	48086	14569	15028	24612	10783	13272	16929	3388	8914	6897	38233	38085	45257
FBgn0011640	4940	5732	4798	8152	7551	4817	6060	3833	5726	16812	20054	13661	7368	9495	4315	23700	35906	35788	12004	10563	16584	6307	9233	13192	3457	7553	5945	28100	33532	36365
FBgn0011642	84	73	61	85	84	76	98	89	105	120	262	188	76	104	61	352	375	431	147	109	155	92	107	168	100	218	90	318	347	429
FBgn0011648	498	528	815	3106	2319	1424	2312	965	2045	7968	11179	2982	3128	4232	1643	16299	19816	21831	2993	4486	6645	3322	3265	5721	1184	2961	2874	15295	18603	21188
FBgn0011653	726	812	613	5026	4365	3011	4858	1999	4229	3952	5701	1923	3424	4657	1802	17521	20676	24597	2790	2447	4286	3934	4860	6550	1601	4046	4077	19538	22448	27318
FBgn0011655	992	1164	1102	3223	2987	1914	2997	1577	2797	7948	9662	3771	2766	4098	1554	15121	16498	19313	4003	4493	7048	2874	4025	5683	1701	3833	3149	14125	16135	17620
FBgn0011656	409	493	801	1442	1037	710	976	425	898	13077	26100	10148	1225	1988	703	5663	7705	7920	11290	14423	13105	1673	1468	2258	620	1498	970	5763	6804	7314
FBgn0011659	460	523	663	1825	1348	1021	808	418	680	2351	2962	1153	1328	1785	838	3345	4317	4430	1223	1256	2156	1299	1451	2057	431	1095	701	3428	3772	4732
FBgn0011660	694	759	829	2799	1816	1276	2044	943	1541	2413	3009	1143	1274	1776	552	5523	6988	7619	1090	1253	2089	1575	1427	1587	470	1012	815	4941	4999	6218
FBgn0011661	4492	5242	8630	33763	22318	12495	19822	6727	16949	75795	107194	28597	24374	33200	12004	99603	135636	133804	33689	60299	81696	26307	27273	40162	6764	17963	18576	115800	132758	140402
FBgn0011666	261	287	581	2496	2019	981	2098	738	1847	5227	6091	1758	2112	2724	1004	15152	20485	22660	4599	4781	6660	2186	2564	4282	719	1929	2247	17193	21033	24065
FBgn0011668	0	0	0	0	1	0	0	0	0	1	0	0	0	1	0	0	3	2	0	0	0	0	0	0	0	0	1	2	0	0
FBgn0011669	0	0	0	0	0	0	2	0	0	0	0	0	0	0	0	0	0	0	0	0	0	0	4	0	0	0	0	0	0	0
FBgn0011670	0	0	0	0	0	0	0	0	0	0	0	0	0	0	0	0	0	1	0	0	0	0	0	0	0	0	0	0	6	0
FBgn0011672	476	573	710	1986	1200	846	1645	579	1359	9365	10270	2851	1747	2847	830	8632	9973	10573	4984	8621	10213	3476	2269	3331	679	1565	1379	7725	9457	8615
FBgn0011674	77	84	142	587	301	247	315	228	259	2537	1229	376	181	204	74	846	1026	1166	391	464	2125	476	434	705	81	172	225	1044	1663	1528
FBgn0011676	62	58	42	19	19	13	34	21	26	1435	68	60	11	14	7	38	45	61	256	234	1425	32	22	32	30	36	26	118	126	91
FBgn0011692	1737	1977	3037	13338	8260	4174	6387	2000	4927	12969	16673	5549	9194	13037	4400	25988	37072	38564	6726	7365	12357	8859	9499	14818	1739	4685	4282	27277	29573	36572
FBgn0011693	17	26	18	23	22	27	35	25	16	96	74	54	36	29	22	53	107	107	56	48	129	41	8	43	12	25	15	167	260	337
FBgn0011694	0	0	0	0	0	0	1	3	0	58	35	26	0	0	0	0	3	0	34	20	23	0	0	0	0	0	0	0	0	0
FBgn0011695	7810	8788	10223	1370	531	1612	151	46	114	28448	52675	46743	968	2882	840	960	1628	1533	19137	13910	13934	1626	1891	1461	248	242	276	1155	1293	997
FBgn0011701	234	275	199	670	555	449	652	385	550	3226	1459	638	370	617	218	2007	2837	3342	698	1035	2847	571	883	1160	418	811	722	2549	3106	2978
FBgn0011703	6883	7995	7518	17163	11617	7929	8720	3633	7150	20390	25198	16253	10917	15762	7181	27042	31432	33705	11737	9775	16256	10258	12510	16970	2638	6098	4463	23193	25597	34020
FBgn0011704	3829	4411	4228	7985	6618	4699	4889	2352	4323	15300	17668	10883	8209	11249	5031	24062	26067	28952	7579	6574	11497	8131	9960	13854	2371	5560	4269	18602	20465	27393
FBgn0011705	247	270	278	596	443	488	912	454	656	1334	1170	603	416	693	208	2650	2444	3308	401	355	885	382	522	567	641	994	934	2490	3083	2777
FBgn0011706	460	543	502	507	442	412	200	146	151	654	792	686	303	360	217	614	506	625	636	303	517	268	475	572	60	157	87	205	332	420
FBgn0011708	2257	2615	2134	2558	2175	1945	2520	1817	2269	11611	14372	8275	2291	3047	1387	10443	11383	12979	8084	6949	10328	3047	2938	4718	1986	3822	2588	9244	11096	13165
FBgn0011710	1135	1336	1839	6152	4163	2560	4245	1595	3489	8894	11990	3789	5257	7580	2676	23953	29744	29908	4366	5871	9127	6173	6605	9566	1770	4634	4621	25673	29501	30239
FBgn0011715	4821	5557	3652	6002	5857	5223	4995	3669	5111	7643	8822	7842	4312	5978	2878	17047	17488	20259	6450	3852	6618	4275	6047	7484	3186	6686	3625	11587	13751	18531
FBgn0011722	7397	8381	8773	3478	1408	2193	6141	615	4692	132629	26646	7295	1481	2327	401	6707	10357	5912	5605	10368	34495	1707	1378	1547	309	538	461	5996	7220	4635
FBgn0011723	0	0	0	4	0	3	6	1	1	34	21	12	0	4	1	6	12	23	54	58	85	11	5	0	0	4	3	17	20	11
FBgn0011725	587	700	954	3602	2422	1137	2391	745	1896	9462	12468	3276	2909	4307	1371	13109	17253	18643	3568	5878	9215	3290	3379	5297	597	1487	2092	14717	16887	18183
FBgn0011726	33613	37856	31188	39074	28715	30622	37109	29942	32966	96305	166098	191815	30334	45700	22187	135609	136031	160578	198493	118137	127564	36709	41248	51622	29031	55076	34149	118405	127862	152831
FBgn0011737	649	705	860	2584	1745	1067	1551	675	1322	4530	4428	1815	1951	2510	1094	7235	8672	9689	1852	1951	3744	1849	2170	3067	636	1667	1310	6249	7063	9008
FBgn0011739	218	241	427	1918	1277	758	1487	539	1197	6285	8112	2693	1363	2022	632	8105	11090	11383	2646	4136	5806	1786	1786	2649	529	1338	1468	9284	11026	11598
FBgn0011740	862	1038	1146	4335	2978	1801	3888	1415	3223	9920	12151	3722	4616	6191	2229	21049	25484	30257	3595	4799	8974	4496	4920	7561	1634	4122	4093	22395	27019	29882
FBgn0011741	2036	2367	2232	3850	3274	2793	2962	2118	2889	6501	8433	5078	3056	4273	2070	11273	12955	14515	4091	3500	5319	3816	4262	6595	2130	4359	2742	10307	11101	14348
FBgn0011742	1433	1616	1805	4660	3251	2243	3415	1550	2935	10960	14340	4653	3311	5089	1594	15401	20427	19826	4225	6417	10334	3841	4246	5364	1309	3072	3108	15858	17743	18167
FBgn0011743	0	0	0	1	0	2	5	0	1	54	84	40	0	4	0	7	6	6	34	82	80	1	0	1	0	0	0	6	2	3
FBgn0011745	4579	5366	4868	7742	5794	4590	5685	3051	4903	22481	42155	20213	5560	8960	3321	23261	26683	28742	22036	23105	25887	6053	7464	8835	3223	6649	4670	21436	23703	26523
FBgn0011746	135	150	284	148	130	284	742	465	686	7348	18539	8330	503	1416	397	13325	11221	14294	9965	11478	8316	887	365	405	274	874	767	4138	5706	6998
FBgn0011747	129	161	229	175	76	56	304	87	265	4098	6074	6044	245	386	172	3257	3558	4686	4979	3348	4867	471	412	635	143	300	431	4591	5817	5509
FBgn0011754	532	592	757	1759	1310	838	1247	742	1005	8495	10468	8061	1707	2079	881	5844	9412	9073	8832	9670	12792	2186	1837	3017	792	1558	1409	7783	9747	9185
FBgn0011758	42	57	53	532	468	386	995	578	909	373	688	228	535	791	293	4003	5170	5761	307	497	500	554	803	1170	502	1090	1021	4240	5218	6341
FBgn0011761	0	0	0	0	0	0	1	3	0	20	0	0	0	1	0	0	4	0	0	0	12	2	1	0	0	1	0	0	0	0
FBgn0011762	882	917	763	1608	929	727	725	467	583	2263	2677	2117	1042	1465	717	2210	2712	3053	1765	1614	2421	940	1142	1569	411	767	494	2097	2579	3156
FBgn0011763	1178	1379	1955	7852	5657	3502	5433	2120	4015	12610	16185	5182	5303	7580	2683	20085	25319	27784	5916	7954	11289	5923	6506	9518	1795	4703	4039	20244	22971	27029
FBgn0011764	847	973	1692	7918	5188	2549	4282	1570	3552	14247	20153	4731	4603	7147	2251	30611	35865	39592	4491	7639	10890	5204	6403	8442	1287	3565	3459	27917	30603	38665
FBgn0011766	1506	1641	2503	9000	8224	4938	6158	3020	5697	20079	23775	10603	7241	9402	4386	34077	44235	48498	11381	13214	20083	8274	9699	16543	3289	8644	6841	37174	44852	53398
FBgn0011768	10295	11687	9453	12330	9626	8131	8942	5727	8491	25638	28187	23582	9544	13793	6269	33919	37118	40352	29412	21644	32021	10341	12737	16578	6435	13082	8358	37670	41060	46542
FBgn0011769	526	600	414	490	355	359	471	385	452	1748	2706	2839	462	716	461	1834	1624	1733	2265	1445	1851	395	498	529	462	861	477	1251	1390	1852
FBgn0011770	3653	4205	2274	2012	1823	1747	2063	1166	2023	10094	9945	9781	1750	2398	1156	5403	5727	6669	9269	6557	10525	2146	2267	2718	1690	3190	1885	6538	7517	8242
FBgn0011771	2092	2371	2368	5602	3512	2221	4294	2175	3595	12781	14124	5392	3799	5454	2037	19310	22238	25031	5810	7848	12685	4236	4279	5918	1662	3469	3643	19759	23678	26560
FBgn0011774	615	680	615	1130	916	615	835	430	729	4390	4925	2393	2184	2810	1325	6819	7634	8368	1711	1985	3545	1904	2191	3173	759	1640	1177	5254	5868	7229
FBgn0011785	1570	1903	2525	9302	7076	4195	7202	2966	5777	22023	22863	7369	7188	9835	3874	34875	47091	49961	7948	12955	22221	8693	8925	14451	2577	5868	6679	41016	49645	50175
FBgn0011787	4537	5142	3963	3664	3282	3337	3210	2574	2997	14347	22951	32357	2115	2886	1597	7351	7670	9081	28642	13750	14291	2104	3312	4050	1835	3528	1824	6504	6528	9014
FBgn0011802	46	49	129	785	317	133	314	90	224	1213	1142	313	477	618	204	1809	2746	2992	384	659	1250	395	339	630	72	169	315	2376	2684	2941
FBgn0011817	66	60	214	1052	728	429	1017	461	939	2574	2005	630	909	1219	435	7738	8677	11169	676	1178	2611	903	1187	1698	498	1174	1426	10021	12101	13433
FBgn0011818	193	240	437	1399	888	587	758	284	650	3176	4300	1214	583	941	330	3105	4040	4416	1184	1880	3189	691	811	1140	198	585	570	3225	3915	4861
FBgn0011822	0	1	3	1	3	1	0	0	3	4	0	2	3	3	0	22	0	6	0	0	4	3	0	1	0	4	1	8	4	8
FBgn0011823	10644	12109	12232	26989	20070	11465	16278	6637	14134	33202	41183	15885	20766	29274	10579	74148	95160	102709	16855	16609	31218	20652	23815	34861	4427	12540	11451	60329	66690	83695
FBgn0011824	4900	5545	5041	5314	3552	3390	4359	2440	2852	13742	14451	13629	4513	7398	3332	12103	12447	14834	7408	5295	8879	3936	6826	7716	2420	4631	2818	10073	9965	11716
FBgn0011826	51	48	49	108	88	43	92	32	81	837	1263	646	114	195	70	696	848	891	710	1036	1089	157	174	212	39	125	119	884	961	928
FBgn0011828	2139	2479	7873	2209	930	2257	16986	1604	13769	39720	35001	10773	717	1475	561	43209	31512	25312	5710	8557	46944	21495	11646	6285	2490	3553	3643	20686	23398	16105
FBgn0011829	29	38	32	142	77	54	174	61	117	1957	2708	682	156	302	54	1967	2871	3367	370	819	1364	338	234	297	292	571	662	3828	4559	4429
FBgn0011832	0	0	0	0	0	1	0	0	0	4	0	0	0	0	1	0	1	0	0	0	0	0	0	0	0	1	0	1	7	1
FBgn0011834	0	0	2	0	1	2	0	0	1	10	0	0	0	0	0	0	1	0	4	0	20	1	1	0	0	0	0	0	4	1
FBgn0011836	1467	1659	1747	4888	3343	2291	3632	2024	3079	10050	9859	5551	4354	5647	2240	17884	22680	26471	5514	5588	8696	4425	4663	6629	2052	4155	3422	18047	20980	25107
FBgn0011837	878	922	1110	2034	1577	829	1518	448	1233	8518	12026	1772	1558	1854	696	10640	16281	16337	2010	5770	7749	2340	1575	2766	364	1105	1440	11996	15898	15713
FBgn0012034	5167	5942	5147	1256	767	982	805	146	657	54108	7295	3702	1101	1219	577	2475	3893	3741	3123	6703	27834	1746	1418	2136	551	1269	836	3617	5131	4073
FBgn0012036	48522	55044	36631	19161	11264	12002	2550	552	2200	114039	66756	42988	6578	9631	3760	8919	12886	10401	34509	41059	78808	13722	11253	14659	543	846	474	3904	3855	3704
FBgn0012037	36391	41265	45513	60718	37353	40322	69405	42047	66556	85286	143059	81802	57716	84858	29593	416695	485251	514338	36848	42113	75224	83239	61141	73398	26001	61067	52382	344979	392374	356069
FBgn0012042	958	1051	357	148	45	73	59	16	51	15171	8718	6577	693	122	77	65	102	91	12712	11662	5367	699	216	38	9	324	2	16	35	13
FBgn0012051	1355	1559	1984	4373	2486	1634	2312	998	1757	24123	40081	15534	4147	5536	2068	12844	18125	19014	16534	26326	27478	3619	3084	4481	1099	1958	2000	11033	13362	13482
FBgn0012058	1337	1509	1599	3370	2890	2087	3233	1427	2657	7643	8815	4039	2704	3756	1564	12307	13780	16363	4221	4659	7254	3282	3762	5157	1450	3414	2772	12108	14073	16329
FBgn0012344	20	18	16	32	9	18	14	8	6	2332	197	143	20	32	4	60	103	97	71	268	2294	28	21	30	14	14	5	73	84	61
FBgn0013263	1993	2254	3169	10009	8289	4772	7013	2660	5413	19793	24521	8743	7479	10020	4045	31870	40974	44798	10409	12949	18142	7750	9512	13779	2615	7100	6650	32911	40216	47681
FBgn0013269	18100	20865	19395	25757	20330	14784	17580	9905	16352	53034	53145	39368	18599	27024	11010	62019	67415	72544	26137	20321	36926	20979	28818	39732	7476	17791	11528	48889	51535	67329
FBgn0013272	7447	8727	11135	52083	28480	15286	31050	7826	24010	127090	222893	40985	41182	55308	19578	195262	256309	282013	50259	117106	124376	44329	44213	72906	9605	25009	33469	216476	259090	288713
FBgn0013303	1359	1582	1578	2501	1626	2011	3155	2438	2303	6176	6480	5272	2240	3007	1446	9447	10444	12558	5007	3937	6129	2950	2995	4020	3006	5187	3279	8660	10190	12401
FBgn0013305	812	897	804	1930	1518	951	1683	952	1363	15179	16376	6579	3210	4283	1677	14329	16362	17129	8206	9846	15872	4195	3682	5374	1265	2457	2742	13830	16875	17114
FBgn0013307	1123	1283	888	44	67	56	97	7	54	4890	416	305	7	1	2	8	12	5	44	51	741	2	11	7	2	0	14	0	16	5
FBgn0013308	555	594	746	25	32	50	12	2	8	1931	177	137	28	3	0	4	10	6	55	104	938	5	26	6	3	7	6	3	7	9
FBgn0013323	6	11	0	2	1	4	10	3	5	161	18	8	7	3	0	12	52	17	0	37	293	3	6	14	29	30	15	48	49	17
FBgn0013325	82878	93565	75576	77358	75599	68070	58440	47436	61054	246720	313806	282266	67654	90951	49008	286544	295116	320598	208120	143190	191706	65062	85956	117007	53402	106063	52490	211051	236591	291158
FBgn0013334	393	441	483	1310	873	670	1169	491	992	16799	6354	2130	906	1311	432	6139	8751	8940	2849	4637	17994	1134	1205	1697	520	1276	1357	8039	9626	9538
FBgn0013342	107	121	90	61	42	81	286	212	258	7607	1199	659	102	160	36	1621	1757	2154	579	937	7260	182	212	257	332	732	489	1594	1937	2034
FBgn0013343	59	51	182	687	388	184	478	130	350	4803	4938	1162	465	639	199	3109	5240	4761	1242	3294	5390	728	566	774	127	379	522	4525	5612	5067
FBgn0013347	3632	4264	3203	4146	4217	4764	4799	4006	4628	8454	10469	10824	3454	5141	2502	17863	16189	18975	9003	4578	7516	3566	5480	6793	4108	8234	3706	11638	13156	18634
FBgn0013348	12	11	29	15	4	5	10	3	1	7	15	45	1	0	0	4	0	6	36	45	27	0	0	2	0	0	5	12	10	12
FBgn0013432	875	965	872	797	849	900	1011	880	1021	3236	4123	3962	933	1411	740	3779	3471	4450	3859	2242	3116	978	1341	1379	775	2038	1035	3047	3155	4147
FBgn0013433	64	58	41	36	28	73	90	90	69	869	41	41	6	5	0	34	44	56	13	68	821	10	11	8	13	18	4	48	123	57
FBgn0013435	1091	1199	1005	1364	1161	919	1220	840	1103	2849	3561	2556	1268	1935	764	4855	5082	6016	2346	1790	2707	1161	1575	1960	909	1847	1117	4391	4761	6054
FBgn0013467	42	49	37	30	24	23	8	0	6	5935	1329	560	15	28	8	62	66	53	216	813	4627	23	22	30	18	48	36	136	142	130
FBgn0013469	252	259	301	1123	845	648	1793	1027	1570	2771	2770	1040	1355	1893	635	9415	11191	13956	1020	1535	2551	1763	1924	2963	930	2166	2352	9488	11269	16462
FBgn0013531	779	873	756	1420	1110	1003	1306	1032	1225	2257	2567	2361	1194	1645	803	4877	4750	6052	1999	1308	2276	1306	1759	2496	876	1917	1158	4040	4786	6054
FBgn0013548	927	1108	1034	2033	1769	1335	1291	705	1210	3226	4042	2204	1539	2185	1066	5037	5440	6476	1646	1538	2569	1484	2073	3014	760	1551	887	4314	4490	6566
FBgn0013563	337	420	518	1054	626	507	796	430	660	3699	5186	3181	822	1066	401	3419	4653	4875	2816	3178	3454	961	976	1345	518	917	717	3423	3913	4312
FBgn0013576	1058	1256	1899	6199	4069	2578	4440	1956	3721	27359	32538	8658	4703	6429	2225	18095	25660	25198	9772	15333	23413	4754	5128	7605	1418	3782	3191	17903	21267	20305
FBgn0013675	1386	1529	1181	1325	460	1074	1633	2441	708	2863	7471	13038	2385	3268	2701	3453	3010	6518	17372	10822	9332	457	633	3	4096	2205	1674	3060	5692	3137
FBgn0013717	940	1036	955	1858	1636	1226	2230	1580	1978	3923	4937	2402	1649	2293	940	9554	9325	11384	2508	2455	4049	1796	2400	3190	1352	3039	2331	9429	10272	12197
FBgn0013718	527	589	918	2869	2302	1598	2428	1507	2132	8602	13961	5522	2794	3639	1371	13524	17515	17609	6865	7203	9600	3440	2930	4365	1837	4072	3699	18106	22691	23302
FBgn0013720	3074	3401	2501	5432	5267	3984	4824	3504	4879	6539	14668	6361	4802	6733	2676	21723	22306	25461	8099	7635	7697	5378	7046	8921	2892	7499	4771	19716	22539	26128
FBgn0013725	75	77	58	618	633	1023	1609	1583	1555	1920	520	434	1140	1381	725	5184	5391	7998	337	290	1695	1183	1708	2617	1562	3501	1699	4036	5125	7516
FBgn0013726	2913	3342	3724	11454	8777	5452	7986	3265	7199	21040	24623	8217	8799	12967	4595	38993	45079	48268	8176	10715	19911	9049	11428	14510	3210	8934	7046	38775	41884	49058
FBgn0013732	270	333	344	1447	865	628	1241	662	971	2009	1352	679	805	1127	449	4767	5232	6697	710	1041	1665	884	1177	1693	461	1142	1009	5149	5654	7419
FBgn0013733	3672	4089	6714	17308	8656	5391	9983	5360	8109	256242	406965	82459	13340	18888	6581	103541	184270	163193	105827	242227	303887	21928	15751	24145	4425	10079	11249	151157	190060	152256
FBgn0013746	4283	4784	4127	7248	5275	4047	5163	2941	4613	12245	13026	8915	4623	6685	2605	20539	21535	25509	7032	6376	9741	4511	5467	7442	1881	4179	3104	14140	16140	19877
FBgn0013749	5616	6438	6306	10362	7892	6234	8363	5935	7363	29507	33203	18788	7269	10493	4692	33474	36033	40888	16055	16525	24119	8798	10462	13451	4753	10812	8381	31387	34936	41233
FBgn0013750	1395	1582	1976	2644	2156	2317	2530	2124	2239	8877	11103	7307	1825	2746	1326	9014	9824	11141	7182	6489	8788	2678	3008	3700	2265	4439	2757	8123	8902	11239
FBgn0013751	55	60	106	187	110	99	197	161	198	507	931	461	122	177	79	649	674	1031	455	603	623	135	171	258	209	260	234	750	844	1034
FBgn0013753	1914	2058	1657	3227	3327	3114	3639	3715	3713	4949	5442	4588	2755	3793	1820	11877	12578	15112	3715	2577	4696	2617	4055	5528	2991	6461	3471	9667	10800	14498
FBgn0013755	2	2	5	3	1	3	7	1	4	23	9	0	0	2	0	8	6	7	6	1	20	1	3	4	3	10	8	12	16	4
FBgn0013756	3697	4215	4826	18380	12103	7507	12539	4680	9716	29337	27012	8558	10223	15271	5368	58724	79596	83329	12542	19055	33796	12295	13579	17921	3801	9803	10328	78366	91207	97749
FBgn0013759	333	433	507	1630	1260	844	1282	903	1115	6832	4955	1966	998	1566	468	5319	8077	8095	2316	3270	6942	1289	1428	1726	653	1497	1221	6352	7495	7602
FBgn0013762	371	436	415	922	750	494	867	516	734	3696	4108	2191	777	1102	421	4231	4566	5012	1800	2112	2826	895	976	1168	454	1120	830	3405	4099	4874
FBgn0013763	34123	39280	48670	18870	13667	12873	8513	1947	6883	148379	152310	66547	7948	12247	4855	36807	28265	24004	94139	85611	157266	52412	29528	11966	2861	4142	2838	24744	25155	20238
FBgn0013764	2231	2559	2211	3818	3547	2905	3613	2305	3645	8376	10398	6308	3036	4528	1956	15480	15186	18752	5716	4960	7550	3168	4510	6197	2462	4966	3132	14431	15437	19747
FBgn0013765	1090	1195	1489	5873	3702	1926	2749	1027	2253	10523	10273	4652	3808	5307	1950	11942	16539	16922	4917	6147	10495	3564	3612	5259	852	2156	2340	14305	16998	18435
FBgn0013767	34	37	0	2	1	0	2	1	2	1288	20	99	0	9	0	0	9	20	32	32	1159	1	1	13	0	0	0	9	7	1
FBgn0013770	8214	9449	8409	11068	8360	6969	9009	4668	8189	55236	94835	35079	8309	11531	5179	42176	42116	44804	28401	32828	39703	8443	8695	11029	4638	9306	6990	30945	37378	39752
FBgn0013771	714	799	769	629	284	212	8	3	9	5471	9311	3546	311	634	183	56	121	79	6533	10303	10507	692	264	235	23	50	25	312	320	267
FBgn0013772	13120	14884	70	4	15	28	10	12	7	247	764	243	3	15	1	0	1	4	20	36	35	13	15	2	0	4	1	0	1	0
FBgn0013773	42	47	49	9	19	8	6	4	7	2196	789	353	35	53	16	67	100	69	515	698	1524	45	33	15	17	31	69	106	106	110
FBgn0013799	461	478	754	2120	1784	1212	1945	1038	1730	6811	6621	3077	1747	2460	944	9417	10449	12499	2936	3369	6317	1927	2515	3604	911	2259	1957	9588	10927	12416
FBgn0013809	1	0	0	15	4	11	40	12	11	844	97	16	37	57	34	271	234	267	21	39	231	21	3	8	4	11	5	34	15	27
FBgn0013810	8	16	10	39	22	43	99	56	65	157	57	15	169	156	43	806	2019	1933	29	58	140	175	191	297	71	116	132	1015	1298	1021
FBgn0013811	18	26	42	164	121	103	108	72	79	1069	1055	389	243	256	113	682	1041	1246	146	219	404	55	44	21	56	104	68	414	523	528
FBgn0013812	32	33	14	139	80	100	134	118	83	197	285	105	78	103	44	556	851	808	61	99	136	80	98	138	107	104	122	895	970	1006
FBgn0013813	3	3	0	12	7	14	80	52	35	116	56	45	4	4	1	8	37	16	136	122	425	22	36	5	65	136	109	656	673	770
FBgn0013949	1259	1493	1189	297	223	297	189	43	144	4732	985	542	160	278	33	345	544	467	877	885	3546	426	387	280	13	64	80	177	191	155
FBgn0013953	180	193	232	133	77	131	32	12	15	4209	6734	2047	194	187	22	2141	3331	1618	2308	3915	3424	311	79	97	31	65	64	397	737	321
FBgn0013954	20423	23233	18195	18180	19115	19869	17509	15510	18664	62943	69337	73793	16018	22685	11959	66474	63109	72278	59009	33778	49875	13833	21686	26109	16105	32783	14621	48725	52025	71908
FBgn0013972	142	137	73	42	28	35	47	20	31	6104	878	722	32	65	7	290	402	419	514	805	5728	56	58	47	96	123	83	429	527	446
FBgn0013973	29	32	40	35	18	33	78	77	80	2027	264	149	28	21	11	224	253	265	74	208	1830	32	29	42	83	154	94	324	413	383
FBgn0013981	20344	23105	16118	23326	24730	26225	30203	27850	32963	31695	40935	34027	18159	24649	11124	83205	89238	102355	37934	24371	34275	21875	28632	39264	19380	38858	20578	69557	78626	108574
FBgn0013983	271	297	333	511	356	330	532	294	521	2797	4567	1153	436	676	240	2810	2696	3327	1396	2081	2522	541	668	793	331	667	540	2507	2860	3077
FBgn0013984	44	68	125	448	210	202	483	326	427	2997	1770	501	377	459	186	6579	8604	11631	436	1240	2778	554	637	1003	281	640	944	11399	13286	14537
FBgn0013987	1539	1681	1990	4380	3287	2214	3085	1353	2680	10758	18838	6089	3183	4167	1701	10572	14159	14494	7002	10007	11469	4099	4283	6461	1127	2590	2506	12829	14573	15485
FBgn0013995	360	361	128	131	30	21	23	5	8	6111	11126	5759	115	243	122	354	516	390	7042	10970	10938	188	107	158	14	31	9	456	511	371
FBgn0013997	2207	2445	2939	17416	9432	5429	13492	4468	10362	30967	43383	10735	12583	18084	5722	85311	101777	113708	12130	23245	31706	14563	15202	21560	4167	11071	12803	92401	110969	114841
FBgn0013998	915	1022	1368	3734	2225	1229	2380	743	1863	13544	19160	6697	4356	6003	2172	15080	18968	21017	5701	8746	12283	4132	4522	5861	1170	2584	2750	13544	14795	16737
FBgn0014000	834	959	850	84	97	144	120	43	81	3801	674	553	56	23	10	145	158	100	729	396	1853	37	51	83	67	60	97	160	220	153
FBgn0014001	721	882	1170	4198	2887	1883	2966	1188	2493	9024	10701	4618	3240	4251	1613	13877	18489	19598	7085	9091	12493	4423	3985	6875	1343	3200	3299	15518	19506	20761
FBgn0014002	14519	16538	19269	32298	22104	16689	30632	13069	26281	204950	161060	54436	36948	52118	17956	220807	229290	258375	45463	79888	164889	43531	45056	64916	15605	38686	42990	230124	268581	280408
FBgn0014006	1223	1326	1804	5363	3386	2214	3432	1654	2663	12679	21641	8183	4250	5819	2382	16998	23470	24956	9117	12247	14792	5061	5016	8058	1515	3270	3206	18246	21649	22867
FBgn0014007	791	920	1253	5153	2880	2163	4675	2123	3264	13826	10716	5048	4047	5457	1925	23675	29713	33592	5042	6757	13407	5177	4974	6707	2427	4898	4992	24204	28581	34477
FBgn0014009	1743	1942	1929	3230	2329	1640	2592	1270	2300	14124	18187	8292	2502	3687	1373	13005	14356	15853	8906	10091	14020	3615	3454	4561	1400	3051	2895	12315	14605	16322
FBgn0014010	2249	2508	2185	3779	3200	2491	3969	2272	3370	18639	23005	12475	3861	5559	2145	20490	22294	25828	11143	11387	16153	5294	5165	7400	2518	5693	4686	19550	23150	24920
FBgn0014011	428	476	748	1790	1209	715	1405	610	1154	5909	11261	3889	1805	2181	880	7679	9465	9660	4069	6974	7447	1813	1722	2428	615	1702	1667	8196	9415	10386
FBgn0014018	2193	2487	2509	3873	2588	1889	2915	1374	2316	22508	28719	9515	3593	4478	1883	13058	15502	17169	12266	18209	20583	7016	3713	5363	1119	2327	1827	11862	14553	14681
FBgn0014019	70	96	68	152	28	913	44	60	48	3448	9771	6199	23	34	78	343	381	231	5474	4558	3478	160	36	32	88	87	50	293	454	192
FBgn0014020	4991	5629	5813	12013	8280	6619	9267	5109	7623	33467	45472	24373	9547	13250	5546	38223	49973	52863	26225	27620	35783	11846	12482	16567	4700	10561	8923	38530	46409	51390
FBgn0014022	1130	1301	1178	1475	1093	864	1114	836	1022	3865	3914	3510	1072	1337	590	4238	4032	5484	2937	2288	2870	1055	1255	1759	920	1602	983	3809	3744	5623
FBgn0014023	2694	3133	2435	2454	2016	1928	1890	1599	1969	7532	12065	14889	1416	2034	909	5174	5471	6026	13257	7250	7729	1581	2196	2724	1291	2428	1215	4229	4849	6344
FBgn0014024	90	93	103	192	166	111	176	70	148	582	617	427	212	284	100	880	914	1042	216	214	361	197	226	300	106	211	157	642	764	849
FBgn0014026	99505	113117	103713	131280	111206	80948	82642	51384	76582	436119	523254	391006	117143	161626	76763	454080	468045	509105	349196	280157	376589	122770	148925	221510	62862	122911	83340	388576	444336	507748
FBgn0014028	6965	7911	6692	5973	4838	3570	3176	1906	3107	41939	88590	77810	4413	7716	4016	13783	13183	14533	91256	74768	71623	4512	5342	7137	1408	3443	2238	10436	11436	13735
FBgn0014029	2697	3025	3228	7236	6106	4718	6182	3465	5677	15084	19257	9809	6830	9901	3938	31339	32331	36734	10985	10295	15847	8523	10315	13659	3815	8964	6693	29235	33310	37921
FBgn0014031	1403	1627	1799	106	132	197	86	11	79	7089	872	408	75	33	17	62	83	81	201	258	1636	22	34	47	12	30	37	79	87	69
FBgn0014032	1188	1402	1143	2654	2209	1680	2091	1254	1991	2917	5320	3018	1725	2698	982	7080	7544	7548	3278	4030	4222	1891	2468	2791	968	2183	1214	4884	5008	5682
FBgn0014033	663	777	2617	90	203	604	3006	293	1897	3551	2903	1074	113	133	89	8714	5953	5385	965	951	4355	2632	1384	854	958	1132	1507	5731	6606	6581
FBgn0014037	1066	1211	1554	3742	2815	1806	3516	1473	2757	21308	27285	7509	2579	3232	1224	16262	24849	25632	8655	16478	20331	3022	2867	4565	1105	2532	2920	21345	25452	26344
FBgn0014073	296	296	398	946	691	460	648	283	506	11193	24276	4604	447	827	220	1300	2547	2184	4960	9519	9983	680	314	492	193	389	415	3118	3906	3252
FBgn0014075	2147	2518	2666	9262	5362	3699	7009	2741	5751	25567	26409	7323	7361	11213	3681	44255	51967	58832	7324	13736	22613	6719	7369	10486	2445	5531	5780	45324	51397	55849
FBgn0014076	0	3	0	3	1	0	1	1	2	2	1	0	0	0	2	0	0	5	0	1	0	3	9	24	0	4	0	0	8	4
FBgn0014092	2046	2227	1799	2618	1899	1320	1867	1131	1579	5183	5948	5761	1759	2597	1114	6294	7152	7815	3567	2308	3581	1436	1711	1930	734	1491	1097	4748	4544	6618
FBgn0014127	2193	2569	2175	8109	5630	3439	5031	2030	3946	6721	7812	3589	4779	6539	2646	15695	20083	22623	4153	3925	6809	5615	6779	10025	1557	3677	3140	17073	19214	24192
FBgn0014133	837	836	1360	9034	6444	3613	8091	2716	6669	18039	16151	4075	7973	10540	3501	47388	68088	71985	4864	7632	15769	9573	10550	15650	2374	6561	7939	50834	62187	63311
FBgn0014135	75	84	106	414	307	162	70	44	52	1162	2350	1466	143	194	88	768	1230	1345	1465	1243	1530	251	161	253	71	166	161	1334	1562	1497
FBgn0014141	7498	8214	10752	28326	13130	7121	7721	2325	6105	132114	228997	94205	18679	25803	11427	59234	93817	77418	72579	128896	159818	29904	21723	28549	2546	4903	4457	68381	77976	61523
FBgn0014143	41	53	67	102	46	31	63	9	57	921	1715	565	67	214	38	538	725	886	470	534	735	106	123	107	39	62	36	716	666	559
FBgn0014163	2094	2297	3630	24145	17606	10931	26389	10547	22096	32855	25603	9307	22705	32952	10230	159059	203605	213600	11294	13443	32383	26054	30535	44153	9974	28413	33741	175722	210082	227313
FBgn0014179	6	11	8	43	7	45	49	102	38	416	30	52	0	6	0	64	32	221	52	43	457	36	36	55	311	678	527	447	1165	887
FBgn0014184	4805	5500	6994	14696	10199	6523	9707	5630	8850	81837	129763	48302	15461	22555	8073	63554	80523	80840	57660	77907	91343	19079	16593	25627	4951	11593	11029	56333	69701	77405
FBgn0014189	12287	13848	13308	26209	20825	13664	15961	8695	13982	40897	46208	27889	18406	25344	10515	68356	73178	80873	26276	23133	37773	18272	24459	32048	7253	17138	13719	62780	72738	85411
FBgn0014269	984	1148	1149	2764	2467	1778	1945	1133	1868	3810	4550	2309	1669	2388	956	6539	6717	8010	2436	2332	3819	2018	2718	3390	876	2310	1778	6847	7779	9529
FBgn0014340	308	350	416	1250	701	477	717	314	605	3323	4019	1086	1261	1695	746	4265	6242	5925	813	1377	2522	1108	1186	2319	158	446	572	3517	3819	4879
FBgn0014342	318	381	340	766	580	307	444	231	371	531	556	326	407	480	235	1819	2580	2538	402	257	516	561	544	711	209	489	396	2560	2725	3607
FBgn0014343	504	522	796	2077	2217	1088	1515	694	1317	3733	5850	2010	1385	1882	797	9368	12841	14197	2593	2608	3626	1768	2021	3076	690	1741	1836	9856	11502	12983
FBgn0014366	2384	2791	2338	4672	3459	2376	3374	1814	2953	8587	9711	5434	3241	4684	1878	12568	14654	17302	4646	4605	7474	3214	3868	5177	1339	3174	2354	11210	12613	15487
FBgn0014368	42219	47912	16936	92	131	120	7	32	19	97396	11285	21250	12	8	8	143	301	34	4671	24406	117727	3	827	47	22	485	12	47	34	297
FBgn0014380	816	946	666	551	358	479	839	653	764	2938	4876	2619	315	471	188	2351	1765	2308	3077	2932	3045	955	745	586	547	1029	808	2188	2476	2192
FBgn0014388	137	138	331	1173	1019	804	1580	747	1420	4997	6120	1761	1447	1960	731	10178	13422	15636	2586	4080	6402	1865	2119	3418	932	2205	2288	11404	14029	16666
FBgn0014391	9239	10492	7708	5236	4519	5357	3379	3271	3899	34130	61183	95528	3430	6057	4407	13331	12482	13953	108951	51735	49993	3326	4374	5211	3592	6301	2454	9346	9582	15255
FBgn0014395	19	19	36	66	32	34	18	21	23	748	1113	660	321	353	147	1071	1217	1296	318	358	453	316	269	654	86	97	87	506	641	462
FBgn0014396	38	34	132	166	16	129	23	5	21	468	324	124	23	16	11	121	140	161	61	150	372	64	40	45	49	13	17	132	214	140
FBgn0014411	1207	1429	1617	3271	2303	1585	2398	1076	2166	10660	12889	4905	2982	4212	1532	13993	16471	17657	4623	6488	9358	3364	3654	4917	1178	3279	2918	13564	15843	18006
FBgn0014417	179	189	147	139	121	157	151	53	143	1316	275	141	129	175	52	673	1196	801	135	250	972	401	158	375	222	226	254	2230	2574	1814
FBgn0014427	1989	2175	812	300	219	330	4537	4886	4909	2692	1293	785	1193	1747	549	25157	21899	29206	1150	1592	1573	1750	1883	2369	4520	8091	7047	26846	32361	36591
FBgn0014454	4289	5058	6613	507	283	270	5	4	8	56745	155612	104701	1095	2990	1718	48	200	156	125584	79207	65984	766	986	1807	3	5	2	146	111	101
FBgn0014455	13807	15378	14115	10165	8385	7867	6268	4494	6630	48996	31962	28081	7148	10529	4519	24978	26336	27918	24393	15531	26765	8196	10766	14446	4001	7620	3904	20707	22229	26117
FBgn0014464	2	0	2	0	1	7	2	1	2	25	8	15	6	12	0	33	35	32	35	71	38	8	11	6	14	56	18	45	56	62
FBgn0014465	3	2	1	0	1	14	31	17	8	5	25	1	1	1	0	7	0	4	4	4	7	10	9	3	0	2	3	12	29	14
FBgn0014466	1	0	0	0	1	5	8	3	3	16	53	6	2	3	0	10	5	13	0	7	0	4	4	1	0	1	0	11	0	2
FBgn0014467	227	259	422	929	765	617	674	339	604	5329	8078	2348	862	1204	437	3626	5542	5096	2441	3929	5123	1162	1160	1561	338	869	742	4050	4900	5043
FBgn0014469	1782	2017	544	213	122	306	1295	313	920	8494	11921	3513	291	792	129	2653	2502	2638	6556	8087	7176	1233	667	489	761	1093	1795	10443	12087	9911
FBgn0014848	0	0	0	0	0	0	0	0	0	0	0	0	0	0	0	2	5	8	0	0	0	0	0	1	6	0	1	0	0	0
FBgn0014849	0	0	4	0	0	1	1	0	0	0	0	0	0	0	0	0	1	0	0	0	0	0	0	0	0	0	0	0	0	0
FBgn0014850	2	1	0	0	0	0	1	2	0	0	0	0	0	1	0	4	0	4	0	0	0	1	0	2	0	1	1	0	4	0
FBgn0014851	0	0	0	0	0	0	1	0	2	0	0	0	0	0	0	0	0	0	0	0	0	0	0	0	2	0	2	5	4	2
FBgn0014859	204	239	211	148	83	68	117	58	77	1686	1723	605	69	86	27	399	609	610	3401	2484	2774	99	159	161	71	138	136	754	897	907
FBgn0014861	3179	3712	3171	9903	6978	3700	4697	1608	3793	14757	14281	6864	9348	13347	5281	21258	29558	29988	6142	6209	12176	8139	9388	14924	1345	3472	3179	19779	22296	26900
FBgn0014863	3505	4016	6137	5242	1515	732	424	125	342	80061	229529	168172	5667	13179	5117	7426	10922	9187	232854	205466	176564	8904	4309	8761	310	576	34	6164	5476	5206
FBgn0014865	187	261	452	5	46	17	3	0	3	181	232	144	2	1	1	0	8	0	334	200	343	4	1	2	1	2	2	0	0	15
FBgn0014868	8583	9699	7373	12101	10288	8324	10530	7066	10769	29694	29544	20111	9628	14120	6012	48538	49118	55922	16468	14692	29569	11082	14296	18020	7175	14357	10076	45520	51008	57255
FBgn0014869	11302	13297	10524	4673	3520	3337	2997	2227	3266	82388	114517	163567	6001	9958	7807	14758	16488	16561	129203	85491	99871	6271	5841	8813	2136	4239	2296	10287	11821	13930
FBgn0014870	621	698	1115	6771	4612	2064	4252	1008	3432	16719	17233	3537	5284	7622	2198	23184	39821	38931	5098	8971	15151	5277	5623	7934	922	2451	3664	28835	36163	35482
FBgn0014877	2184	2558	1923	1734	1419	1077	1300	800	1143	15374	19888	19784	1972	2886	1395	6600	6861	7374	15556	10118	11275	1679	1915	2650	868	1741	1012	3987	4292	5793
FBgn0014879	10633	12266	10641	18506	15147	12726	12458	8457	11161	29272	32478	24697	14724	20934	9612	50148	55905	61197	20547	15046	25258	13873	18533	26174	8336	19428	11249	42310	47200	60606
FBgn0014903	2387	2580	2118	712	584	539	597	380	462	4269	1568	941	470	705	276	2052	2333	2169	631	690	2126	669	684	851	332	623	409	1889	2265	2313
FBgn0014906	905	955	1279	2954	1961	1141	1573	513	1204	7569	6880	1906	1494	2217	785	6143	6400	7181	2696	4909	9595	1943	1623	2173	528	1392	1307	5570	6848	7193
FBgn0014930	1265	1376	1058	978	732	713	667	516	610	2447	3100	2422	594	707	375	1536	1872	1920	2355	2179	2898	619	815	955	337	783	436	1561	1819	2103
FBgn0014931	50	58	65	46	44	34	71	67	46	117	116	70	60	68	43	180	270	289	80	47	57	85	72	124	47	52	90	197	118	255
FBgn0014949	13	5	8	22	14	11	9	8	8	71	17	20	12	15	8	22	23	16	6	8	37	5	9	23	18	6	4	9	19	11
FBgn0015000	675	677	653	1462	1013	780	1107	564	940	6021	7244	2800	1689	2246	978	6709	8095	8576	3260	4166	6556	1975	2067	2879	733	1721	1512	6152	7351	7923
FBgn0015001	42	31	3	1	4	4	8	6	6	232	41	21	26	7	5	11	68	40	1	3	2	2	18	5	3	11	0	0	12	7
FBgn0015008	0	0	0	2	2	0	10	7	2	0	1	0	0	0	0	1	0	0	0	0	0	1	1	0	0	2	0	0	2	0
FBgn0015010	36040	41419	3458	243	324	158	8	20	19	102396	26863	9887	4	4	5	26341	14082	12256	592	11201	27383	0	100	61	11	141	4	33	8710	32
FBgn0015011	217	249	163	191	76	56	134	63	126	4530	11491	4581	183	373	188	862	1034	863	4863	4648	3912	246	214	316	50	126	91	1045	1179	883
FBgn0015019	14954	16961	15000	23388	17689	12057	14813	7615	14028	60319	75596	47950	18162	26445	11157	69662	75701	81129	42070	37009	54753	17524	22501	34957	6859	15363	11689	65591	73020	79953
FBgn0015024	963	1068	1946	7164	4870	3007	5630	2353	4774	24227	34293	10726	6597	9741	3291	36461	42441	47146	10889	18834	24455	7090	7451	10909	2218	6249	6331	36964	42019	46224
FBgn0015025	61	76	66	179	146	103	171	71	122	527	572	318	193	241	102	675	993	1248	333	488	712	182	143	234	131	248	341	1275	1327	1892
FBgn0015031	13949	16057	11084	7213	6555	8166	5158	5174	5808	43366	73711	128129	6302	9851	7589	23844	18724	20306	130642	52270	50155	5547	8031	8314	7233	12607	4619	11775	13845	22094
FBgn0015032	1156	1344	1727	137	38	32	3	9	5	23426	43998	18564	238	580	112	769	838	585	21038	27982	25169	295	266	139	10	59	1	384	444	272
FBgn0015033	0	0	6	5	6	22	19	2	16	21	25	8	1	0	0	311	188	250	8	5	41	326	77	23	16	33	102	93	124	86
FBgn0015034	13	14	16	163	64	113	223	82	169	314	695	175	11	11	4	36	55	77	37	42	92	14	20	22	18	30	19	133	181	120
FBgn0015035	2	0	0	0	0	3	4	1	0	173	247	59	5	7	23	32	87	93	1149	1779	1396	97	99	166	4	20	4	730	1062	547
FBgn0015036	60	79	63	191	134	118	180	91	142	769	967	716	147	241	74	771	1205	1326	826	769	890	177	161	195	26	120	153	988	1083	1096
FBgn0015037	1222	1459	789	292	92	188	55	1	36	10417	6030	2768	64	33	24	127	306	149	3159	4557	7006	10	21	28	8	19	22	29	163	25
FBgn0015038	386	402	157	20	25	22	10	17	5	136	383	106	5	16	9	13	13	9	102	192	204	24	25	36	0	0	3	28	12	7
FBgn0015039	1038	1238	434	616	183	176	173	52	95	14009	43083	12088	445	1430	387	685	704	589	7995	13081	12254	859	519	399	4	74	12	160	471	87
FBgn0015040	2767	3111	2285	3340	2004	1829	1055	644	954	7244	10181	8255	4415	6107	2972	10750	14839	14792	7399	5169	6814	3537	3274	4738	1321	2283	1574	7365	8007	8642
FBgn0015075	1192	1403	1360	3395	2178	1545	2474	1094	2127	6042	7509	4265	2040	3156	1182	9336	10156	11481	4964	5306	7341	2485	3147	3792	1074	2586	2027	9947	11174	13411
FBgn0015129	2	4	3	1	0	0	5	1	2	1120	118	97	1	5	2	16	19	28	86	113	1351	16	12	10	10	8	13	53	68	39
FBgn0015218	10988	12566	10774	14088	10837	10168	12063	9968	11297	41289	57282	42560	10530	14445	6253	44283	46440	53201	37832	29621	36010	12076	14393	19859	7297	15256	10271	37683	43494	51598
FBgn0015221	14301	16226	8614	9935	9402	9107	11586	7467	11262	50900	63048	37141	7894	10801	5401	40154	37205	42012	30820	24826	36048	9655	10686	14370	5999	11134	7765	31257	39640	44746
FBgn0015222	8469	9745	5377	6786	6158	5402	6398	4473	6657	35628	44764	22968	5554	7728	3724	26989	27267	30897	19434	17247	26638	7418	7787	10399	4390	8561	5720	22266	28145	29375
FBgn0015229	220	236	297	1751	1502	1222	2614	1584	2126	2051	2153	953	1265	1553	444	9259	10934	13912	3437	3492	4061	1667	1911	2709	1190	2870	2495	8525	10582	14518
FBgn0015230	0	1	0	0	0	0	8	2	2	0	0	0	0	0	0	2	1	0	0	1	4	0	0	0	0	0	1	0	0	0
FBgn0015239	1526	1661	1973	4700	3352	2304	4212	2372	3510	8830	15374	6140	3453	4839	1806	15988	19034	21032	6374	7015	8008	4294	4494	6739	1747	3668	3451	15475	17620	19810
FBgn0015240	473	590	399	833	658	568	808	475	721	3871	3502	1654	732	950	439	2665	3352	3712	1516	2031	3283	917	842	1240	473	991	685	2889	3435	3801
FBgn0015245	12554	14327	16020	22365	15876	9682	11162	3854	10520	122713	141603	76593	19111	26266	12814	48267	62115	63857	53597	59840	96862	17044	17838	35897	4109	11632	9083	49080	57809	58672
FBgn0015247	724	833	976	2160	1760	1308	1566	936	1530	6535	8589	3862	2065	2436	1087	6785	8559	9237	3991	5413	7400	1998	1851	3117	789	1769	1385	6283	7658	8248
FBgn0015268	23190	26507	28650	38379	29947	23966	25410	15137	23461	116096	120434	83359	38759	51513	23960	135832	155358	178176	64514	53431	84369	45075	51068	80151	17381	40452	24521	104711	119208	150380
FBgn0015269	274	295	417	2438	1462	851	1439	782	1168	8544	6904	2184	1497	1923	631	12905	22872	23328	2381	4285	8580	1953	1496	2343	458	1180	1389	15183	18434	19183
FBgn0015270	971	1128	983	2181	1716	1272	1097	612	934	2143	2444	1486	1388	2099	911	3619	4193	4487	1739	1208	2071	1387	1950	2526	568	1102	779	3582	4020	4915
FBgn0015271	1021	1164	879	1665	1326	1048	1122	722	980	1856	1858	1587	1113	1574	697	2747	3270	3651	1438	1105	1721	1168	1556	2106	415	790	457	2298	2455	3356
FBgn0015277	505	533	605	1453	1047	740	983	470	904	4758	7005	2398	1418	1979	865	5856	7266	7533	2392	3034	4616	1414	1597	2290	434	1149	1037	5541	6210	6708
FBgn0015278	490	591	811	3687	2261	1406	2516	1118	2041	10296	14556	4074	2773	3862	1396	15199	21302	21745	3918	7969	9986	3202	3024	4741	884	2193	2307	17592	20681	19832
FBgn0015279	993	1172	1446	4002	2665	1714	2677	1334	2192	13613	15083	5067	4032	5264	2151	17366	23066	24549	5997	8700	11976	4403	4182	6426	1204	3103	3101	17628	21392	23173
FBgn0015282	8119	9204	8232	15250	11407	7799	10658	6267	10042	33645	45099	31870	11321	18304	7033	62155	60010	65692	26883	22289	30888	12808	15738	18409	6723	13300	9163	52945	56797	66370
FBgn0015283	7269	8200	6674	11121	8627	5613	8117	4173	7345	26650	36720	26929	7680	12093	4991	42929	42184	48135	23924	18372	24047	9775	11781	15119	5167	10157	7066	40016	44630	51682
FBgn0015286	171	215	363	1085	755	434	795	405	699	3957	5098	1805	897	1340	452	4248	6086	6043	1943	2819	4353	1183	1291	1599	310	924	897	4651	5176	5770
FBgn0015288	79389	91008	79381	97392	81471	64003	65468	49618	64797	264039	293959	277843	94116	123123	60004	304906	340601	383253	239007	175026	238955	66353	106876	159385	51314	102229	64048	273805	316555	371601
FBgn0015295	804	819	929	2548	1782	1266	2073	873	1759	5217	8127	2476	2273	3261	1160	9946	12054	13634	3252	4528	5283	3001	2818	4293	892	1996	1897	11151	12383	14279
FBgn0015296	1374	1549	1322	2364	2391	2177	2556	1718	2482	5147	6733	4067	2419	2991	1367	8871	9954	11795	3977	3325	4846	2829	2995	4232	1589	3778	2428	8331	10483	12136
FBgn0015298	2271	2658	2106	1769	1641	1951	2024	1967	2095	6620	8096	8815	1391	2109	976	7543	6857	8555	7131	4249	5812	1397	2185	2281	1915	3521	1832	6379	6422	9226
FBgn0015299	2761	3123	2337	3324	2623	2742	2782	2011	2320	5163	5044	6540	2323	3542	1787	7793	8526	9982	5311	2680	4849	2482	3240	4088	2043	3935	1802	5615	5947	8569
FBgn0015300	0	1	5	3	1	0	0	0	0	632	1383	191	3	0	0	1	4	5	245	452	313	0	0	0	0	0	0	3	4	10
FBgn0015316	68	90	72	112	98	113	111	81	94	126	99	60	80	91	55	238	265	271	118	82	166	125	141	267	103	210	104	340	508	510
FBgn0015320	690	762	1155	2831	2274	1499	2206	1228	2067	6425	7967	3517	2319	3360	1267	11063	12959	13829	2978	3412	5173	2608	3022	4123	970	2633	2086	9214	10510	12575
FBgn0015321	1493	1663	1576	2299	2006	1365	1404	876	1415	8300	11464	6687	2008	2826	1304	7584	8968	9412	6657	5874	7884	2421	2805	4361	776	2196	1682	6690	8001	9720
FBgn0015323	10	7	14	18	13	9	17	8	10	1778	421	151	4	12	2	93	135	122	77	287	1866	33	30	35	13	28	50	230	350	272
FBgn0015324	2699	2952	3081	4782	2803	2064	2915	1220	2431	32164	37452	11034	4123	6198	1926	17274	21860	20596	10057	19202	28545	5486	4894	6312	1346	3680	3244	17225	19503	19509
FBgn0015331	512	605	718	1523	1059	640	1230	482	1044	4872	5240	2365	1928	2839	1037	9081	10913	12246	2649	2598	4629	2312	2283	3185	992	2136	1687	9054	9933	13005
FBgn0015336	59	68	5	17	15	5	10	12	6	593	295	15	1	4	0	775	704	617	25	197	971	5	3	3	0	0	1	32	383	26
FBgn0015338	2268	2502	2033	2871	2311	1934	2392	1689	2123	7794	8877	6072	2471	3506	1462	9188	10780	11422	5151	4409	6863	2767	3236	3907	2117	3847	2381	8105	9639	11175
FBgn0015351	558	721	456	480	500	451	488	350	491	826	617	679	376	454	278	1128	1325	1611	503	372	509	292	370	424	219	525	232	930	1038	1492
FBgn0015359	1609	1826	1538	1925	1582	1310	1415	910	1345	3931	4624	3491	1140	1658	781	4984	4968	5726	3007	2454	3275	1173	1749	2015	876	1967	1170	4565	4711	6390
FBgn0015360	387	440	508	1066	663	553	663	351	649	4304	5310	2034	821	1143	439	3055	3361	4019	1930	2758	4059	883	989	1433	402	934	756	3299	4019	4157
FBgn0015371	563	671	1251	8047	5452	2986	5627	2168	4654	10863	13243	3326	5150	6787	2664	28033	39193	41569	4215	6610	10400	6342	6149	10162	2250	5252	5444	33119	40046	45063
FBgn0015372	290	307	317	570	501	404	536	398	561	2124	2314	1509	501	647	346	2411	2507	2763	1453	1304	2003	998	673	862	488	957	629	2309	2867	3148
FBgn0015374	916	1200	1085	1596	1403	1186	1272	887	1192	4123	5344	2271	1316	1612	678	5893	6720	7467	2916	3118	4595	1168	1347	1928	748	2058	1454	5841	6495	7732
FBgn0015376	639	744	698	2014	1461	830	914	542	774	2583	2624	1307	1241	1563	597	2887	4027	3920	1615	1736	2842	1385	1606	2383	373	643	607	3348	3767	4307
FBgn0015379	2150	2428	1985	2571	2661	2366	2170	1703	2402	7059	8203	8594	2695	3792	1960	11880	12051	13498	6266	3593	5633	1870	3974	4940	2477	5035	2282	8683	8672	12303
FBgn0015380	1242	1425	1581	8282	7153	4676	9394	4831	7771	5647	6843	3412	6569	7659	2665	34944	40933	51197	4118	3257	5546	8006	8431	13414	5730	11611	9815	32766	39935	50817
FBgn0015381	10	10	6	5	1	6	6	18	4	201	32	16	6	15	1	85	127	120	752	475	763	18	40	51	82	68	96	327	349	349
FBgn0015391	2736	3200	3201	11386	7709	5051	5907	2504	4611	12673	12648	5165	7479	9943	4066	21321	31470	31484	5273	6088	12326	7286	7766	12367	1867	4713	3746	20174	25243	30120
FBgn0015393	10183	11556	9477	6898	6022	6736	6478	5242	6374	19372	21536	21613	5700	8920	4133	23014	20308	21652	11420	7445	10687	6194	9290	10791	5376	11322	3892	14462	14390	21033
FBgn0015396	361	417	949	6581	4522	2805	5109	1661	3951	6609	5505	1481	3887	5305	2075	18691	24728	28225	1839	2312	5406	4436	5040	7619	1323	3168	3303	19860	24041	28419
FBgn0015399	84	100	229	2541	1930	1160	3613	1093	2995	3569	3665	872	2751	3448	1439	24120	31944	35154	842	1534	3473	3427	3123	4860	989	2649	3519	25494	31520	33751
FBgn0015400	1	5	20	19	8	13	108	27	69	2068	899	228	50	95	27	539	678	749	148	422	1624	99	54	106	65	140	165	670	984	618
FBgn0015402	439	474	729	2156	1542	1087	1758	823	1444	5349	5783	1985	1985	2623	957	8134	9678	11554	2405	3626	6106	2273	2300	4130	1008	2787	2183	9254	11910	12941
FBgn0015477	1384	1539	2016	6584	3871	2538	4322	2111	3214	18569	20455	5222	4430	6257	2051	24235	37459	37950	6238	11681	18376	5760	5555	7765	1799	3777	4108	29830	36253	34312
FBgn0015509	3015	3362	3854	10368	6581	4051	7247	3353	5988	26522	38482	12331	7373	11352	3675	39721	46511	52235	13111	17538	23698	8680	8915	13145	2738	6119	6535	39936	45302	50796
FBgn0015513	371	429	798	3439	2144	1289	2378	959	1830	11063	10539	3111	2286	2988	1062	14031	21779	23579	3722	7861	11481	3434	2820	4424	1065	2135	2693	19975	23974	25371
FBgn0015519	7	15	21	36	19	21	46	27	14	242	120	52	11	13	11	90	169	124	15	35	211	15	5	13	5	14	7	60	105	82
FBgn0015520	356	428	426	1066	824	573	1161	631	979	506	353	191	192	236	86	1040	1265	1389	184	232	921	82	95	68	137	295	332	2005	2315	2352
FBgn0015521	51669	58767	42527	37832	35977	38982	34759	31632	37704	100428	137441	157681	33547	44331	24907	126033	134666	151126	114852	64689	85481	32272	39411	54654	32073	54302	25374	94928	97562	126342
FBgn0015522	288	329	348	130	80	149	74	35	80	1897	2891	1629	123	147	87	348	215	294	2032	1582	2051	274	114	160	93	163	89	249	412	272
FBgn0015524	1	4	6	5	4	1	6	7	5	551	28	28	0	0	2	12	21	26	26	51	461	3	4	6	11	9	9	22	66	26
FBgn0015527	5354	6152	5645	8345	6247	4894	5884	3374	5446	20202	20695	11801	5794	8952	3216	22267	23152	25984	8907	8016	14377	6330	8088	10710	2883	6051	3675	19188	19189	22961
FBgn0015541	625	703	930	3378	1664	1156	2770	1134	2218	20300	21830	7909	2699	3744	1404	14432	22367	20917	13795	19974	26396	5422	5185	7101	1773	3672	3197	23546	29077	25604
FBgn0015542	1098	1270	1722	5361	3759	2259	4487	1670	3477	24779	29716	7483	4415	6860	2268	27946	35022	36545	7411	14633	20971	5024	4925	7070	1364	3890	4211	27914	33075	35613
FBgn0015544	1187	1314	1180	2201	1608	1187	1526	959	1319	4206	4351	3826	1684	2135	1177	5850	6717	7930	3361	2528	4278	1874	1974	3892	982	1957	1325	5399	6765	7616
FBgn0015546	897	1024	1210	4664	2741	1341	2159	662	1604	3426	4731	1625	2978	4510	1579	9358	12313	12457	2107	2238	3415	2221	2787	3716	436	1259	1321	9446	10056	12168
FBgn0015550	21	25	32	74	9	23	13	1	7	1783	1	106	8	5	1	176	67	181	61	101	1716	18	27	172	14	138	185	176	667	491
FBgn0015553	452	526	475	1099	672	562	646	363	527	1441	1592	874	692	1035	465	2249	2812	3062	629	632	1092	688	975	1483	279	533	363	1962	2098	3074
FBgn0015558	78	90	104	295	210	222	488	306	442	7379	1042	470	399	454	130	3148	6557	6322	574	1007	6832	617	657	957	343	824	945	5626	9177	7601
FBgn0015561	9	7	9	9	4	7	3	3	13	293	26	48	6	4	2	6	8	9	53	37	294	18	6	12	13	35	9	23	31	17
FBgn0015562	586	687	528	632	419	464	702	455	579	2057	2301	1436	547	708	310	2544	2978	3168	1516	1599	2509	1001	807	1068	568	971	743	2829	3208	3610
FBgn0015565	203	254	208	135	30	57	176	99	159	2252	3537	1057	86	129	34	1451	1350	1322	1234	1616	1888	96	63	59	60	123	109	2174	2780	1646
FBgn0015568	327	437	303	5	25	44	18	9	26	2284	414	114	22	4	0	550	375	389	76	96	1080	191	87	41	17	36	39	86	295	64
FBgn0015569	343	436	322	376	200	170	271	158	156	2741	3540	2049	180	225	108	294	446	383	2140	4427	4281	254	230	262	90	241	222	849	964	1273
FBgn0015570	564	614	435	145	78	112	47	2	28	2872	621	209	122	15	9	10	22	26	104	133	1294	56	76	199	0	6	6	14	14	9
FBgn0015571	416	476	271	611	402	317	412	282	408	1912	3479	1833	438	561	272	1599	2106	2297	1973	1844	2017	730	489	779	255	555	353	1377	1673	1722
FBgn0015572	832	823	45	37	28	39	71	34	48	142	135	84	34	47	14	95	241	198	33	62	105	109	61	193	17	34	30	109	143	129
FBgn0015574	2	3	2	2	1	3	1	2	4	185	173	119	28	19	9	75	156	165	23	18	10	25	11	12	4	4	7	11	16	8
FBgn0015575	3718	4199	2469	745	490	843	384	27	303	30707	18762	8316	505	721	282	1299	1647	1772	8681	11532	15670	1071	644	715	253	305	292	1517	2107	1569
FBgn0015576	199	213	371	24	36	50	120	7	57	1533	565	165	11	6	6	11	11	33	181	315	859	51	51	61	10	19	10	104	120	57
FBgn0015577	237	267	512	439	183	148	124	14	92	8569	12512	2611	275	527	133	865	1498	1122	3277	8418	9836	496	299	422	55	111	79	898	1078	581
FBgn0015582	558	674	464	927	661	597	857	528	677	2886	3262	2218	638	845	350	2443	3048	3364	3016	2869	3945	764	887	1097	579	974	793	3520	3980	4138
FBgn0015583	0	0	0	0	0	0	0	0	1	0	0	4	0	0	0	0	0	0	1	0	0	0	0	0	0	0	0	3	0	0
FBgn0015584	0	0	1	0	0	0	1	1	0	83	22	46	24	10	7	33	99	118	2	4	0	0	0	0	6	14	8	20	25	24
FBgn0015585	0	0	0	0	0	0	0	0	0	0	1	0	0	0	0	0	0	0	0	0	1	0	0	0	0	0	0	0	0	0
FBgn0015586	0	2	0	3	0	3	5	7	1	0	3	0	1	0	0	8	8	8	0	4	0	0	0	1	0	1	2	4	3	0
FBgn0015589	328	382	684	2896	1983	1224	2490	1268	1986	15149	10866	3501	2028	2965	1004	14298	18984	21450	3648	6643	13949	2401	2443	3554	1104	2400	2625	17045	20940	20826
FBgn0015591	9	13	18	3	4	6	2	4	0	1160	39	66	0	0	1	8	4	15	11	70	1158	0	2	10	1	1	5	4	20	0
FBgn0015600	397	420	741	3093	1918	1109	2583	1315	2226	13517	13631	4212	2745	3497	1048	12869	19442	19725	4551	7932	13615	3085	2421	4303	1137	2539	2848	15704	20221	20145
FBgn0015602	2122	2506	2182	3918	3221	2747	3006	2478	2795	7071	9087	5303	3575	4772	2152	12362	13156	15135	5828	5049	6973	3926	4550	6434	2162	5021	3168	11522	13125	16572
FBgn0015609	39	51	67	640	446	402	1899	887	1478	6163	1609	670	628	866	174	11014	17165	18300	438	944	6072	1392	1100	1850	1090	2310	2894	17446	24178	20658
FBgn0015615	1205	1355	1797	6573	4053	2416	3955	1499	3059	12191	13099	4681	5175	7110	2779	19688	25948	30219	5391	6888	11253	5383	5883	9156	1506	4134	3910	22314	26453	30942
FBgn0015618	612	704	543	1176	1111	819	1223	768	1106	2335	2991	1869	996	1402	560	5209	5394	6647	1461	1213	1904	1147	1518	1876	798	1520	1047	4699	5082	6470
FBgn0015621	1060	1177	867	1149	1072	907	960	720	965	2158	2228	2012	921	1338	690	3937	3289	4423	1336	833	1486	939	1248	1833	597	1261	746	2758	2987	4109
FBgn0015622	1276	1480	1640	3825	2720	1874	2848	1161	2271	17054	14987	7206	3236	4636	1928	15000	17575	19986	5662	7366	13221	3642	3838	6591	1653	3577	3505	14619	17308	18271
FBgn0015623	2708	3117	3022	4730	2688	2482	3364	1502	2814	31192	34044	12759	3563	5299	1721	16270	19709	20666	12652	20000	26451	4419	4372	5993	1942	3640	3749	18993	21739	22783
FBgn0015625	868	1006	1251	3946	3017	2136	2666	1159	2347	7655	5035	2361	3600	4949	1972	13474	16723	17707	2365	2366	6386	4064	4591	6498	1175	3157	2388	12537	13265	17698
FBgn0015663	242	288	257	517	362	361	787	646	643	1481	1529	829	674	900	348	4546	4814	5841	808	1014	985	663	725	1072	556	992	731	2563	3386	4200
FBgn0015664	2295	2625	2929	8394	5755	3158	4681	1605	3655	13721	14862	7100	6361	9105	3143	22193	26425	29579	7184	7339	12508	6419	7469	10645	1501	3910	3854	20615	23509	28787
FBgn0015714	105	98	36	24	1	7	10	1	3	12093	19494	10600	987	1480	742	1232	1739	1509	16584	19665	18593	806	425	222	156	259	211	1316	1126	1039
FBgn0015721	27	26	25	106	64	82	143	82	100	704	381	262	156	218	81	717	762	893	267	310	903	158	214	323	150	296	228	736	820	1176
FBgn0015737	5062	5678	4691	10615	8174	6249	9076	4983	7503	33076	44103	17510	10814	15903	6117	60775	60526	72192	17714	24412	33751	11113	13083	18645	5114	10738	10054	52339	61127	68167
FBgn0015754	1157	1370	1731	5017	3332	2023	4013	1831	3353	18797	21692	8253	4110	5959	2248	20162	25429	27256	8972	13563	21130	5333	5141	7596	1825	4261	4622	22732	26640	29017
FBgn0015756	74503	85325	69655	77583	73214	66373	59879	41741	58738	244155	300058	265674	70831	96419	49473	258950	276249	299064	191949	139399	188935	81159	95148	139796	43572	87681	50881	188901	210427	254572
FBgn0015765	752	841	629	841	584	528	671	468	556	2299	4503	2549	509	702	356	2538	2961	3086	1495	1311	1503	652	727	780	306	637	326	1165	948	1806
FBgn0015766	7731	8998	9673	17957	10852	7388	9257	4025	8684	227919	605248	112903	14940	28404	7015	47793	69340	64347	142647	323843	312545	21883	14981	19171	4557	11088	11570	69152	83189	71251
FBgn0015770	0	0	0	1	0	1	13	5	6	0	0	1	0	0	0	59	4	110	33	8	14	6	6	12	5	9	1	24	28	38
FBgn0015772	736	767	1057	2861	2109	1421	2531	1323	1981	15856	20053	5287	2200	3050	1083	10379	15519	15886	5845	10442	13975	2935	2571	4191	1064	2189	2286	13229	15591	15962
FBgn0015773	22	22	64	110	30	16	31	8	26	1053	1718	566	65	167	37	345	374	397	705	797	1082	109	66	80	2	22	37	386	507	366
FBgn0015774	21	9	22	198	60	32	74	15	68	1870	1605	213	92	97	30	1191	2295	2002	297	1245	2395	162	140	179	34	79	180	1986	3306	2745
FBgn0015776	1377	1552	1674	2576	1401	1155	2156	1070	1876	20314	41843	24557	2447	3991	1372	12840	15344	15767	23294	23643	23201	3460	2849	4357	1247	2754	2346	11511	13633	13128
FBgn0015777	2176	2531	2284	6680	5497	3493	4257	1917	3743	38754	21168	12632	6338	8668	3505	21940	26559	26429	8926	12395	32292	6652	8052	11445	1857	5625	4028	19179	21986	25594
FBgn0015778	2141	2358	4394	15222	11620	5589	9495	2971	8383	44251	48215	13918	12189	18145	6271	65926	85731	86845	12519	21685	37187	10871	13818	17576	1852	6639	8399	64648	74261	82894
FBgn0015781	1008	1167	999	1263	1075	1011	1114	834	1085	4891	5560	5151	1306	1936	749	5578	5663	6383	3477	2493	3435	887	1208	1217	720	1411	939	3307	3508	4427
FBgn0015789	232	285	405	1097	765	473	730	337	550	5057	7624	2302	1091	1468	529	3397	4961	4849	2188	3756	5057	1413	1299	1930	359	974	750	3605	3876	4259
FBgn0015790	4559	5314	4905	6730	5835	4277	6304	4040	6230	24185	30981	13769	5940	8757	3352	33578	35816	38285	13713	16182	22176	7215	8495	10802	3741	9114	6943	31965	36594	41799
FBgn0015791	698	864	784	1173	921	717	1194	837	963	4617	5101	2393	922	1229	622	4229	4517	5088	2331	2721	3996	1215	1339	1984	734	1558	1321	4255	5030	5979
FBgn0015793	418	479	426	799	659	655	858	735	686	1764	2080	1575	611	665	407	2215	2712	2930	1383	1143	1840	739	777	1121	503	1164	676	2011	2403	2884
FBgn0015794	1404	1554	1021	1063	959	1021	1182	869	1070	4578	7247	6176	984	1509	765	4165	4948	5349	6624	4677	5444	1220	1399	1816	762	1662	919	3858	4140	5107
FBgn0015795	2616	2905	2618	4332	2854	2020	3491	1915	2813	17850	29259	10620	3842	5653	2283	16647	19745	21046	11158	13277	15178	4588	4249	6107	1524	3447	3455	15875	18264	19280
FBgn0015797	986	1069	957	1398	1122	866	1272	871	1168	7866	10925	3834	1279	2037	796	7840	7837	8765	4045	6015	7855	1636	2150	2486	754	1977	1588	7117	8308	9265
FBgn0015799	2587	2873	2852	5926	4685	3158	3997	2053	3494	11529	13162	6499	4228	5987	2141	16361	19554	22173	7001	7114	11837	4819	5556	7724	1529	3552	3136	16819	18904	21198
FBgn0015801	863	984	876	1070	725	890	1255	1193	1390	9165	19388	8367	757	1437	618	6250	6935	7701	10240	10094	9840	1410	1037	1391	1141	2475	1430	6176	7650	7867
FBgn0015803	306	367	495	1432	901	567	915	309	723	7733	12351	5327	950	1421	529	4468	6055	6595	6453	9367	9362	1391	1223	2191	293	869	930	5999	7352	7574
FBgn0015805	6761	7625	7488	19613	14790	10022	12316	5144	10951	28321	34987	14978	14765	25065	7337	62695	68956	70855	15612	15037	25489	16631	21190	23031	4656	12952	10415	54766	58320	69775
FBgn0015806	401	449	672	1948	1280	797	1327	519	1105	13519	16500	4045	1363	2167	713	7563	9801	10771	3376	7405	9536	1805	1653	2581	425	1256	1163	8375	10091	10472
FBgn0015808	2789	3140	1250	1839	1347	1051	1707	710	1591	6718	7641	2906	1709	2268	812	7041	8065	8980	5572	7505	10015	2525	2650	3348	1080	2483	2661	13717	15896	15398
FBgn0015818	1892	2259	1863	2954	2831	2169	2178	1418	2260	5463	6251	4932	2191	3298	1558	9395	9896	11302	4315	2843	4679	1621	2666	3409	1765	3794	2071	8620	9477	12506
FBgn0015828	1459	1692	1556	1832	1837	1697	1402	1110	1505	3719	4243	2794	1296	1767	948	4553	5128	5943	2582	2089	3184	1322	1664	2517	877	1850	1046	3695	4688	5469
FBgn0015829	1129	1228	845	1384	1140	1101	1550	1395	1335	3899	4691	4220	1341	1628	900	6129	6429	7996	4347	2706	3950	1823	2079	2862	1967	3484	1972	7037	7866	10756
FBgn0015831	1	2	2	11	11	4	11	5	7	5	2	16	0	3	0	9	8	0	6	0	0	4	5	5	2	3	3	7	5	24
FBgn0015834	14452	16623	14399	21076	17476	13108	13619	8748	12436	42324	50350	32881	13755	19510	8991	52491	54916	61850	26252	23357	33748	15412	19070	27834	7260	15497	10432	46412	51871	60218
FBgn0015838	532	589	991	4609	3254	1914	3255	1093	2540	7291	10070	2362	3812	5258	1873	15595	20810	22489	2658	4224	6146	3426	3568	5702	1082	2820	3066	17129	19544	22640
FBgn0015872	521	564	674	494	130	105	216	59	176	8769	18458	4767	141	445	67	1153	1820	1582	4132	6492	6573	388	209	192	83	77	119	1342	1787	904
FBgn0015903	1217	1394	1886	3015	1843	1001	608	185	500	12012	17242	4231	1388	2026	741	3924	6418	5108	5159	8542	11739	1701	1359	2155	276	565	587	5268	5993	4688
FBgn0015904	435	480	407	1551	1609	1132	1105	721	977	3432	7447	3494	1259	1670	701	6968	7744	9024	3367	3959	3852	1530	1723	2717	871	1975	1438	6667	7354	8596
FBgn0015905	723	807	874	1390	981	781	1295	664	1087	4765	5169	2688	1591	2136	875	6077	7175	8051	2641	2573	3976	2054	2112	3113	822	1843	1284	6631	6992	8527
FBgn0015907	5217	6009	5690	13812	11736	7250	11927	6244	10178	28988	39380	18011	12091	17252	6793	51608	58198	66503	17945	18336	27597	12723	16859	22706	6135	14247	11971	49716	57201	66741
FBgn0015919	995	1028	916	2322	2212	1313	1176	657	1072	4576	8358	4539	1477	2220	900	7916	9871	11144	3857	4308	4452	1958	2007	3001	984	2250	1679	7095	8540	9974
FBgn0015924	629	742	707	1521	1057	876	1950	725	1535	10637	16503	5798	2277	3561	1133	12367	13789	15236	4360	6423	9155	3416	2797	3314	911	2305	2094	9716	11272	11429
FBgn0015925	1749	2034	1924	3248	2368	1754	2259	1318	2028	5739	5574	3541	1802	2509	1111	6501	7480	8435	3188	2784	5098	1736	2246	2604	1139	2047	1297	6347	6671	9170
FBgn0015926	1033	1245	1002	2944	2142	1402	1523	691	1284	1809	3641	1798	2006	2635	935	5451	7679	7421	1715	1627	2132	1978	2418	3218	501	1341	1064	5841	6011	7993
FBgn0015929	4731	5567	5410	13588	10142	6471	6708	2985	5582	14251	15688	8742	8366	12984	4935	19842	24842	26743	8596	7448	12851	7536	10050	13199	1810	4136	3300	18764	19983	24991
FBgn0015946	1	0	4	2	4	7	12	7	10	240	43	33	7	5	1	57	58	92	14	20	201	19	23	55	22	40	28	49	132	81
FBgn0015949	2897	3372	3385	8806	6767	5354	7069	3975	5950	18456	19405	9245	8121	10631	4452	34586	44543	48309	9767	10478	17327	8846	9494	14919	3986	9699	7232	34827	42616	50283
FBgn0016013	228	269	177	194	95	102	56	40	38	3516	2785	3960	76	134	37	260	271	258	2554	2778	2918	213	231	227	116	215	112	670	811	870
FBgn0016031	1749	2040	1160	1362	492	418	1173	529	963	9298	8991	3393	1415	2161	466	4451	3845	6076	7354	8546	12331	1515	3722	3327	1408	3197	2958	13216	13445	13184
FBgn0016032	148	159	139	208	214	291	759	659	661	1390	2984	2573	498	677	278	2614	3366	3740	3123	1887	1864	498	639	648	858	1348	890	3024	3337	4107
FBgn0016034	90	109	106	92	110	77	76	42	54	319	336	260	110	187	158	327	367	363	818	661	1222	284	184	158	382	639	298	1925	2216	2428
FBgn0016036	20	18	11	36	47	26	27	30	25	71	72	86	63	47	23	99	144	188	19	16	39	10	15	8	11	16	15	60	43	71
FBgn0016038	572	666	741	1625	1153	1069	1292	1071	1173	2173	2889	1478	1006	1381	540	3667	4532	4921	1476	1545	2139	1133	1346	1655	711	1535	907	3798	4199	4628
FBgn0016041	3318	3712	4247	5189	4189	2499	2699	1318	2244	19179	22016	13518	3052	4586	1799	11066	12914	13721	14629	14074	16912	2859	3598	4731	1011	2729	2058	10346	11628	13526
FBgn0016047	386	457	84	26	79	82	46	5	29	6289	18618	5301	66	114	46	192	416	239	3214	6152	4689	78	62	62	1	10	4	245	160	171
FBgn0016053	5	5	0	1	1	2	0	1	2	5	1	0	3	1	0	4	0	4	2	3	5	1	2	2	0	0	2	4	3	0
FBgn0016054	37	33	34	246	132	109	162	95	125	763	947	252	578	866	271	1903	2729	2693	226	312	605	701	660	956	126	397	429	1999	2078	2622
FBgn0016059	550	601	1204	8802	5302	3053	7139	2240	5213	15159	26203	4651	6434	8854	3147	41462	50750	59766	5272	13086	14046	6540	7121	11708	2082	5532	7101	44195	51160	58907
FBgn0016061	65	80	125	155	64	112	330	119	259	2603	1307	469	155	278	49	1237	1709	1937	364	534	2288	376	213	299	162	360	417	2131	2706	2325
FBgn0016070	103	136	284	1675	964	641	1123	527	916	4614	4817	1072	1288	1861	574	7258	9923	11191	1299	2800	4122	1383	1419	2235	445	1191	1124	7981	9628	11036
FBgn0016075	12989	14875	13004	2449	1605	2265	6778	534	5544	280276	56431	18583	1845	3070	727	19262	21412	16570	14231	19932	123954	10477	5097	4613	1642	2251	2278	17316	19113	12109
FBgn0016076	79	125	102	1444	650	1063	1674	507	1387	1588	2758	682	5276	8044	1764	9884	18771	12648	712	668	1218	4097	7066	8976	602	1766	1390	10891	12547	11881
FBgn0016078	1267	1439	1160	1298	1025	856	1089	906	1029	8194	14372	7482	1621	2216	1015	5820	6118	6535	7225	7450	8055	1779	1946	2521	867	1958	1318	5860	6240	6821
FBgn0016080	52	91	80	148	138	85	60	36	75	44	26	8	6	7	0	34	38	52	358	325	945	104	41	26	93	183	145	610	1026	1112
FBgn0016081	1144	1254	1426	4633	3131	2292	4254	2189	3295	31384	42373	16704	4891	7274	2786	30689	45439	42709	13939	22959	34690	6873	5773	7830	2215	4246	4605	35555	43984	40930
FBgn0016119	15527	17762	12808	7806	7097	8211	6019	5728	6271	45343	80913	135615	5213	8195	6242	17839	16477	19360	172659	74823	71860	5487	7248	8405	6095	11503	4773	15695	17081	22371
FBgn0016120	23693	26804	18310	13546	12086	12444	9102	7446	9476	77709	141060	208830	9301	14948	10094	32041	28449	32144	225701	107512	102929	9598	14183	17470	7622	14512	6551	22800	24558	33676
FBgn0016122	877	1049	898	1005	647	517	344	91	292	13664	9456	7362	432	726	239	1585	2091	2124	986	1859	3972	967	937	1471	128	190	151	748	806	1040
FBgn0016123	23	25	55	15	11	13	18	13	10	1221	663	361	7	15	6	11	68	71	275	947	1802	71	20	44	29	43	42	279	419	346
FBgn0016126	49	42	44	131	73	59	102	59	98	376	443	206	159	205	71	742	829	1092	144	170	349	194	192	310	49	151	136	615	700	789
FBgn0016131	1022	1170	1416	2699	2223	1524	2155	1193	1788	6773	9044	5172	3548	4705	1879	12155	15338	16634	3700	3204	4532	3848	4390	6720	1198	2704	2160	8439	9685	12702
FBgn0016641	409	432	548	2116	1345	960	1601	674	1201	8599	7771	2482	1790	2330	1051	7986	10117	12078	2567	4675	8857	2024	2026	3306	846	1862	1833	9924	12054	13041
FBgn0016650	19	34	76	202	50	61	31	13	15	954	2575	802	82	228	71	177	385	297	459	425	517	73	76	62	0	7	2	52	32	36
FBgn0016660	29	35	203	198	129	176	738	352	591	756	1332	353	239	327	87	3906	3764	5260	474	745	906	407	344	485	394	819	745	5679	5664	7767
FBgn0016672	721	866	902	2490	1853	2150	3044	2881	2997	7001	9371	5161	3107	4635	2001	14522	15988	18644	3956	4122	6666	3598	4320	5129	2974	6086	3607	13607	15564	17254
FBgn0016675	483	565	1363	743	46	686	47	18	32	222	164	165	44	74	41	11	13	22	15463	8869	12810	2392	1370	507	264	125	358	1036	527	1182
FBgn0016684	15	34	44	59	42	27	41	32	36	797	830	548	377	468	204	1110	1813	1893	291	254	538	294	246	631	173	249	245	680	879	918
FBgn0016685	16594	19012	17416	23387	19288	15933	18238	11202	16154	51417	43562	33366	14719	22915	9427	67078	68135	69764	24052	18678	35869	17964	24372	30027	9596	21863	14456	60688	64558	77191
FBgn0016687	15304	17499	15840	15080	12036	10139	12132	8769	11178	55022	51783	42941	12525	17371	7942	49762	50368	58163	48477	36070	49962	12371	15159	20621	8602	17742	11822	44132	47552	62688
FBgn0016691	21683	24970	19716	15080	12382	10357	8507	6308	8546	81215	151863	200264	10706	17617	9825	32711	31610	33553	242861	128273	126386	10978	14006	17561	5639	10985	6496	26622	28444	34706
FBgn0016693	1709	1946	2330	2850	1755	1230	1982	740	1829	26334	43144	19182	2334	3673	1228	12984	14891	15491	16151	23816	27157	3686	2883	3834	976	2317	2285	13927	16332	15308
FBgn0016694	460	525	600	802	547	416	434	284	356	6646	8306	3896	488	734	243	1373	2286	2016	3601	4783	5927	592	536	682	252	582	357	1931	2226	2476
FBgn0016696	2696	3057	2784	8814	5815	4214	6548	3923	5555	19310	27245	11475	6262	8723	2599	27515	36918	37652	11528	13429	16920	7351	7699	10921	3014	6153	5865	31296	35810	35758
FBgn0016697	7294	8336	7533	9899	8087	6678	7229	5329	6828	20017	26584	22918	6990	10974	4739	34525	33132	35885	18354	14324	20053	8876	11047	13485	5817	10766	6878	33155	36036	41349
FBgn0016698	1422	1548	1264	2039	1752	1194	1539	1146	1510	3871	5108	4451	1382	1909	851	4870	4985	6425	4137	2802	3630	1340	1620	2186	803	1385	940	3497	4115	5513
FBgn0016700	6498	7323	5351	6094	4930	4494	6030	4622	5487	29145	42090	33006	5088	7209	3348	29410	30742	35710	29115	21697	27133	6077	7133	9420	4292	8439	5846	25948	29322	34427
FBgn0016701	1324	1578	1407	2631	1849	1684	2219	1651	2052	4934	6986	3446	1786	2480	1024	7796	8593	9558	3550	4041	5534	2132	2468	3201	1281	2990	1852	6761	7468	8856
FBgn0016715	692	768	777	286	281	327	486	131	501	5654	1043	645	208	166	98	1063	523	773	298	225	1277	179	247	291	224	364	439	1163	1229	1287
FBgn0016726	46890	53974	37241	32703	31698	41540	32566	33465	36118	119132	140465	188973	30379	39945	25290	137016	130317	155884	137030	71773	91504	29567	34604	47753	43031	73661	28689	103303	106797	149001
FBgn0016754	322	335	517	2083	1819	1314	3244	1726	2813	7381	8488	2447	2369	2980	865	16327	24588	28013	2616	4263	6817	3316	3050	4947	1762	4188	3857	19852	25714	27807
FBgn0016756	2966	3338	4350	11209	7157	4692	6773	2975	5815	46566	65666	37370	10167	13340	5757	37933	54203	55046	34621	41592	50140	13136	11015	21596	3069	6528	6717	41408	51366	50624
FBgn0016762	611	773	643	821	780	699	631	567	640	1737	2602	2038	551	708	373	1918	2004	2432	2253	1690	2154	627	686	939	581	1278	612	2046	2546	3110
FBgn0016792	732	852	1179	3690	2506	1683	2296	1135	1730	6430	6723	2277	2895	3542	1635	9163	12828	13835	3536	3910	6810	2538	2499	4376	1385	2528	2288	10916	14074	15246
FBgn0016794	285	303	535	2466	1895	1066	1670	690	1466	4637	6309	1893	2147	2268	1193	8527	11222	12379	2173	3062	4811	2408	2098	4016	654	1542	1730	9919	12610	13346
FBgn0016797	658	710	1225	8811	6348	2883	5644	1556	4842	13556	20223	4086	4560	6558	2416	25060	31537	34957	6641	11744	15206	4783	6327	9401	1224	3293	3875	30134	36123	37387
FBgn0016917	809	908	2156	8183	5169	2627	4172	1016	3099	33288	33422	7639	6860	9545	3957	29300	38999	38133	8381	17154	25401	7738	6491	10628	1063	2578	3693	27476	33814	35021
FBgn0016919	22	23	17	5	4	10	4	5	3	873	816	501	93	99	38	632	1028	1018	163	243	415	89	77	147	10	26	26	283	262	277
FBgn0016920	32	22	75	35	18	29	45	2	19	4597	9885	3365	50	61	11	130	285	206	1441	4049	3415	64	36	46	6	59	75	404	561	339
FBgn0016926	585	706	1494	1024	689	478	771	436	731	13084	22310	8733	946	1271	426	4467	6829	6666	2906	5290	5990	914	973	1333	401	945	840	3935	4991	4732
FBgn0016930	348	365	939	3079	2154	1426	2702	1184	2180	10285	15704	3041	2981	4072	1525	17915	22189	25703	1992	3764	6557	3067	3304	5253	894	2308	2642	16778	20872	22304
FBgn0016970	390	432	456	532	427	495	453	352	418	1414	1450	1247	617	857	362	2296	2503	3043	557	366	531	322	553	568	204	469	254	721	896	1189
FBgn0016975	37	26	39	63	43	57	365	255	325	15856	2240	1007	101	171	33	3022	3940	4383	988	2331	15544	277	215	317	291	557	823	3602	5112	3873
FBgn0016976	6	9	4	14	16	20	186	56	120	8134	886	335	41	45	9	1473	2403	2483	242	1148	8021	85	78	89	65	120	320	2028	2668	2124
FBgn0016977	1116	1188	2019	8593	5928	3813	6873	4120	5779	29711	26863	10290	6609	7784	2860	79730	119804	125495	10235	14588	27205	9818	7683	11487	3341	7547	8058	94740	120303	124620
FBgn0016978	1665	1912	2100	4330	3267	2002	2448	1211	2347	10897	12873	6713	3458	5108	1791	13769	18402	19441	6961	6825	9866	2706	4208	5657	1284	3104	2637	15003	17464	17465
FBgn0016983	4518	5169	6643	19253	12482	6637	10515	3393	8256	30827	38197	17187	15106	22299	7694	58888	72907	78229	15826	16720	27324	14353	16338	23234	3955	9326	8393	53849	59771	70493
FBgn0016984	1243	1348	1476	3300	2599	1849	2238	1200	2116	9998	19478	5641	2781	4123	1429	12526	14583	16802	6987	10294	10679	3287	3296	5049	1151	2719	2248	12360	13974	15553
FBgn0017414	366	399	344	631	378	451	661	490	617	1438	1859	1523	393	637	290	2803	2856	3376	1706	1143	1484	593	626	789	728	1315	724	2514	2667	3592
FBgn0017418	234	280	421	1434	880	620	1024	470	804	7413	10965	3938	1724	2344	920	8110	10292	11445	6090	8304	11521	2173	2076	2996	1325	3006	2563	12735	15053	14919
FBgn0017429	1690	1926	1507	1340	1180	987	947	755	876	7066	9719	8651	1102	1618	692	4417	4772	5197	7861	5596	6331	1249	1534	1832	762	1613	861	4167	4525	5408
FBgn0017430	813	868	780	1288	1020	848	1185	799	1131	2928	3293	2440	1264	1671	791	4888	5292	6215	1946	1780	2729	1246	1548	2228	803	1653	1176	4513	5061	6558
FBgn0017448	5	2	17	1	1	1	16	4	3	28	49	28	5	5	3	30	33	25	76	85	135	16	20	9	72	155	83	484	540	792
FBgn0017456	8	5	12	6	0	3	0	0	0	82	61	149	4	9	6	1	9	10	108	19	71	8	3	7	8	2	1	5	7	12
FBgn0017457	1405	1641	1710	3389	2826	1917	2384	1467	2246	7111	8038	4645	2824	4155	1724	11203	13388	14949	4167	3547	6379	2761	3946	5472	1266	3130	2329	10282	10931	14095
FBgn0017482	824	880	890	521	343	324	239	120	247	5790	2376	1253	481	572	273	1590	1894	1967	1433	1637	3325	557	580	595	365	711	671	3355	3593	3908
FBgn0017549	101	105	171	294	188	189	232	171	212	4705	3024	1648	252	387	140	1292	1690	1896	1942	2765	5756	416	328	410	252	427	322	1814	2202	2137
FBgn0017550	3941	4497	3798	8092	6805	5713	7523	5069	6631	16891	23458	14457	7515	10850	4617	29051	31984	37765	12653	11040	14702	7249	9798	13202	4964	9451	6452	25566	28510	33002
FBgn0017551	1027	1109	930	2312	2219	1879	2043	1695	1958	2584	2646	1862	1964	2476	1244	7594	7730	9909	1781	1153	2200	1920	2612	3948	1676	3692	1922	6480	7130	9877
FBgn0017556	0	0	0	1	0	0	0	0	0	0	4	1	0	1	0	3	1	1	0	0	0	1	0	1	0	0	0	0	0	0
FBgn0017558	661	800	978	1096	689	701	1088	420	883	9073	6091	3217	1124	1478	718	4612	5515	6332	3048	4133	7310	1965	1593	2650	688	1315	1090	5488	7000	6409
FBgn0017561	2	4	3	1	2	8	7	6	0	434	33	20	8	2	0	11	18	15	6	59	469	7	1	14	0	2	0	22	10	9
FBgn0017566	6930	7728	7363	8994	6469	3942	4298	1833	3971	75391	143150	96364	6337	10150	5066	16518	20498	22561	117812	122376	128249	6343	7099	10874	1631	3789	3069	18649	20083	22946
FBgn0017567	6299	7224	5151	3141	2565	2455	2004	1804	2035	23004	40901	51569	2209	3470	2167	8563	7991	9223	67313	37701	36779	2660	3163	4423	1598	3229	1747	7313	7525	10022
FBgn0017572	1589	1719	1801	3772	2908	1693	2606	1363	2489	9324	11938	5712	2618	3745	1403	12636	14677	15834	7017	7768	9783	2831	3403	4488	1083	2880	2554	14039	14928	16652
FBgn0017577	3790	4357	4029	11007	8144	5150	4999	1937	4010	10809	12417	6816	7806	10782	4465	15445	21484	23221	6709	5696	10481	7654	9204	13830	1377	3507	2842	13770	15722	19182
FBgn0017578	1493	1739	1506	1857	1520	1289	1538	1060	1145	5473	6078	4247	1280	1834	862	5401	6375	7179	4123	3234	3956	1498	1815	2747	688	1455	1120	4661	5187	6937
FBgn0017579	82732	93924	72950	76374	70992	66517	56202	45861	57695	233302	290955	276935	72739	97311	52445	261089	273169	304376	220085	143148	194878	72051	93032	132207	51414	98773	54298	211226	234916	289581
FBgn0017581	3224	3635	5608	18813	12799	7881	12929	5242	10859	66172	69249	19883	14332	17714	8279	57391	89559	93620	17991	29982	54223	15767	11207	23006	3143	7829	8837	58842	80471	79963
FBgn0017590	13	15	12	60	58	73	448	175	395	2448	227	198	58	56	19	556	655	929	90	251	2631	101	147	206	101	318	309	802	1279	1133
FBgn0019624	20816	23851	15502	11157	10720	11128	7138	6086	8196	82891	155680	204105	8002	13316	9302	27565	23797	26571	200193	104921	106010	5544	10034	13077	5886	10448	4876	17900	19735	26546
FBgn0019637	2793	3200	2702	6059	4729	3298	4456	2587	4068	9175	11489	5988	4447	6804	2600	18303	20172	22600	5429	5167	8329	4442	6035	7798	1911	4229	3126	15938	16838	20045
FBgn0019643	638	803	298	41	32	96	55	17	34	6671	10965	5599	292	760	199	1244	2033	1706	3342	3057	3919	300	335	311	312	159	68	1565	1562	1105
FBgn0019644	18785	21238	16847	13758	11056	8834	7723	5360	7648	93242	185593	209375	10584	17985	10346	31992	33076	35623	221703	140111	140211	8503	12735	17240	5306	11355	6448	27012	29122	34926
FBgn0019650	0	0	1	6	0	0	0	0	1	28	54	4	1	8	1	11	26	20	19	21	8	1	2	2	0	0	0	8	19	19
FBgn0019662	288	326	443	1099	747	483	970	435	735	4938	4798	1523	785	1248	441	3521	4705	4723	1356	2437	4015	1162	1015	1328	386	866	835	3509	4368	4241
FBgn0019686	902	1012	998	3083	2096	1361	1578	725	1286	4497	4856	2125	2630	3282	1360	6439	10555	10339	2460	2473	4284	2662	2582	4334	706	1841	1630	7401	8756	10113
FBgn0019809	7	7	4	42	6	52	43	61	42	273	204	125	14	20	11	172	180	335	51	108	225	59	63	78	263	602	410	552	952	863
FBgn0019828	2	4	1	3	0	3	5	7	3	3	1	5	0	0	0	5	0	0	9	12	3	4	1	1	0	4	0	7	5	1
FBgn0019830	3905	4561	2793	2629	2155	2252	2351	2451	2652	13653	19270	19227	2392	3645	1574	12300	11366	12358	17300	11942	13249	1998	3418	3774	2118	4368	2429	11014	11295	14156
FBgn0019886	1421	1624	1578	3842	2260	1309	2822	878	2147	20311	28413	10031	3762	5876	1823	15799	19873	20298	11639	16587	18534	4121	3758	4971	1035	2529	2287	15539	16880	17850
FBgn0019890	570	712	1274	5408	3510	1774	4372	1212	3493	24806	29436	5443	6854	8388	3604	31928	45967	48480	5963	13329	20031	8071	6735	14409	1065	2937	4325	30259	38423	37322
FBgn0019925	3658	3941	3323	4777	3571	2622	3462	1782	3036	16074	16692	7082	3111	4506	1674	14223	15285	17004	6763	10820	16271	3877	4415	5399	1473	3588	3143	13711	16122	17759
FBgn0019928	3	4	0	9	0	0	0	0	0	18	0	20	2	3	0	4	31	2	16	4	9	7	2	2	0	1	1	24	43	15
FBgn0019929	0	4	0	0	0	0	6	1	1	3	20	15	3	6	3	32	9	46	4	5	0	5	3	6	0	2	2	3	8	2
FBgn0019932	1083	1207	1541	1502	993	928	1693	1022	1205	5925	3981	2304	1318	1678	712	4652	5485	6086	2272	2146	3338	1317	1290	1702	825	1256	947	3587	3957	4680
FBgn0019936	91540	104280	69289	63057	61274	69464	55656	53637	59874	166973	207713	276700	55952	70302	42969	228822	214454	261100	213367	106595	136481	55174	75346	99316	64092	109052	46564	146159	181943	231131
FBgn0019938	3253	3648	4056	7200	4132	2828	4108	1727	3573	18426	15475	6655	4055	5850	2107	14534	20665	21219	6277	7768	13681	5241	5258	7190	1655	3687	2867	17388	18212	21970
FBgn0019940	136	180	207	488	58	2653	60	126	49	9338	33321	16897	18	45	210	1014	998	627	30523	15125	12794	496	254	109	306	807	112	1591	1409	443
FBgn0019947	2762	3123	2794	6215	4770	4388	6448	4324	6105	13313	22498	9097	5372	7509	2975	28504	31452	34767	10800	11777	14350	6018	6939	9054	3382	7153	5435	25927	30489	34251
FBgn0019948	2670	3098	2606	3512	2735	2537	3109	1796	2752	14443	15124	7697	2455	3360	1333	11525	11839	13743	7034	7724	12416	3604	3772	4994	2200	4244	3074	10846	12251	14008
FBgn0019949	1316	1514	1249	2134	1762	1783	1961	1380	1882	3632	4754	3323	1292	1961	776	5888	6028	7309	2820	2319	3043	1480	1942	2159	1121	2219	1231	5361	5742	7278
FBgn0019952	812	854	719	333	219	262	746	305	621	1778	597	475	40	67	18	594	337	494	224	208	1591	122	144	116	97	161	303	590	791	461
FBgn0019957	9870	11043	8590	7562	5692	4503	4555	2795	4266	47310	87626	95802	5141	8377	4821	14867	16232	18857	102923	65303	64849	5582	6395	9057	2503	5263	3106	13061	14132	17659
FBgn0019960	4564	5177	5376	8284	5444	3119	3941	1608	3373	53217	94493	58803	5980	9178	4027	18980	23811	25842	67507	71804	73792	6316	6688	10254	1544	3768	3488	20166	22558	23571
FBgn0019968	552	593	939	5411	3414	1997	3898	1593	3185	21321	29784	4970	4401	5789	1790	25138	39318	40121	5673	14541	20580	5375	5016	7716	1388	3185	3904	32534	38836	37094
FBgn0019972	992	1134	1159	2973	2583	1374	2392	1171	2087	6878	12249	3797	3083	4806	1831	13110	13897	15142	3895	5629	6490	3162	3999	4709	706	2241	1931	11140	12552	13483
FBgn0019982	1639	1890	1182	959	768	610	453	356	473	7810	10995	11436	703	1122	568	2217	2477	2457	9118	5765	6885	820	1109	1248	699	1272	578	1960	1986	2658
FBgn0019985	3	4	1	1	0	1	4	7	1	282	44	20	2	3	5	20	10	12	4	35	257	4	1	2	0	4	6	18	23	31
FBgn0019990	643	755	964	4048	2595	1425	2738	1008	2058	8665	9376	2758	3145	4147	1771	12386	18457	20398	3114	5728	8768	3530	3355	5732	813	2214	2556	14987	18004	19145
FBgn0020018	999	1134	770	1254	1031	989	1040	686	965	2553	3070	2012	969	1292	613	3614	3720	4397	2177	1982	2877	1102	1301	1853	629	1292	766	3732	3967	4585
FBgn0020224	327	394	546	2035	1415	1066	1942	922	1546	5321	6107	2432	1593	2243	810	9267	10714	12479	1880	2865	4725	1965	1869	3022	813	2084	1808	8757	10822	12123
FBgn0020235	28482	32242	24200	19320	15181	12411	9909	7617	10419	124202	235611	274058	15253	24734	14001	49283	50807	55449	291690	175221	177291	13773	18464	23413	8595	17045	9606	39389	42047	51496
FBgn0020236	10367	11583	11372	12050	7433	4957	7187	2616	5875	122192	48246	16490	9953	14696	4713	42292	55588	57849	13856	25981	75654	10799	10798	13757	2598	5415	6611	46590	53243	52220
FBgn0020238	25754	29076	27645	54559	43101	29380	39014	21571	33942	125832	138462	82077	43088	60392	24393	168990	216133	224159	84496	79803	125378	50109	61564	81028	17985	45609	40085	174877	203317	239954
FBgn0020245	196	217	321	1061	812	601	921	545	744	3619	3701	1173	1038	1450	540	5375	6153	6747	1078	1813	3115	1344	1289	1749	573	1569	1162	5287	6381	7213
FBgn0020248	6	9	6	22	1	18	160	118	123	181	12	22	33	33	6	408	404	510	13	43	205	102	105	139	178	385	296	964	1265	1132
FBgn0020249	2814	3318	3193	3990	3001	2330	2545	1624	2280	14269	29001	18698	3030	4126	1814	10573	12591	13260	20566	17333	16864	3287	3655	4624	1347	2715	1866	8530	9067	10693
FBgn0020251	193	220	459	1540	925	547	1078	449	781	4917	6165	1245	1008	1521	562	5737	7193	8433	1824	3462	4962	1225	1182	1776	349	1154	1147	6159	7597	8157
FBgn0020255	7774	8878	9200	17463	13488	9206	10095	5536	9070	40951	41287	24122	12961	19182	7882	48991	55161	56273	21077	19702	33201	12056	15219	21336	4955	12489	9016	39198	43983	54540
FBgn0020257	342	394	883	6374	3872	2201	3959	1393	3252	8080	12344	2306	5162	6436	2369	24639	34651	37717	3232	6200	8196	5407	5572	9924	1511	4249	4719	27742	32530	37614
FBgn0020258	68	85	137	66	34	17	37	15	31	1077	2934	1926	25	36	14	43	96	75	796	1528	1061	51	37	40	2	12	1	92	104	73
FBgn0020261	1565	1737	1876	3583	2954	2145	3017	1802	2628	7310	9038	4433	3202	4800	1581	14726	16916	18162	5170	4983	6949	3109	3549	4742	1815	3902	2913	14648	16550	18553
FBgn0020269	94	102	178	133	100	83	419	263	388	3719	4508	3358	132	277	110	1347	1227	1453	4890	4169	5222	203	212	273	203	421	336	1128	1424	1498
FBgn0020270	1254	1340	1203	3559	2432	1750	2158	1101	1859	4546	6356	2945	3076	4442	1752	10232	11372	13119	2959	2838	4357	2752	3204	3852	1118	2433	1774	9264	9877	12281
FBgn0020272	694	732	796	1482	1104	726	1010	434	904	2589	3931	1833	1155	1788	612	4682	5422	6010	2405	2655	3738	1332	1583	1648	508	1291	1041	5279	5215	6395
FBgn0020277	3	6	0	0	0	0	12	0	4	10	0	4	1	0	1	10	8	10	1	3	32	7	1	0	12	11	11	13	23	4
FBgn0020278	1063	1198	1282	4144	3164	2590	4867	3245	4492	11435	13870	5560	3682	5095	2156	19920	22472	27928	4841	6303	7820	4074	4303	6347	2649	5210	4468	20620	24954	27577
FBgn0020279	9755	11398	12499	36801	28227	17506	27730	12729	24890	105053	109038	42737	32173	48064	17727	171764	210190	236035	44217	54178	96365	31323	41298	57768	12635	29749	28387	185056	212861	234682
FBgn0020280	1	0	0	0	1	2	3	1	3	0	0	0	1	0	0	4	9	0	0	0	2	0	1	1	0	0	0	4	2	9
FBgn0020294	1456	1698	2327	9103	6424	4135	5418	2719	4664	24106	55803	10282	6332	8819	3070	24464	35201	36410	12546	23646	23197	9140	9273	14825	2161	5297	4788	30644	36502	39574
FBgn0020299	297	300	260	690	537	582	1069	715	994	6353	5388	3864	1238	1613	618	7634	10682	13007	3783	4869	6748	2023	1447	2315	1189	2055	1963	11542	14719	11290
FBgn0020300	405	480	398	374	215	180	506	360	402	2698	4843	2010	203	482	91	1175	1157	1442	2528	2514	2116	192	290	276	411	780	510	1122	1466	1472
FBgn0020304	942	1112	1434	2867	2437	1838	3684	2319	3389	15800	22833	7524	3302	4240	1734	18042	22319	24898	8198	12460	14681	4221	4037	6922	1762	4429	3638	18398	23124	25979
FBgn0020305	3206	3566	2922	3297	2881	2732	2980	2175	2748	5566	5884	5961	1949	2731	1260	7931	7569	9566	5335	3337	5168	3206	4217	5206	2342	4818	2443	8029	8741	12113
FBgn0020306	2931	3412	5419	20252	12683	7465	12272	4508	10088	67535	66436	15087	15141	22797	7396	107704	147705	148590	14775	28738	49834	18307	17539	25858	4120	11048	12105	115741	133389	137174
FBgn0020307	112	111	150	469	359	264	385	203	352	2598	2213	396	422	567	183	2699	3504	4176	633	1170	2797	517	549	898	207	691	698	3335	4295	4410
FBgn0020309	915	1076	1910	9971	7743	3762	6823	2247	6262	28987	36343	7880	8146	11514	3755	51333	74412	73683	9098	18123	26250	9078	9665	15161	1940	5717	6507	58340	68840	75149
FBgn0020312	802	872	1253	4168	2913	1902	3495	1582	2729	9063	9457	2892	2806	4225	1492	14847	16569	18918	2851	4671	8474	3525	4272	5754	1506	3238	3195	15798	17389	20666
FBgn0020368	658	759	860	803	431	256	591	264	527	30760	30141	17401	3953	6192	2253	19303	22658	24242	10050	12415	21952	1168	846	1233	322	606	621	3153	3941	3410
FBgn0020369	7838	9161	7711	11716	9351	6754	9383	6136	8803	29517	39294	28050	10417	16511	6242	52026	53144	59909	22832	18406	25726	12140	14659	17686	5945	10902	8171	45621	48466	54069
FBgn0020370	5122	5878	5200	11688	7970	5333	8422	4074	7387	30227	39414	19744	8356	12307	4404	45707	56974	60760	22222	25007	34614	10121	10113	13596	3493	7243	6499	48273	55129	58579
FBgn0020371	0	0	0	0	0	0	0	4	1	0	0	0	0	0	0	0	0	2	0	0	0	0	1	0	0	0	2	1	0	0
FBgn0020372	247	293	124	27	20	77	67	49	78	9035	937	923	22	47	9	158	191	179	1399	1491	8182	50	63	43	56	93	55	115	116	188
FBgn0020376	217	281	1372	9	33	257	16	1	17	1700	625	99	7	3	11	507	300	323	62	84	975	368	203	76	34	25	83	295	318	302
FBgn0020377	4	7	9	2	1	6	7	5	6	237	15	23	2	2	0	4	10	16	14	9	212	3	7	11	0	4	7	21	35	61
FBgn0020378	271	324	419	1633	929	828	1013	533	926	3934	5221	2893	1268	1768	580	5373	8018	8015	3032	2986	3819	1135	1430	2164	470	1182	945	6111	6933	7840
FBgn0020379	35	39	63	338	253	144	258	148	222	2116	1540	485	370	437	145	1918	2607	2948	427	889	1974	351	396	573	90	384	361	2376	2543	2572
FBgn0020381	1073	1142	1000	2369	1661	1412	1547	1596	1570	3457	5260	3151	1438	2009	798	5690	6828	7640	5105	4045	5836	1926	2063	2576	1083	2420	1735	7462	8319	9633
FBgn0020385	2723	3050	3358	1892	1568	1345	1748	743	1572	22851	8359	2904	1551	1840	805	4608	6660	7673	2314	3173	9063	717	823	1005	585	1135	1362	5553	6620	6703
FBgn0020386	378	427	732	2272	1338	1046	2088	1197	2119	9413	12116	3105	2291	3246	918	12624	15434	19845	2976	5555	7256	2314	3751	5365	1136	2314	2297	14521	15713	18851
FBgn0020388	1152	1381	1206	3336	2523	1487	2527	1090	2197	8052	11664	4253	3177	4804	2053	13778	15358	18464	3458	4344	6328	2783	3490	4465	811	1923	1965	11038	11944	14298
FBgn0020389	3128	3597	2786	1509	1046	925	1196	836	1132	25368	11009	4648	800	1067	383	4814	4756	5069	2164	4638	10028	833	872	982	348	933	799	3260	3872	4130
FBgn0020391	47	43	56	251	149	96	499	225	446	3357	739	415	242	330	95	2319	2315	2969	283	513	3139	372	374	803	243	672	749	2482	3384	3497
FBgn0020392	4890	5580	4802	8274	5719	3807	5012	2582	4454	13905	18197	11379	4961	8008	2791	21521	23148	24787	9645	9873	13352	5232	6923	8351	1957	4688	3717	20914	21841	27150
FBgn0020399	0	1	5	2	5	2	5	10	5	22	62	4	7	10	1	28	26	56	21	40	97	1	9	7	12	21	12	119	141	153
FBgn0020407	261	281	329	1112	711	476	668	306	580	2010	1867	911	790	1023	454	3139	3935	4286	952	1165	1980	815	840	1283	277	705	628	3289	4160	5190
FBgn0020412	283	304	701	3799	2500	1253	2549	877	2041	17609	24587	18617	3106	4744	1896	17397	21315	24770	2476	4968	7211	2625	2691	3939	639	1542	1990	14400	15441	18123
FBgn0020414	3782	4255	5027	1539	816	1373	1627	271	1304	35625	39916	18576	1616	2768	896	5887	6983	5294	14283	16257	20516	5857	3100	2036	608	886	747	4437	5891	3242
FBgn0020415	5337	6172	6646	1834	1079	1628	734	315	650	39588	41736	22230	1996	3374	1256	8469	8863	7543	19007	18879	32976	8800	4364	3541	1084	1745	986	7498	9196	6040
FBgn0020416	1311	1554	1381	502	413	363	606	114	502	8950	4491	1802	364	479	190	1255	1653	1317	2913	2445	4390	1613	820	979	144	308	302	1433	1954	1448
FBgn0020429	19	19	39	64	27	20	28	4	5	597	1527	1409	35	87	46	126	231	193	1331	1379	1414	135	53	162	0	7	3	265	175	252
FBgn0020439	4498	5251	7213	5218	1875	1119	1732	172	1258	91174	225305	256729	6607	12256	5522	22157	20515	24271	239340	173793	152579	11040	6578	9797	502	1064	101	21338	19884	21518
FBgn0020440	671	774	921	3179	1782	1336	2480	1413	1815	11847	12579	4842	2134	2927	997	11470	16515	18284	4852	7548	10667	3000	2663	3819	1300	2519	2559	14007	17019	18040
FBgn0020443	2269	2475	4573	11139	6982	3865	6777	2363	5083	37686	42227	11155	8300	12291	4348	35342	44663	48215	9975	20317	31869	9106	9471	13289	2137	6092	6443	35025	40704	43388
FBgn0020445	307	402	445	558	391	239	513	265	472	1607	1689	689	398	629	199	2442	2966	3049	371	563	766	310	460	485	321	656	824	3885	4759	3915
FBgn0020493	743	896	1141	3795	2924	1401	1544	798	1263	6144	11937	3226	2410	2964	1538	8335	11821	13256	4052	5370	5817	3441	3029	5252	833	1905	1893	10384	11629	14284
FBgn0020496	2596	2889	4537	15035	10976	6499	9021	3524	8026	25145	32215	9391	10280	14431	5369	45912	57560	59443	11381	16313	24327	9885	12612	18374	2996	8892	7824	44584	50263	59960
FBgn0020497	1638	1923	3304	15600	8759	4328	8184	2375	6298	35697	34640	8671	11261	15593	5817	45189	64203	66588	9989	17390	31013	11724	11446	17470	1822	4936	6830	47990	55530	60358
FBgn0020503	2274	2536	2838	7508	3904	3404	3096	1768	2417	28641	38641	15786	4587	7604	2278	14644	23753	21241	14845	22028	25845	6911	4434	6351	1313	2442	2346	16860	19928	19062
FBgn0020506	0	1	2	1	2	1	2	6	0	29	1	4	0	0	0	4	0	4	9	16	1	6	5	2	0	0	0	26	4	4
FBgn0020508	1000	1126	48	0	98	30	2	3	1	126	187	4	1	5	3	0	0	4	0	0	33	0	14	2	0	0	0	0	4	0
FBgn0020509	0	0	0	0	0	0	0	2	1	8	8	2	1	0	0	0	6	2	0	3	4	1	0	0	0	0	2	0	4	4
FBgn0020510	854	914	1159	2783	2246	1543	2082	993	1805	7603	9483	3228	2287	3026	1092	9829	12609	13236	4261	5362	8017	2799	2857	4242	869	2396	2156	9468	11412	12341
FBgn0020513	3261	3667	3566	6015	4311	3326	5132	2335	4255	14672	11921	6052	6194	7910	3298	23755	27820	31293	6990	6803	11443	6335	7201	11265	3471	8222	6656	26794	32062	32925
FBgn0020521	3103	3538	5009	11200	9189	5076	8470	4203	7570	50085	117164	26535	6628	9533	3487	47974	50313	63786	32309	55890	51101	8111	8732	12376	3747	10588	12464	58684	66137	73853
FBgn0020545	1836	2075	1443	1591	1364	1366	1321	978	1321	4993	7607	4078	1294	1706	959	3776	4015	4595	3300	3524	4918	1484	1634	2053	914	1859	887	3618	3973	4325
FBgn0020616	1506	1679	1841	6022	3613	2565	4082	2196	3200	10167	10237	4696	4535	5790	2443	16393	21228	23880	3995	4796	8439	5654	5302	9302	2068	4094	3316	17755	20061	24370
FBgn0020617	75	75	68	71	51	58	158	214	151	1558	1536	438	25	57	18	437	544	650	449	605	1453	69	54	109	26	59	39	634	689	594
FBgn0020618	151106	171888	129098	138985	126852	103496	87326	65606	96582	442206	552881	466794	124767	167022	84664	492492	472337	543491	382407	258392	351791	122833	161959	237400	79214	153984	83257	360825	419842	535948
FBgn0020620	387	422	651	1732	1173	858	1433	610	1137	6165	7681	2401	1526	2152	791	6881	8609	9838	2389	3697	5636	1884	1951	2726	573	1478	1530	6877	8141	8560
FBgn0020621	495	558	823	5844	3395	1761	4653	1688	3870	19032	21373	5427	4735	6578	2192	25180	38172	39738	6411	13426	17366	6802	5866	9196	1262	3667	4868	34699	42193	41162
FBgn0020622	120	114	292	1157	693	351	853	318	678	5546	7052	1265	919	1335	398	6406	8703	9335	1378	4058	5684	1280	1000	1582	327	906	964	7582	8521	9249
FBgn0020626	1173	1345	1644	2710	2014	1380	1835	984	1729	14858	18864	6417	2120	3083	1054	9414	12134	12482	6816	10633	14566	2776	2604	4014	921	2284	1967	10570	11511	12699
FBgn0020633	5070	5789	5589	14633	10481	6448	6599	2497	5417	14751	15360	9238	9630	13344	5878	19540	24590	27181	8661	7309	15384	8404	11048	15812	1883	5035	3817	19228	21739	26666
FBgn0020639	25960	29449	14147	954	1221	793	54	59	71	311118	363353	404096	5	8	12	74	256	69	116600	121476	93252	29	94	45	28	21	3	144	229	160
FBgn0020640	51364	58652	30041	2234	2596	1622	155	128	161	426295	549400	536596	49	72	78	128	291	103	140036	145639	111461	21	70	28	16	19	0	160	206	173
FBgn0020641	7314	8261	3843	7	11	18	121	89	132	21293	43195	28740	10	28	8	1094	1213	1752	760	1105	2544	25	19	11	260	386	250	318	456	516
FBgn0020642	61195	69421	30099	12549	7356	6922	134	117	168	486458	1410999	1429023	3689	10707	2695	8927	10498	6454	1163640	939653	717141	4553	8715	4214	375	1381	35	6088	5816	5412
FBgn0020645	1000	1141	486	30	35	35	3	1	2	2065	2213	3366	3	0	0	3	4	1	81	92	115	1	0	0	1	1	0	4	6	2
FBgn0020647	526	607	674	2166	1452	831	1270	623	1108	10063	10578	3949	1686	2219	776	8863	12425	13185	4818	6374	9339	1904	1831	2676	711	1662	1783	12684	15343	13653
FBgn0020653	10821	12419	9895	19623	15387	9502	10669	5083	10466	48524	71278	38067	14890	20389	8888	51812	60386	65424	39940	44218	55030	15476	17817	26045	5223	12160	9591	49106	57277	59295
FBgn0020655	1676	1909	1846	2495	2090	1501	1633	1012	1667	9385	11482	5156	1713	2465	1060	6795	7815	9176	4278	5830	8841	1518	1941	2776	760	1679	1438	6933	7454	8720
FBgn0020762	182	203	311	590	210	293	410	117	284	6566	7880	1546	382	523	176	2085	3104	3250	1622	3803	5401	724	484	650	476	655	1121	5165	6808	5015
FBgn0020764	3385	3849	2970	2212	1350	2103	2036	1211	1881	17618	30380	26194	2458	3805	1594	11088	11157	11562	20065	16026	17916	2521	2448	3166	2284	3108	2585	11472	13979	15469
FBgn0020765	21	24	12	0	0	0	1	0	1	172	277	253	1	3	2	27	43	37	93	107	101	2	3	3	14	16	5	27	25	31
FBgn0020766	1466	1722	1431	1266	923	845	972	729	961	6247	8725	8549	616	1082	486	3799	3413	4190	8017	6132	6949	725	1049	1153	604	1125	731	3023	3266	4393
FBgn0020767	381	472	669	2408	1702	1257	1765	741	1566	8969	8120	2310	1839	2652	907	10364	13735	14890	2772	4497	8718	1704	2144	3011	876	2312	1844	11464	12759	15454
FBgn0020880	26	40	20	1	8	3	6	2	4	523	381	254	7	4	0	110	188	163	40	117	133	20	16	28	19	21	23	89	139	158
FBgn0020887	789	888	1441	4199	3081	1753	2612	880	2191	9353	11994	3186	3212	4401	1649	11559	15043	16421	4212	6475	9905	3853	3966	6105	1056	2492	2347	13510	15445	16925
FBgn0020906	83568	94863	3284	0	252	2561	120	85	180	7871	5730	16	43	5	13	49	15	23	92	16	2385	12	177	28	19	82	37	94	0	31
FBgn0020907	18	12	10	0	30	1	6	0	2	470	61	27	2	4	0	44	78	77	8	10	311	3	9	0	30	67	52	81	94	128
FBgn0020909	1678	1891	1723	2033	1618	1307	1592	935	1404	4285	4668	3336	1459	2128	830	5674	5642	6703	2692	2155	3142	1720	2204	2718	827	1763	1165	4675	4917	6577
FBgn0020910	221566	251073	186022	209897	179437	144686	136192	98456	139498	571601	693680	552832	174433	239111	110571	599598	624323	705729	428181	323607	441332	171803	210970	308902	85190	164633	105036	483585	562356	650077
FBgn0020912	13	25	19	31	10	46	33	16	22	1259	1478	1309	67	72	33	272	338	422	1616	1565	1919	87	80	186	23	17	13	60	51	45
FBgn0020930	784	870	892	1330	1024	955	1093	810	1087	6237	9893	5253	1517	2140	903	6382	6945	7941	5720	5502	6762	1692	1957	2606	1167	2171	1561	6153	7305	8243
FBgn0021738	0	0	0	0	1	1	2	0	0	0	1	4	0	0	0	0	0	3	1	0	0	0	0	0	0	1	2	1	5	5
FBgn0021742	17	30	33	38	25	33	30	15	29	60	404	28	5	6	0	27	46	45	117	106	87	7	6	6	1	7	15	64	37	61
FBgn0021750	781	932	796	1264	949	733	888	604	795	3048	3593	2797	874	1319	564	3730	4125	4678	5276	4006	4745	926	1247	1521	530	1116	790	3112	3407	3908
FBgn0021760	1505	1806	2306	5428	3548	2038	3641	1420	2880	20793	27617	7290	3905	5690	1958	18723	24843	26447	8773	16295	20941	4525	4372	7031	1186	2538	3132	20780	24830	25343
FBgn0021761	2843	3267	3404	10673	6668	4348	6517	3018	5194	15198	14154	6087	7242	9858	3766	25806	35668	36230	6616	7908	15362	8197	8133	12638	2629	5652	5167	30788	36221	40650
FBgn0021764	220	246	599	7111	4089	2324	7068	1894	5251	12280	16520	2567	7095	9035	3112	53586	81484	84537	2745	6737	10388	7771	7000	11789	1958	5181	7731	68932	87404	83948
FBgn0021765	7880	8993	6535	6870	5921	5637	6014	4849	6496	27623	46052	48890	6331	9430	4369	31577	30799	34021	49380	29344	33775	6533	9229	12082	5361	10268	6229	27351	31392	36397
FBgn0021767	31	22	39	77	61	39	54	26	46	696	692	451	98	133	62	518	706	686	353	318	447	58	74	79	26	51	56	409	479	481
FBgn0021768	4661	5117	4545	6242	4684	3722	5295	2872	4670	15177	14608	13997	5591	7493	3988	18150	19973	22615	9348	7029	12578	5728	6427	11691	3612	7239	4604	17693	19789	23171
FBgn0021776	131	186	278	349	176	208	295	322	310	8649	353	491	195	271	102	1566	1439	2191	252	507	7496	235	376	877	376	824	923	2422	4194	4224
FBgn0021795	8743	10086	8101	7925	7426	7769	9110	7833	9318	26469	28343	24286	6483	9244	4327	34575	29703	37416	14693	13070	23053	6626	9465	11432	6957	13876	8634	26568	29331	35980
FBgn0021796	1168	1338	1720	6558	4015	2661	4473	1831	3742	17874	19199	6462	5267	6925	2653	23610	34458	37083	6855	11605	18172	5703	5616	8518	1544	3629	3963	27985	33264	33917
FBgn0021800	17	27	66	148	100	82	255	171	258	2049	1025	333	193	234	62	1948	3141	3009	204	557	1836	239	207	425	195	485	517	2268	3151	2864
FBgn0021814	1589	1705	1337	1625	1298	1144	1420	1127	1412	3760	6446	3921	1179	1721	762	6327	6207	6934	4736	3444	3987	1242	1784	1941	1043	2064	1228	5434	5387	7750
FBgn0021818	1014	1184	1264	4808	3431	2092	3349	1358	2855	10097	13243	3853	4269	5607	2113	17519	25071	26690	4059	6687	9039	4148	3983	6712	1024	2891	2962	18514	23305	24738
FBgn0021825	4012	4478	3573	5217	4553	3571	4149	2614	3901	16867	27832	18943	4952	7176	3232	18726	20716	23140	17328	14161	16129	4997	6333	8384	2936	5915	3715	13942	15600	19359
FBgn0021847	398	463	541	1562	1027	697	1173	604	964	7269	9065	3133	2040	2582	908	7736	11895	12042	3088	4170	6254	1752	1672	2839	526	1066	1216	6346	7517	7793
FBgn0021856	2054	2313	1830	2293	1956	1690	1971	1390	1824	9034	14038	12058	1731	2620	1026	8464	8296	9035	15333	10239	11160	1610	2039	2168	922	1900	1293	6332	6481	7700
FBgn0021872	6628	7452	7594	9306	5579	4245	6217	3869	5855	66712	77575	30513	7636	11818	4508	41949	48187	49811	33736	49539	72045	10205	9011	14074	3866	8006	7956	42701	50780	51131
FBgn0021873	351	400	900	4546	2925	1628	3045	985	2555	11744	11074	2553	2989	3796	1290	17139	27738	28550	3402	6360	11380	4091	3659	6036	907	2653	3055	21935	28950	27614
FBgn0021874	1669	1859	2024	2784	2179	1547	1897	1003	1728	6335	7918	4668	2115	3304	1350	7918	7993	8816	3429	3110	4692	2274	2944	3432	907	1955	1234	6780	6797	8208
FBgn0021875	1417	1621	1302	1427	1204	1064	1270	898	1139	3683	4021	3709	1142	1580	822	4491	4542	5256	3199	2261	3385	1338	1504	2017	1197	2282	1259	3993	4979	6490
FBgn0021895	726	799	1332	3293	2819	1919	2255	1182	2216	8897	8531	3407	3559	4881	1942	11875	15967	15679	3823	4214	7701	2190	4036	6180	1169	3365	2113	11814	13696	15579
FBgn0021906	12408	13982	10730	6725	5641	4901	3219	2636	3555	60321	114008	147012	5282	9279	6002	14647	14710	16590	173660	93354	91026	4482	5998	7841	2899	5513	2864	11702	11982	17480
FBgn0021944	1940	2261	1980	2750	2140	1781	2267	1227	1922	5928	7593	5523	2773	3659	1686	10754	11844	12810	3940	3121	4524	3313	3173	3918	1659	3274	2041	9180	9220	11788
FBgn0021953	948	1081	1479	1931	1217	872	1150	633	955	27506	45689	10153	2453	3167	1212	7411	11074	11357	8692	16133	18068	2034	1945	2604	663	1463	1487	8862	10233	9574
FBgn0021967	7590	8572	5763	3866	3604	3783	3043	2577	3256	24206	44049	63154	2252	3526	2317	8353	7648	9978	67995	33884	34207	2415	3283	3848	2373	4309	2014	7649	8319	10412
FBgn0021979	3711	4265	3381	8390	7777	5920	8904	5058	8871	26536	31274	15681	12633	17614	6545	57151	65601	73167	17356	17027	24535	12886	16036	22571	6568	15944	12608	54652	64052	70755
FBgn0021995	2906	3293	3243	5142	3494	2619	3453	1601	2939	14326	14865	7554	3903	5709	2038	14527	16379	18520	6644	7186	12210	4566	5370	7167	1696	4007	2885	17174	17244	21425
FBgn0022023	15995	18351	13786	16494	16088	14482	12455	10333	12776	45773	52808	42984	17314	22223	11512	61451	60942	74522	33814	23951	35828	17766	23200	31112	11819	24303	13273	46009	56276	73013
FBgn0022027	1325	1506	1311	1535	1408	1409	1306	1020	1283	3165	4775	4094	922	1340	650	3627	3466	3859	3877	2621	3158	1101	1422	1637	904	1626	838	2680	3046	3969
FBgn0022029	2556	2952	2640	3735	2670	2348	3582	2264	3101	9918	11758	6755	3174	4540	1788	16169	16504	19193	5288	5248	7428	3483	3943	4922	2535	5185	3865	17292	19166	22007
FBgn0022069	3149	3614	3996	7109	4462	2539	4127	1381	3393	19042	19621	6882	5124	8323	2532	21454	23862	26501	5647	7779	11961	6326	7254	9761	1279	3586	3474	20214	20931	25879
FBgn0022097	3682	4255	3278	3292	2545	2204	3042	1579	2491	17818	22088	11011	2425	3875	1438	11114	11491	11718	9238	9857	14952	3172	3431	3923	1497	3115	2192	9067	10082	10713
FBgn0022153	1107	1300	1490	5000	3011	1916	3209	1324	2617	14426	18321	5975	3991	5409	1900	16401	24519	26320	6967	11228	15988	4875	4346	6563	1347	3228	3505	22936	26324	27373
FBgn0022160	7333	8312	4754	2194	1661	1101	499	256	427	42501	58331	46318	1668	2668	1277	3386	4045	3986	54995	40568	44719	2085	2380	2945	286	561	290	1823	1912	2247
FBgn0022213	5479	6317	6269	17890	10700	6730	10529	4070	8313	21792	22192	10185	11156	15066	5694	36966	48947	50661	11139	12749	21128	11756	12432	18564	3012	6813	6241	38818	45220	50345
FBgn0022224	1161	1370	1148	1448	931	1301	1379	1314	1211	2390	3120	4380	1286	1577	959	4603	5187	6108	3533	2050	2692	1071	1267	1884	1811	2635	1231	3764	3787	5680
FBgn0022238	1036	1289	1346	3770	2660	2174	2980	2097	2410	6915	7647	3663	3076	4173	1707	12892	14753	16755	3370	3416	5656	3002	3604	4836	1788	4016	2962	11269	13044	16414
FBgn0022246	1386	1423	1276	1726	1351	1274	1548	1184	1459	2392	2872	3053	1318	1928	832	4843	5151	6102	2331	1566	2247	1461	1688	2043	1219	2249	1409	4602	5140	6580
FBgn0022268	3502	3972	3389	4377	3226	2734	3550	2619	3544	19432	17956	9543	3125	4729	1846	20011	20261	22577	8381	9156	16854	4121	4692	5499	2385	5100	4068	18462	20664	22730
FBgn0022288	3244	3684	3464	4309	2957	1978	2763	1362	2424	11869	13146	7282	2630	4652	1502	12505	12288	13574	4001	3900	6445	3359	4105	5421	835	1729	1158	7525	7186	9012
FBgn0022338	1823	2075	2167	3309	3044	2682	1707	1205	1603	5370	6001	4366	2030	3021	1451	5864	6460	6967	3603	3102	4884	1771	2553	2777	1081	2467	1261	4613	5112	6819
FBgn0022343	7452	8206	6839	8671	7769	6185	6548	4733	6682	24767	30182	23181	7193	10580	4318	29246	30709	35265	17471	14108	20304	7525	10237	11839	4103	9201	5662	22887	23991	30869
FBgn0022344	2945	3366	2945	2632	2272	1927	2084	1564	1951	14640	24506	29880	2309	3555	1732	8653	9462	10271	27578	15509	16736	2168	2924	3519	1717	3276	1845	7190	7846	10072
FBgn0022349	2918	3285	4742	15427	11022	5940	8713	2569	6797	23931	26463	8402	9166	13214	4441	33734	42192	44670	9290	13251	19598	9067	10975	16286	2300	7153	6852	35672	39787	48278
FBgn0022355	1391	1626	712	6661	1480	2542	1363	286	1134	17191	39944	14364	4620	14336	5070	17741	27626	15092	29456	38457	56461	16948	5732	8945	609	1301	784	6189	5960	3204
FBgn0022359	1661	2061	2482	732	431	739	121	54	108	22614	19981	16957	957	1948	707	1170	1385	1195	20921	23377	32087	1709	1701	2051	80	73	37	330	320	297
FBgn0022382	159	157	286	1781	1274	605	667	257	564	8034	6182	2112	923	1089	454	2952	5344	5050	2073	3744	7565	1223	959	1597	229	633	564	3971	5463	4997
FBgn0022699	926	1030	1110	2913	2247	1535	2128	940	1942	5935	5867	2802	2553	3184	1479	9373	11790	12979	3038	3382	6285	2924	3147	5486	1067	2676	2347	10291	13068	14457
FBgn0022700	19	32	0	1	5	2	7	3	1	81	52	39	1	5	2	47	57	41	31	26	30	12	11	12	0	4	0	4	7	9
FBgn0022702	3103	3762	3092	6697	6065	4928	8818	5735	8898	13557	28102	13334	7355	10858	3996	53813	56028	65557	5013	6152	7065	6089	7737	9480	3700	7081	5502	24289	27416	28136
FBgn0022708	11095	12464	11238	9826	8596	7490	5791	4042	5759	37848	36415	33197	5690	7515	3544	17285	18800	21289	30979	22016	32658	6074	7618	9931	3815	8758	4474	16931	19378	23025
FBgn0022709	2084	2390	1925	1266	571	489	274	205	288	14412	36493	46899	893	1790	874	1967	2085	2203	33643	18002	17044	722	679	828	319	456	237	873	912	975
FBgn0022710	64	72	82	488	292	189	458	125	332	3508	4271	483	585	751	257	3058	5576	4869	754	2006	3058	720	632	982	195	457	464	4585	6153	5278
FBgn0022720	3474	4051	3731	10067	7967	5929	8245	4350	7282	14517	14992	8719	9222	10809	5040	30946	38848	46687	8153	7427	13585	10248	10977	19634	4634	10599	7592	31837	39272	46177
FBgn0022724	556	615	618	1171	1115	1010	1237	981	1171	3266	3895	2447	1368	1815	874	6033	6470	7473	1954	1673	2381	1412	1614	2467	962	2185	1315	4280	4767	7004
FBgn0022740	68	80	53	23	12	2	1	4	5	223	538	740	19	57	18	108	78	128	843	415	409	37	17	25	2	9	4	118	167	87
FBgn0022764	1535	1782	3335	15810	11603	7144	13947	6134	10960	38719	43068	11894	11338	15203	6030	70421	99158	107513	14090	24591	36628	14666	14983	23550	5424	12188	13841	84866	99899	107380
FBgn0022768	393	518	706	3515	2527	1491	2157	982	1845	12031	10353	2936	3264	4301	1628	13234	18864	19283	3776	5925	11077	4149	3791	6687	1021	2356	2536	14863	18844	19199
FBgn0022770	1227	1423	1635	188	95	118	70	46	84	24447	61002	28434	211	482	161	321	529	340	18385	24748	22335	291	170	191	99	120	99	751	800	705
FBgn0022772	724	816	808	2398	2000	1228	1305	504	1131	3145	2812	1408	1583	2149	1043	3582	4379	4741	1319	1305	2513	1422	1952	3051	368	945	668	3389	4049	4892
FBgn0022774	592	686	802	616	351	405	1648	196	1267	10001	4780	4080	300	620	248	2997	1728	2141	2302	2249	5338	1121	913	931	319	522	681	3663	3910	1720
FBgn0022786	1096	1244	1158	2658	1986	1386	1810	1031	1634	4632	4453	2195	2202	2851	1311	9168	10877	12052	2639	2527	5619	2951	3089	4249	1098	2403	1907	8943	10972	13099
FBgn0022787	2208	2493	2585	6083	4297	3798	5867	3848	4975	19089	20381	8936	3947	6000	2175	23966	27454	31559	8096	9610	16874	4775	5687	7316	3224	6367	4883	23834	27512	31638
FBgn0022800	629	734	838	2606	1880	1296	2343	1404	2010	6220	13290	3173	2068	2615	963	8800	12359	13045	3266	5615	5116	2223	2242	3106	841	1775	1799	8722	10483	11491
FBgn0022893	17847	20427	28211	85978	69968	48128	61685	33407	52381	101781	130254	60388	65317	89058	37177	217574	275237	293066	66481	67284	110064	66472	81216	117261	24813	72440	55591	220301	251503	304259
FBgn0022935	618	700	783	2555	2111	1291	2070	870	1799	6416	7114	2526	2487	3293	1426	10601	13570	15412	2990	3998	6515	3170	3151	5666	946	2494	2362	11939	14890	16489
FBgn0022936	1412	1538	1297	1900	1755	1761	1917	1506	1791	4357	4517	3729	1935	2655	1224	8032	8271	8872	2764	2084	3695	2074	2365	3080	1654	3335	1947	6063	7294	8789
FBgn0022942	1977	2283	2760	9238	6092	3358	5591	1847	4582	14291	18876	6765	6319	9655	3254	27255	32223	33916	6854	8511	13916	6649	7481	10099	1579	4252	4196	25264	28041	30877
FBgn0022943	1252	1497	1335	1875	1884	1811	1969	1439	1908	2554	2967	3200	1165	1683	896	4803	4652	5444	2857	1633	2639	1312	1750	2204	1368	2894	1370	4140	4293	6214
FBgn0022959	2980	3184	4610	9105	8870	4811	6918	2519	6797	35344	42153	25122	10171	13689	5122	41912	53740	55334	24551	25000	36568	8162	12265	18387	3518	10240	7578	44756	50771	60112
FBgn0022960	422	440	822	2999	2104	1073	2160	660	1637	7635	8225	1998	2236	3363	1032	12071	14080	15524	2125	3910	7168	2414	2670	3764	630	1753	2182	12618	14509	16106
FBgn0022981	36	45	77	167	96	45	135	42	87	16	0	3	0	0	0	0	0	8	4	0	62	5	2	6	1	4	0	12	10	0
FBgn0022984	218	233	262	559	445	343	579	339	452	3007	3665	1791	993	1446	534	5509	6088	6598	1579	1883	2721	1125	1142	1598	340	833	875	4689	5654	6166
FBgn0022985	464	505	837	1738	1622	981	1285	548	1180	7898	8380	3521	1589	2321	903	7399	8978	9108	3545	4576	7335	1574	2175	2782	550	1651	1492	7258	7968	8938
FBgn0022986	1007	1183	1125	2750	2101	1301	2042	1075	1619	6988	9204	3524	2234	3430	1140	14712	16357	17099	3948	4313	5911	2326	2948	3326	965	2474	2085	15265	16699	18889
FBgn0022987	140	163	349	1954	1443	889	1931	664	1415	6541	5303	1436	1686	2250	843	11233	15045	15337	2159	3383	6651	2144	2044	3485	716	2065	2143	11965	14169	16498
FBgn0023000	560	642	673	2479	1588	1538	3451	2588	2831	1933	2729	2144	1651	1843	629	7340	10947	12096	3465	3582	4827	2925	2269	3063	2584	4319	4161	15317	18267	19790
FBgn0023001	2449	2738	3018	8774	6969	4050	4196	2065	3520	12859	27788	9642	4999	6604	2965	15610	20219	21772	10568	15104	13959	6137	5921	9543	1745	4161	3309	17654	21299	24259
FBgn0023023	212	228	376	510	242	112	407	218	338	10748	12063	7251	346	631	185	2510	2409	3042	7622	10042	13679	480	396	500	329	721	804	2779	3649	3503
FBgn0023076	33	35	35	155	135	65	141	59	80	354	460	207	94	120	52	511	643	734	246	362	565	182	245	336	43	119	122	730	868	897
FBgn0023081	1671	1940	2141	5556	3628	2560	4402	2754	3624	24670	28213	14639	6588	9824	3283	34438	47122	48359	12726	14631	20773	6052	5597	8162	2572	5321	4814	27067	31861	33039
FBgn0023083	576	647	991	2093	1154	764	1243	488	1069	10709	11335	2509	1389	2119	786	7188	8791	10279	2390	4350	6973	1694	1685	2623	469	1081	1189	7232	8961	9293
FBgn0023090	30	34	30	63	21	23	64	22	29	3658	5304	2482	2338	2929	840	8581	14096	14580	1178	1259	1329	2596	2155	3319	1126	1162	1539	7734	9538	8218
FBgn0023091	0	0	1	4	0	0	1	8	1	99	4	13	2	5	2	3	0	21	8	15	92	10	6	4	2	2	2	23	23	15
FBgn0023094	328	368	268	1180	1116	1093	2387	1551	2190	1179	1263	686	503	695	248	3924	4041	4649	459	444	954	433	616	575	668	1465	1090	3458	4597	5027
FBgn0023095	604	659	885	3492	2254	1677	2725	1061	2226	21974	34958	8969	2776	4234	1208	15219	19115	21370	8234	16729	19426	3193	3222	5270	1221	3392	3077	15401	18436	21312
FBgn0023096	23	35	15	218	74	32	85	47	36	650	854	356	161	116	14	441	2093	1820	282	712	670	232	72	166	29	29	109	1565	2336	1513
FBgn0023097	424	470	1009	5026	3248	1851	3087	1200	2598	12325	14140	2904	3382	4928	1659	20391	27151	29803	3581	6733	10765	3777	4194	5813	1043	2823	3254	23519	26890	28430
FBgn0023129	825	995	513	144	148	139	372	113	316	4872	4780	3801	175	322	108	1583	926	1039	3047	2798	3337	692	338	267	117	280	220	823	1041	874
FBgn0023130	138	169	172	531	555	421	517	401	547	1254	1473	622	529	773	313	2692	2806	3506	627	879	1023	435	718	960	397	971	615	2721	2872	3924
FBgn0023143	10512	11731	12886	40455	24142	13601	22875	7574	18942	104732	121906	41978	30853	46451	16331	134585	173611	183654	45789	63735	99489	33033	32527	50722	6951	17380	19328	140893	163200	178004
FBgn0023167	4557	5304	3793	5139	5254	5051	5105	3840	5129	9405	11450	10833	4640	6940	3475	20493	18414	19773	7695	4531	7636	3842	7685	8854	3832	7552	3965	14340	14857	21891
FBgn0023169	1156	1256	1462	3765	2717	1663	2222	983	2090	16717	25891	7366	2854	4151	1552	11438	15327	15434	9295	15267	18886	2937	3103	4751	750	1817	1615	11218	12711	13747
FBgn0023170	53787	61883	50833	61693	49355	59980	61451	43765	48936	138660	172281	170400	53647	71553	40402	158257	186802	216593	138007	94852	123378	67399	62354	89164	51651	92331	57590	157138	162997	180249
FBgn0023171	916	1055	940	1566	1260	1358	1435	1026	1242	2715	2924	2581	1247	1451	815	3821	4388	5477	2570	1868	2738	1356	1478	2036	998	1905	1224	3916	4022	5914
FBgn0023172	1807	1994	2550	11533	7592	5518	9116	5420	7203	35245	51014	14791	9354	13191	5140	54145	78758	80781	17068	29292	37115	12095	11667	17386	5426	10395	10137	66232	81117	82238
FBgn0023174	10175	11789	8571	11899	9999	9250	10276	8318	9986	23225	32434	29884	8651	13509	5888	48083	44464	51981	24400	16039	21239	10313	13856	15502	7486	14203	7870	37715	42053	53006
FBgn0023175	7095	7943	6304	8064	6499	5778	6710	4929	6332	15046	19729	18108	5623	8590	3953	26895	27425	30144	15816	10014	14165	6113	7965	9299	4567	8117	4898	22745	23967	28817
FBgn0023177	1174	1208	1623	5009	4121	2750	3281	1727	3085	6881	10142	2970	3624	5622	2011	14569	17211	18131	3663	4632	7022	3903	5255	7017	1221	3509	2948	14701	16582	17874
FBgn0023178	59	62	9	4	3	0	5	0	0	958	34	13	0	0	0	1	8	4	3	13	997	1	1	10	0	1	5	7	30	0
FBgn0023179	78	102	76	90	57	79	242	121	199	6296	1038	534	82	143	21	1312	1910	1640	196	647	5428	145	116	141	105	225	232	1182	1251	1101
FBgn0023180	400	428	348	626	516	414	485	303	398	909	922	1146	344	508	253	1076	1074	1327	816	576	807	310	532	586	221	363	201	914	966	1202
FBgn0023181	820	983	964	2213	1848	1304	1381	724	1211	1592	1786	887	852	1265	455	2551	3022	3373	964	981	1693	1352	1696	2090	235	692	707	3992	4381	5024
FBgn0023197	72039	82102	850	15	110	217	12	33	54	2046	28	32	20	3	2	20	25	97	19	47	3873	11	67	5	63	47	5	14	13	33
FBgn0023211	3218	3586	2983	3548	3487	4063	4056	3729	3956	7376	10023	10336	2897	4228	2050	10953	12064	14280	10038	6036	8028	3338	4428	5013	3561	6764	3348	8857	9913	12494
FBgn0023212	1153	1329	1235	2039	1780	1615	1820	1298	1705	6956	8843	6101	1947	2735	1151	7500	7629	8757	5682	4847	6382	2202	2824	3740	1219	3259	2034	6310	7238	9156
FBgn0023213	4	7	9	93	62	31	82	15	48	407	200	75	86	89	33	394	738	723	94	151	417	77	69	106	24	54	73	629	871	672
FBgn0023214	70	86	84	167	117	208	563	584	589	721	794	378	146	248	109	1298	1383	1821	264	274	436	338	287	387	457	978	547	1299	1374	1959
FBgn0023215	110	143	248	1345	854	408	1095	525	894	6493	8918	2091	979	1307	448	11431	16037	17798	2813	5982	7508	1186	1192	1766	590	1552	2009	14393	18194	19116
FBgn0023216	323	349	508	1560	1011	683	1076	591	862	4881	5177	2296	2177	2853	1127	7993	9599	10829	2434	3032	4665	1890	1881	2836	1030	2147	1940	8039	9476	11018
FBgn0023388	557	623	761	2366	1664	1229	2126	1394	1887	13572	9280	3959	2323	2862	1042	12321	16685	18123	3652	5356	12147	3724	3060	4344	1573	3222	3280	16306	19792	19272
FBgn0023395	418	465	464	1222	817	539	681	353	605	1818	1811	822	979	1350	576	2398	3170	3653	672	653	1414	734	1010	1342	229	487	366	1901	2117	3051
FBgn0023407	176	158	380	2428	1492	962	2132	738	1844	11442	18744	4078	2920	3527	1449	14466	22906	22795	2771	7507	9457	3432	2494	5613	688	1791	2148	16800	21476	21412
FBgn0023415	4	3	2	8	2	0	5	10	9	49	58	15	5	10	1	181	151	302	348	521	657	54	42	49	287	664	352	697	787	1196
FBgn0023416	62	63	81	657	386	217	262	132	187	5887	1224	594	132	153	77	874	1662	1847	388	598	5107	234	236	334	151	385	213	1012	1578	1218
FBgn0023423	737	886	1403	3930	2675	1621	2379	1105	2017	13662	19250	4764	3263	4968	1584	15840	20329	21007	4630	8234	11275	3517	3766	5348	1152	2693	2677	16011	17929	20545
FBgn0023441	206	244	532	3139	1799	981	1694	469	1392	8619	13829	2018	2188	2968	984	10776	18499	18992	2983	8227	8882	2512	2088	3631	529	1098	1715	15019	19179	18607
FBgn0023458	699	757	1252	6707	3982	2294	4779	1707	3596	36726	37945	7095	5319	7987	2637	31816	47978	47088	8962	24721	42046	6826	6199	8932	1414	3950	5117	40068	47574	43646
FBgn0023477	16887	19183	14919	10003	8618	8260	8451	5731	8168	57242	30346	20883	8117	11636	4813	33381	34662	39778	18851	18030	43897	8545	10712	14618	5041	9900	6442	26038	29223	33718
FBgn0023479	1581	1820	1526	226	216	338	438	77	273	37327	4651	1660	326	178	102	1681	1465	1851	1072	1096	11571	324	251	441	238	483	539	1019	1468	1579
FBgn0023489	6	2	6	13	8	23	46	55	45	207	366	125	50	60	17	386	435	451	157	176	139	76	46	152	150	207	158	408	492	612
FBgn0023495	83	98	4	1	2	5	1	2	2	15	31	16	3	3	1	2	0	0	12	4	9	2	2	3	0	2	1	9	0	8
FBgn0023496	108	95	42	0	0	0	17	13	21	270	3014	81	1	1	0	148	206	238	35	98	163	74	102	161	34	74	72	293	271	390
FBgn0023506	431	487	453	789	713	521	718	444	693	3083	3760	2702	1340	1859	896	6068	5880	7374	1881	1688	2490	1348	1654	2414	680	1435	930	3573	4201	5413
FBgn0023507	5851	6877	3750	2796	2452	2337	865	509	764	32112	24710	22130	1333	2083	1242	1625	2356	2400	15808	13115	21416	1106	1145	1499	274	367	168	818	990	1198
FBgn0023508	688	711	729	1648	1195	864	1350	759	1097	6416	8967	4335	1435	2072	804	6532	8196	8592	5392	6005	7251	1896	1999	2886	895	1954	1554	8561	9086	9520
FBgn0023509	1375	1394	1727	5368	3829	2142	3074	1156	2763	10084	12438	4395	4008	5954	2034	14259	18997	20511	3871	5278	7348	3695	4256	6292	1179	3061	2760	14855	16531	18818
FBgn0023510	133	144	282	1291	705	362	823	279	712	10242	10311	1971	992	1418	433	6211	9036	9080	2172	6700	11319	1281	1122	1670	252	655	921	7683	9822	8695
FBgn0023511	677	785	762	2741	1728	1253	1850	933	1658	9403	11169	3687	2678	4207	1406	14470	17699	19880	4924	7544	10391	3071	3119	4456	1360	3195	3111	17592	20006	20913
FBgn0023512	1750	2023	1786	3435	2356	1495	2160	835	1884	8674	10587	4501	2953	4025	1626	9350	12135	13084	4840	5853	8762	3527	3476	5504	862	2138	2132	10726	11712	13635
FBgn0023513	995	1122	1109	2862	2232	1474	1715	892	1433	2811	3089	1148	1247	1886	573	4703	5913	6442	1382	1779	2941	1345	1584	1732	357	983	827	5620	5809	6982
FBgn0023514	1852	2202	1961	3104	2539	1933	2343	1452	2176	7023	8552	5797	2442	3921	1488	11480	10468	12858	4435	3491	4933	2646	3683	4094	1303	2790	2110	9374	9509	12454
FBgn0023515	942	1040	1026	3669	2726	1685	2220	1087	1917	2955	3297	1451	2526	3399	1107	8711	11906	12516	1601	1509	3094	3014	3159	4317	1117	2323	1977	9852	11314	12430
FBgn0023516	1071	1136	993	1432	1045	754	928	499	898	6279	6367	2651	1686	2213	963	6069	7043	8046	2652	3284	4863	1739	1708	2780	738	1592	1294	6087	7057	7687
FBgn0023517	2338	2578	2231	3190	2876	2272	1926	1491	2006	7211	9963	7869	2709	4000	1660	9902	10515	11021	5554	4284	5757	2747	3695	4620	1422	3230	1757	7209	7722	10112
FBgn0023518	340	364	776	3956	2480	1507	2725	1091	2215	12068	13509	2422	3403	4983	1633	18121	25214	25961	3212	6645	10535	4024	4109	6241	863	2607	2868	21802	25460	26326
FBgn0023519	2637	2926	2239	2000	1890	1883	1658	1419	1700	6814	11562	15714	1379	1998	1042	5404	5208	5887	13979	6746	7957	1676	2246	2692	1373	2859	1358	4213	4865	6566
FBgn0023520	227	243	345	717	491	324	598	211	471	1914	2670	1221	649	933	305	3115	3468	4151	1089	1356	1771	673	803	1007	211	555	612	3373	3704	4072
FBgn0023521	559	630	523	816	705	666	935	831	872	1860	2625	1742	795	1131	464	3705	3650	5049	1768	1415	2109	789	1126	1282	745	1776	1160	3694	3937	5278
FBgn0023522	1003	1117	1255	1995	1529	1517	1765	1270	1657	6471	5773	3394	1310	1912	851	6301	6916	7587	2990	2853	4749	1803	2026	2538	914	2200	1385	5850	6729	7886
FBgn0023523	33	48	30	48	25	45	36	39	38	48	81	30	17	24	12	86	88	163	27	24	25	12	34	16	4	19	5	24	40	44
FBgn0023524	14	18	17	53	24	16	36	19	37	1845	220	67	5	6	1	33	38	76	21	110	1486	6	6	35	10	47	43	79	347	82
FBgn0023525	184	202	124	58	34	31	39	27	43	2810	4468	3091	256	361	157	797	923	947	2428	2885	2407	354	310	497	52	129	70	236	321	294
FBgn0023526	86	107	170	686	437	331	961	438	816	2762	3198	785	831	1140	349	6200	8911	9197	619	1206	1783	979	873	1159	499	1199	1203	6067	6898	8185
FBgn0023527	1183	1315	1504	2123	1534	1072	1711	739	1511	8762	8556	4607	1938	3309	1108	8496	8573	9811	3304	3794	5558	2500	3123	3732	898	2158	1432	7631	7378	9792
FBgn0023528	401	443	802	3503	2444	1403	2488	1067	2029	6969	8181	2333	2621	3243	1198	12799	16082	17296	2538	4146	6230	3087	3177	5135	1158	2852	2589	13294	16136	17248
FBgn0023529	6683	7505	7491	16248	10396	8286	13244	7242	11585	57164	41983	18819	9958	14008	5791	57102	60965	73463	14488	20716	44482	11306	12933	20430	5533	12479	12085	57851	66618	70506
FBgn0023530	684	725	543	383	391	412	501	374	443	1230	1925	1786	298	475	240	1391	1474	1378	2005	1021	1440	180	404	467	257	557	241	1013	1098	1450
FBgn0023531	54	52	57	566	308	227	636	230	485	5356	1593	472	297	378	96	3288	4781	4997	429	788	4422	586	585	1064	209	476	646	3954	5374	4817
FBgn0023534	42	54	32	25	22	27	40	26	30	267	290	287	41	46	25	288	270	350	793	1097	1116	51	51	43	33	79	51	152	185	290
FBgn0023535	879	1045	1320	158	148	276	161	216	198	11415	1350	784	116	92	37	607	643	776	375	332	3606	112	157	204	325	406	235	625	832	665
FBgn0023536	507	567	604	819	593	451	499	266	491	3414	4403	2678	881	1061	479	2724	3799	4132	3175	3276	4206	896	931	1494	468	929	772	3300	3819	4386
FBgn0023537	10093	11719	12122	13717	9177	7356	5719	2778	5268	109170	174206	133365	8307	13964	6894	19671	23141	24266	168503	168390	185130	8793	7913	12714	2364	5371	3931	18279	20215	22109
FBgn0023540	2104	2386	2310	2662	2397	1989	2203	2073	2187	10103	23575	23675	1758	2780	1314	8385	8684	10111	32804	20145	17572	2358	2545	4316	1057	2397	1435	6653	8115	8782
FBgn0023541	273	298	137	133	66	81	57	50	61	1710	597	498	146	147	96	233	447	660	291	195	929	195	175	305	246	343	208	673	854	1078
FBgn0023542	3058	3529	3027	3277	2534	2044	2856	1405	2476	11171	11779	7762	2429	3748	1409	10100	10336	11944	6076	5049	6866	2552	3266	3836	1656	2993	1614	8779	8146	12047
FBgn0023545	1271	1420	1218	2177	1761	1723	2334	1481	2231	3429	3658	3091	1725	2247	1002	7834	8523	10576	3220	2834	4052	2379	2744	3308	2015	3859	2665	9837	10936	12638
FBgn0023549	78	99	62	33	23	32	384	33	283	1361	739	535	78	52	12	994	474	796	153	278	480	65	77	45	125	186	390	881	1237	891
FBgn0023550	21	25	38	18	9	10	13	5	3	140	115	128	13	11	5	40	75	86	109	98	119	9	5	3	148	143	275	1656	2218	871
FBgn0024150	55	68	74	95	37	58	142	46	88	2539	1180	573	25	49	16	148	178	169	528	810	2233	158	82	124	54	62	46	253	288	134
FBgn0024177	0	0	0	2	2	1	1	0	1	24	4	0	2	8	2	4	12	8	0	0	6	4	3	2	0	0	3	0	4	0
FBgn0024179	95	114	173	1660	1191	722	1770	661	1478	2266	2418	555	1444	2076	647	9599	11132	13403	732	1055	2381	1800	1777	3059	572	1433	1857	8901	11349	11527
FBgn0024182	50	36	97	637	404	203	417	96	366	5719	6216	1601	668	971	314	3205	4763	4807	957	3137	4418	643	688	887	148	328	445	2957	3511	3490
FBgn0024183	3217	3526	5264	9821	6494	3583	5603	1712	4713	65292	88596	46042	6672	10303	3493	33237	40673	42814	44003	55400	64814	6664	8116	11467	1699	4748	4910	32478	36026	41522
FBgn0024184	2	12	12	152	114	121	199	103	199	144	117	52	139	182	52	913	1035	1225	78	108	203	134	200	306	70	316	259	987	1237	1383
FBgn0024187	280	344	490	1714	1147	782	1315	749	1104	12197	12558	3125	1862	2330	796	9614	14490	15419	3249	6710	10677	2443	1930	3366	854	1665	1926	12357	15221	13040
FBgn0024188	2914	3329	2847	2842	2606	2143	2341	1799	2100	9031	10588	10364	2606	4065	1843	9913	11144	11816	9467	5403	7676	2787	3868	4531	1927	3789	2215	7161	7796	11550
FBgn0024189	19	28	48	236	100	89	184	62	177	3654	3458	437	174	279	72	1643	2889	2684	509	2391	3812	222	153	291	66	220	304	1910	2982	2451
FBgn0024191	677	765	636	1603	1184	716	1009	540	961	3405	3405	1924	1136	1532	666	4630	4680	5855	1914	2010	3262	1088	1376	1841	543	1204	1036	4557	5124	6057
FBgn0024194	914	1104	891	1963	1346	1076	1396	763	1346	2527	4197	1744	2033	2981	1203	8502	9888	10644	2031	2109	2959	2114	2223	2884	1084	2477	1977	8578	9936	11304
FBgn0024196	2163	2473	1927	2449	2091	2478	2866	2171	2556	5782	7656	7459	1726	2520	1090	8564	7957	9797	8155	5316	6304	2318	2889	3635	2258	4536	2155	7024	7426	10744
FBgn0024222	580	700	635	1797	1106	816	1082	767	866	5212	7367	4307	1480	2036	744	6356	8220	8725	4175	4941	5312	1748	1646	2350	654	1248	1039	5863	6170	7373
FBgn0024227	2410	2776	2464	4928	3787	2991	2758	1934	2742	3801	4822	4210	3213	4514	1945	8418	9722	11004	3891	2392	4051	3063	4423	5278	1627	3307	1995	7954	8422	12153
FBgn0024230	352	442	480	1004	739	743	981	686	757	4317	4227	1560	708	1024	457	4242	4241	5164	1688	2064	2688	972	1053	1484	744	1691	1153	4244	4491	5805
FBgn0024232	14	9	9	3	2	15	48	39	42	4577	497	333	9	35	13	352	507	728	130	403	3978	43	21	54	44	96	94	418	864	503
FBgn0024234	4845	5480	3702	7523	6897	5714	6523	5166	6806	12782	23620	14790	8052	11631	4845	38874	37053	43861	13885	10939	12845	7944	10821	13446	5327	10971	6911	33262	36052	43382
FBgn0024236	902	1007	1874	4306	2658	1510	2391	711	1879	23186	47374	9722	2496	3784	1103	9537	12758	13495	14428	25515	25574	3619	3379	5195	963	2539	2607	12462	14591	16360
FBgn0024238	912	1141	1237	3528	2222	1427	3213	1617	2769	14835	21612	3792	2668	3834	1240	18200	20453	22471	4159	10168	15538	3624	3577	4300	1313	3170	3643	20568	24452	23146
FBgn0024244	347	403	509	1209	938	578	713	445	624	1274	3081	1075	546	886	322	3585	4312	5033	1339	1551	1406	833	853	1192	332	922	941	4460	4802	5673
FBgn0024245	416	436	405	1954	1371	978	1807	871	1574	2014	2380	920	1683	2217	981	7822	8995	10931	1055	1010	1890	1722	1953	3361	1024	1989	1948	7486	9110	9948
FBgn0024248	1281	1455	1553	3299	2261	1694	2553	1421	1972	12469	12961	7779	2844	3627	1524	11819	14823	16588	7317	7227	9617	3110	2872	4436	1699	2953	2336	11413	13095	15712
FBgn0024249	0	1	0	5	7	14	83	83	85	0	0	0	19	17	3	209	144	277	0	3	0	46	46	92	65	217	156	297	312	518
FBgn0024250	299	357	498	2304	1865	1363	3460	1786	3294	3454	5434	1979	2475	3302	1173	17075	20216	24026	2421	3263	3753	2921	2820	4571	1555	4327	3582	15926	18603	24467
FBgn0024251	460	561	848	2057	1439	1030	1426	731	1284	16425	23231	9300	1933	2963	1112	9885	12095	12617	8925	14716	16277	2382	2346	3364	742	1748	1597	9400	11008	11383
FBgn0024273	299	366	345	1016	831	516	834	444	801	4942	5647	1711	791	1097	402	4590	5656	6324	2062	3118	4600	1271	1490	2315	421	1004	968	5299	6402	6772
FBgn0024277	825	890	1525	8516	5128	3267	5923	2142	4496	24206	25828	7605	6896	9982	3484	40750	54492	56221	8120	12794	22722	8751	7887	11708	2434	5709	6515	45490	54348	52216
FBgn0024285	4120	4647	4360	9763	8510	5148	6335	2866	5708	17780	21700	13628	8449	11632	5153	30239	31232	36063	10636	9778	15282	8917	11861	17299	2804	6697	5167	24414	28599	35650
FBgn0024288	5	2	0	5	1	1	7	8	1	93	19	25	11	8	3	69	132	118	10	13	49	11	7	4	4	8	12	76	95	55
FBgn0024289	2104	2506	2407	40	154	167	18	3	21	14621	1944	1160	10	2	3	5	5	0	298	236	4458	9	59	27	15	17	7	6	0	9
FBgn0024291	687	765	1150	3859	2566	1558	2475	1173	2122	12891	13721	4030	3084	4103	1657	14614	18216	20798	4491	7257	11531	3240	3133	6460	1103	2546	2573	15371	19270	21509
FBgn0024293	1577	1865	1374	257	248	263	72	11	53	29834	6025	4316	467	470	227	298	625	397	2498	2576	8034	387	358	443	182	225	144	612	550	377
[truncated: 11,543 more rows]

## Sheet: DEseq2_72h_Dsim_Dmau
baseMean	log2FoldChange	lfcSE	stat	pvalue	padj
FBgn0036250	2185.92	7.71624	0.37222	20.7303	1.84585e-95	2.31156e-91
FBgn0039371	708.525	-7.31902	0.399923	-18.3011	8.11226e-75	5.07949e-71
FBgn0031678	2709.6	7.61682	0.424812	17.9299	6.89479e-72	2.87811e-68
FBgn0029859	2136.24	-6.2638	0.415526	-15.0744	2.38671e-51	7.47219e-48
FBgn0259996	57544.9	-9.68794	0.659287	-14.6946	6.98349e-49	1.74908e-45
FBgn0039441	8559.38	4.27398	0.292595	14.6072	2.5275e-48	5.27531e-45
FBgn0034157	394.354	-7.03204	0.491696	-14.3016	2.13784e-46	3.82459e-43
FBgn0039435	7008.4	4.23275	0.306669	13.8023	2.46733e-43	3.43315e-40
FBgn0050354	4716.7	-9.00757	0.652445	-13.8059	2.34883e-43	3.43315e-40
FBgn0016675	7424.89	-6.48275	0.471506	-13.7491	5.15999e-43	6.46185e-40
FBgn0259188	834.392	-7.15198	0.522625	-13.6847	1.25278e-42	1.42624e-39
FBgn0034761	2689.41	5.21429	0.416515	12.5188	5.88833e-36	6.14496e-33
FBgn0051262	1079.09	8.42785	0.682232	12.3533	4.67296e-35	4.5015e-32
FBgn0038528	2032.14	6.40148	0.524508	12.2047	2.93246e-34	2.62309e-31
FBgn0262607	5266.13	-8.39254	0.691461	-12.1374	6.69156e-34	5.58656e-31
FBgn0003950	375.842	5.46474	0.4524	12.0795	1.35615e-33	1.06144e-30
FBgn0038873	1113.46	7.8284	0.656306	11.928	8.46122e-33	6.23293e-30
FBgn0263742	457.806	-4.96862	0.420283	-11.8221	3.00139e-32	2.08814e-29
FBgn0029931	1020.02	10.0451	0.851986	11.7903	4.38212e-32	2.88828e-29
FBgn0053124	668.073	7.46156	0.641164	11.6375	2.65665e-31	1.66346e-28
FBgn0051702	1517.51	4.83991	0.416331	11.6251	3.07117e-31	1.83144e-28
FBgn0036923	473.27	-4.67596	0.41355	-11.3069	1.21325e-29	6.90614e-27
FBgn0035439	1670.87	4.8475	0.431392	11.2369	2.68719e-29	1.46311e-26
FBgn0262002	252.611	-5.73952	0.521001	-11.0163	3.18767e-28	1.6633e-25
FBgn0034785	656.53	6.59112	0.599896	10.9871	4.40828e-28	2.20819e-25
FBgn0040251	1613.67	4.86655	0.445911	10.9137	9.91235e-28	4.77432e-25
FBgn0263021	2054.68	8.79557	0.811481	10.8389	2.25124e-27	1.04416e-24
FBgn0027532	26908.9	2.75563	0.257915	10.6843	1.20596e-26	5.39363e-24
FBgn0033204	11409.9	4.40568	0.424824	10.3706	3.3747e-25	1.45729e-22
FBgn0023415	302.363	-4.14104	0.40904	-10.1238	4.33298e-24	1.80873e-21
FBgn0026268	819.993	-5.87821	0.598605	-9.81984	9.24924e-23	3.7364e-20
FBgn0037197	1517.12	4.0707	0.426841	9.53682	1.47276e-21	5.76357e-19
FBgn0037889	656.918	-3.446	0.361716	-9.52681	1.62197e-21	6.15512e-19
FBgn0031254	5923.76	-5.19358	0.547306	-9.48934	2.32496e-21	8.35307e-19
FBgn0040699	11487	5.94934	0.626978	9.48891	2.33457e-21	8.35307e-19
FBgn0010549	204.358	7.01582	0.745866	9.40627	5.14058e-21	1.78821e-18
FBgn0037888	710.772	-3.39697	0.36191	-9.38623	6.21863e-21	2.10476e-18
FBgn0039440	2285.95	4.75271	0.513023	9.26413	1.96677e-20	6.48154e-18
FBgn0037879	378.832	-2.7438	0.298091	-9.20455	3.43108e-20	1.10173e-17
FBgn0033798	1481.95	-6.57967	0.715424	-9.19687	3.68519e-20	1.15374e-17
FBgn0035791	1117.61	5.88571	0.640582	9.18807	3.99953e-20	1.22161e-17
FBgn0031365	566.102	-5.03463	0.548518	-9.1786	4.36744e-20	1.30223e-17
FBgn0004872	210.72	-3.11088	0.340048	-9.14835	5.78112e-20	1.68365e-17
FBgn0041105	4535.62	-5.69269	0.623067	-9.13656	6.44723e-20	1.83497e-17
FBgn0031999	187.522	-3.45231	0.381658	-9.04554	1.48922e-19	4.14434e-17
FBgn0004429	1734.78	6.00436	0.667857	8.99049	2.46129e-19	6.55803e-17
FBgn0037583	781.096	-4.72092	0.52498	-8.99258	2.41488e-19	6.55803e-17
FBgn0038241	462.627	-6.58681	0.744913	-8.84239	9.36935e-19	2.44442e-16
FBgn0052364	157.756	-3.76375	0.426926	-8.81593	1.1869e-18	3.03339e-16
FBgn0039099	112.175	-4.37617	0.497404	-8.79802	1.39255e-18	3.48778e-16
FBgn0030408	193.964	4.84882	0.551468	8.79257	1.46179e-18	3.58941e-16
FBgn0036881	161.895	-5.02571	0.572154	-8.78384	1.57991e-18	3.80485e-16
FBgn0032491	102.175	-6.75067	0.778494	-8.67146	4.26626e-18	1.00804e-15
FBgn0053300	240.443	-4.11116	0.477517	-8.60945	7.3413e-18	1.7025e-15
FBgn0033594	494.203	3.84471	0.447391	8.59361	8.42769e-18	1.91891e-15
FBgn0020641	14493.9	4.13992	0.483687	8.55908	1.13773e-17	2.54425e-15
FBgn0033304	863.794	1.94808	0.228673	8.51903	1.60892e-17	3.46368e-15
FBgn0035434	4626.54	-7.72519	0.906647	-8.52062	1.58708e-17	3.46368e-15
FBgn0051076	325.215	3.52177	0.413479	8.51739	1.63185e-17	3.46368e-15
FBgn0016080	298.788	-4.79234	0.571561	-8.38465	5.0875e-17	1.06185e-14
FBgn0031574	5955.15	-2.39889	0.286962	-8.3596	6.29328e-17	1.29198e-14
FBgn0033778	194.079	-8.20923	0.988505	-8.3047	1.00072e-16	2.0213e-14
FBgn0031451	208.948	3.87674	0.468583	8.27332	1.30277e-16	2.58961e-14
FBgn0020645	1290.88	4.49034	0.545346	8.23392	1.81191e-16	3.5454e-14
FBgn0029811	30756.3	3.9602	0.481364	8.22703	1.91908e-16	3.69734e-14
FBgn0051016	447.025	7.5652	0.923467	8.19218	2.56546e-16	4.86776e-14
FBgn0015035	909.369	-3.75788	0.461023	-8.15117	3.60428e-16	6.73677e-14
FBgn0050421	29758.9	3.09396	0.381325	8.11372	4.90935e-16	9.04114e-14
FBgn0051021	1492.1	5.43578	0.671319	8.09716	5.62571e-16	1.02103e-13
FBgn0051437	582.117	-3.85179	0.478404	-8.05134	8.18931e-16	1.46507e-13
FBgn0052392	3076.19	-2.70112	0.336204	-8.03418	9.42048e-16	1.66159e-13
FBgn0051769	1668.12	4.24338	0.533703	7.95083	1.85266e-15	3.22234e-13
FBgn0037548	3814.96	-2.82826	0.356538	-7.93255	2.14697e-15	3.68308e-13
FBgn0039616	103.869	-5.66174	0.714871	-7.91995	2.37606e-15	4.02101e-13
FBgn0036177	41711.1	7.09516	0.898507	7.89661	2.8659e-15	4.78528e-13
FBgn0029890	1039.78	-3.08275	0.398614	-7.73366	1.04498e-14	1.72188e-12
FBgn0034816	217.378	-2.47029	0.320282	-7.71284	1.23049e-14	2.00123e-12
FBgn0010052	198.831	3.16315	0.41078	7.70035	1.35696e-14	2.17861e-12
FBgn0038820	811.353	4.53875	0.590374	7.68792	1.49543e-14	2.37054e-12
FBgn0025680	374.871	-2.98056	0.392098	-7.60158	2.92532e-14	4.57922e-12
FBgn0038000	906.418	8.9354	1.17594	7.59852	2.99546e-14	4.63113e-12
FBgn0032680	196.87	4.65235	0.614055	7.57644	3.55178e-14	5.42426e-12
FBgn0036872	3777.89	5.94826	0.792585	7.50488	6.14851e-14	9.27685e-12
FBgn0038784	1752.93	6.65348	0.887296	7.49861	6.44998e-14	9.61584e-12
FBgn0002933	18275.5	6.7345	0.89867	7.49385	6.68799e-14	9.73881e-12
FBgn0039346	972.977	-4.61923	0.616307	-7.49501	6.62925e-14	9.73881e-12
FBgn0035409	280.894	3.56033	0.477856	7.45063	9.28955e-14	1.33716e-11
FBgn0035788	145697	3.35218	0.450752	7.43686	1.03107e-13	1.46728e-11
FBgn0004581	139.822	-2.38417	0.322072	-7.4026	1.33548e-13	1.87912e-11
FBgn0262101	72.8625	4.03905	0.546774	7.38706	1.50112e-13	2.08872e-11
FBgn0000449	278.904	-2.03164	0.276265	-7.35397	1.92408e-13	2.64783e-11
FBgn0039038	1188.07	3.03331	0.412872	7.34686	2.02925e-13	2.7622e-11
FBgn0034733	9922.86	-3.16112	0.433483	-7.29238	3.04516e-13	4.10049e-11
FBgn0261363	314.359	3.55341	0.489732	7.25584	3.99172e-13	5.31791e-11
FBgn0036817	1578.58	4.06304	0.561057	7.24175	4.42927e-13	5.83871e-11
FBgn0030799	2283.12	2.36259	0.326523	7.2356	4.63461e-13	6.04575e-11
FBgn0259708	981.522	-2.53328	0.353146	-7.17346	7.31262e-13	9.44082e-11
FBgn0039769	69.2127	6.58882	0.919671	7.16432	7.8174e-13	9.98951e-11
FBgn0010295	13110.2	5.68385	0.793977	7.15871	8.1442e-13	1.0302e-10
FBgn0010294	18154.3	6.48114	0.907723	7.14	9.33341e-13	1.16882e-10
FBgn0032809	115.777	4.54813	0.63742	7.13522	9.6629e-13	1.1981e-10
FBgn0032299	10343.7	3.33898	0.469202	7.11629	1.1087e-12	1.3612e-10
FBgn0011554	76.0865	9.48391	1.34429	7.05494	1.72678e-12	2.09946e-10
FBgn0037547	185.349	4.13647	0.590665	7.00307	2.50408e-12	3.01525e-10
FBgn0033115	1915.83	-3.50615	0.503331	-6.96589	3.2633e-12	3.89203e-10
FBgn0036619	101.463	2.93373	0.421725	6.9565	3.48823e-12	4.12105e-10
FBgn0039325	264.551	4.17335	0.605346	6.89415	5.41867e-12	6.34187e-10
FBgn0259720	2309.61	-1.67637	0.243481	-6.88503	5.77757e-12	6.69931e-10
FBgn0038974	3154.07	3.16869	0.461304	6.86899	6.46587e-12	7.42863e-10
FBgn0086782	450.161	4.42751	0.645146	6.8628	6.75252e-12	7.68744e-10
FBgn0035008	109.309	-9.44894	1.37783	-6.85783	6.99128e-12	7.88755e-10
FBgn0051226	127.343	10.2257	1.50388	6.79957	1.04935e-11	1.17331e-09
FBgn0040353	653.817	2.69646	0.397853	6.77753	1.2225e-11	1.35481e-09
FBgn0260429	321.363	2.80965	0.41518	6.76731	1.31199e-11	1.44123e-09
FBgn0051017	306.367	7.46617	1.11042	6.72375	1.771e-11	1.92855e-09
FBgn0029795	386.898	-3.22538	0.479881	-6.72121	1.80224e-11	1.94564e-09
FBgn0050005	1051.15	-2.12701	0.318324	-6.6819	2.35857e-11	2.52448e-09
FBgn0036338	382.501	2.66943	0.400907	6.65847	2.7669e-11	2.93643e-09
FBgn0029568	6617.04	2.95955	0.444569	6.65713	2.79234e-11	2.93853e-09
FBgn0035099	2379.19	-3.54109	0.534808	-6.62123	3.56225e-11	3.7175e-09
FBgn0085256	450.324	-4.07499	0.618142	-6.59232	4.33011e-11	4.48149e-09
FBgn0038002	136.336	3.3329	0.508278	6.55724	5.48116e-11	5.62627e-09
FBgn0038422	9534.59	2.44842	0.374393	6.5397	6.16418e-11	6.27594e-09
FBgn0032399	375.481	4.41342	0.678551	6.50419	7.81143e-11	7.88891e-09
FBgn0250847	17201.7	-4.79493	0.738967	-6.48869	8.65831e-11	8.67424e-09
FBgn0036150	362.537	3.15222	0.488361	6.45469	1.08442e-10	1.07779e-08
FBgn0067905	369.122	-4.23573	0.660156	-6.41627	1.39656e-10	1.3771e-08
FBgn0053474	160.647	2.11841	0.330781	6.40427	1.51095e-10	1.47825e-08
FBgn0033603	3579.03	5.51826	0.863734	6.38885	1.67142e-10	1.62257e-08
FBgn0040074	420.324	-4.87845	0.76565	-6.37165	1.87005e-10	1.80143e-08
FBgn0035160	1584.17	1.76451	0.277505	6.3585	2.03731e-10	1.94758e-08
FBgn0038718	83.3748	6.64235	1.04644	6.34759	2.18709e-10	2.07492e-08
FBgn0033403	27252.6	4.07458	0.643556	6.33134	2.43036e-10	2.28838e-08
FBgn0035868	25130.4	4.95171	0.78243	6.32863	2.47344e-10	2.31155e-08
FBgn0029968	416.176	-6.43274	1.01669	-6.32716	2.49712e-10	2.31641e-08
FBgn0035300	429.771	-2.5905	0.409759	-6.32201	2.58177e-10	2.36357e-08
FBgn0085487	204.943	5.66611	0.896284	6.32178	2.58571e-10	2.36357e-08
FBgn0031944	674.683	2.80784	0.445032	6.3093	2.80294e-10	2.54357e-08
FBgn0035581	1439.25	2.99166	0.474766	6.30134	2.95082e-10	2.65849e-08
FBgn0261819	93.5168	-3.74875	0.596424	-6.28538	3.27054e-10	2.9255e-08
FBgn0260768	2895.98	3.35836	0.537589	6.24708	4.18198e-10	3.71425e-08
FBgn0050424	155.828	-3.45129	0.553546	-6.23487	4.52159e-10	3.98759e-08
FBgn0003312	1580.87	-1.62638	0.261601	-6.21703	5.06655e-10	4.43695e-08
FBgn0041709	32.7776	8.2731	1.33276	6.2075	5.38349e-10	4.68177e-08
FBgn0036822	218.064	-3.8282	0.618828	-6.18622	6.16241e-10	5.3222e-08
FBgn0032318	77.9001	5.13821	0.831747	6.17761	6.50792e-10	5.5821e-08
FBgn0053680	210.011	2.72866	0.442007	6.17334	6.68643e-10	5.6962e-08
FBgn0034687	107.1	-2.27791	0.369462	-6.16548	7.02696e-10	5.94585e-08
FBgn0013772	186.128	3.2849	0.53396	6.15196	7.65305e-10	6.43216e-08
FBgn0262142	124.187	5.19245	0.845626	6.14036	8.23337e-10	6.87376e-08
FBgn0040653	2048.7	-4.07781	0.672244	-6.06596	1.31169e-09	1.08783e-07
FBgn0034840	413.535	3.25642	0.537685	6.05637	1.39225e-09	1.14705e-07
FBgn0261055	32.199	-3.79787	0.627825	-6.04925	1.45518e-09	1.19106e-07
FBgn0035193	6804.84	3.40589	0.564486	6.03361	1.60332e-09	1.30379e-07
FBgn0036899	2283.47	-3.4956	0.57952	-6.03189	1.6205e-09	1.30926e-07
FBgn0050441	168.265	-2.87291	0.476451	-6.02981	1.64157e-09	1.31778e-07
FBgn0037850	1444.38	2.62113	0.436803	6.00072	1.9645e-09	1.56697e-07
FBgn0033321	1248.74	-2.20014	0.366975	-5.99533	2.03068e-09	1.59939e-07
FBgn0038150	137.715	-3.02979	0.505274	-5.99634	2.0182e-09	1.59939e-07
FBgn0052529	12690.2	-3.88172	0.648339	-5.98718	2.13514e-09	1.67114e-07
FBgn0026262	298.111	-5.24372	0.878059	-5.97194	2.34443e-09	1.82356e-07
FBgn0038550	47.9579	-7.4073	1.24272	-5.96053	2.51417e-09	1.94352e-07
FBgn0263388	61.0059	3.78415	0.636083	5.94914	2.69551e-09	2.07092e-07
FBgn0039436	3339.04	3.71007	0.627409	5.91332	3.35281e-09	2.5602e-07
FBgn0036716	339.518	2.24098	0.379103	5.91127	3.39473e-09	2.5765e-07
FBgn0029751	61.7392	-4.46145	0.75505	-5.90881	3.44586e-09	2.59955e-07
FBgn0085252	341.878	-2.48333	0.42242	-5.8788	4.1324e-09	3.0988e-07
FBgn0031033	74.7102	-3.23768	0.552643	-5.85854	4.66944e-09	3.48068e-07
FBgn0031276	1194.84	4.7218	0.808023	5.84365	5.10702e-09	3.78433e-07
FBgn0054034	281.524	3.13754	0.537256	5.83994	5.22211e-09	3.84685e-07
FBgn0053062	79.1279	2.74786	0.471437	5.82868	5.58669e-09	4.09135e-07
FBgn0052212	3031.19	4.65723	0.800104	5.82078	5.85734e-09	4.26462e-07
FBgn0034423	126.297	9.24905	1.58958	5.81856	5.93563e-09	4.29664e-07
FBgn0004779	8852.2	3.81161	0.655226	5.81724	5.9828e-09	4.30589e-07
FBgn0016034	641.606	-1.92073	0.331125	-5.80061	6.60751e-09	4.72833e-07
FBgn0035513	26510.7	3.78351	0.652921	5.79475	6.84236e-09	4.86857e-07
FBgn0034098	538.355	2.1778	0.378141	5.75922	8.45037e-09	5.97875e-07
FBgn0038705	34.5935	4.68347	0.816754	5.73424	9.79483e-09	6.89069e-07
FBgn0039323	15177.4	2.26425	0.39493	5.7333	9.84934e-09	6.89069e-07
FBgn0263850	161.055	-3.939	0.689432	-5.7134	1.1074e-08	7.70442e-07
FBgn0033431	609.164	-1.59677	0.27976	-5.70765	1.1455e-08	7.92546e-07
FBgn0038846	40.7988	-3.239	0.568796	-5.69447	1.23753e-08	8.51514e-07
FBgn0051200	220.662	-4.16887	0.734396	-5.6766	1.374e-08	9.40254e-07
FBgn0052644	41.8979	-3.69591	0.651542	-5.67256	1.40678e-08	9.5745e-07
FBgn0260004	670.731	-2.75795	0.487896	-5.65274	1.57906e-08	1.06889e-06
FBgn0036112	1009.79	3.05816	0.541995	5.64242	1.67675e-08	1.12289e-06
FBgn0263239	4735.97	-2.41799	0.428526	-5.64258	1.67524e-08	1.12289e-06
FBgn0035208	148.173	2.83706	0.503332	5.63657	1.73475e-08	1.14989e-06
FBgn0085415	571.467	-3.27995	0.581913	-5.6365	1.73545e-08	1.14989e-06
FBgn0038527	1692.93	2.99258	0.531408	5.63141	1.78742e-08	1.1781e-06
FBgn0033065	91.307	3.80549	0.676558	5.62478	1.85749e-08	1.21153e-06
FBgn0039628	253.796	-1.87824	0.333892	-5.62529	1.85196e-08	1.21153e-06
FBgn0031918	12446.6	2.35304	0.419673	5.60685	2.06041e-08	1.33692e-06
FBgn0039439	3240.47	3.97663	0.710501	5.59694	2.18166e-08	1.4083e-06
FBgn0032082	6748.27	4.41733	0.789569	5.59461	2.21124e-08	1.42007e-06
FBgn0262905	38.1161	-5.24681	0.941712	-5.57157	2.52459e-08	1.61303e-06
FBgn0052088	145.947	-3.17531	0.570018	-5.57054	2.53946e-08	1.6143e-06
FBgn0263143	2303.98	1.6159	0.29099	5.55312	2.80607e-08	1.77477e-06
FBgn0028841	5022.46	-1.85962	0.335431	-5.54397	2.9569e-08	1.86077e-06
FBgn0004781	50158.6	2.34235	0.423317	5.53332	3.14219e-08	1.96748e-06
FBgn0052214	2021.75	4.57305	0.829341	5.51408	3.50611e-08	2.18443e-06
FBgn0015229	2836.94	-1.58796	0.288784	-5.49877	3.8245e-08	2.371e-06
FBgn0039752	215.733	3.60333	0.656583	5.488	4.06516e-08	2.50779e-06
FBgn0038160	75399.6	-3.86698	0.705081	-5.48445	4.14767e-08	2.54614e-06
FBgn0037122	1475.57	3.31552	0.606089	5.47035	4.49142e-08	2.74371e-06
FBgn0039939	59.4476	-2.26463	0.41683	-5.43298	5.54195e-08	3.36902e-06
FBgn0035792	27250.4	3.65535	0.672974	5.43164	5.58381e-08	3.37807e-06
FBgn0263030	536.765	2.17178	0.401431	5.4101	6.2988e-08	3.7923e-06
FBgn0035737	6390.73	2.9222	0.540441	5.40708	6.40623e-08	3.83853e-06
FBgn0262007	516.059	-4.51525	0.837704	-5.39003	7.04461e-08	4.20094e-06
FBgn0031903	531.903	2.20884	0.410105	5.38603	7.20312e-08	4.2751e-06
FBgn0040322	608.815	2.25598	0.419353	5.37965	7.46295e-08	4.40842e-06
FBgn0069354	39.7798	-2.49599	0.466087	-5.35521	8.54552e-08	5.0242e-06
FBgn0038142	39.3602	-3.4317	0.642668	-5.33977	9.30662e-08	5.44611e-06
FBgn0053255	1429.93	3.99933	0.74921	5.33806	9.39472e-08	5.47209e-06
FBgn0038194	1127.63	3.11359	0.584126	5.33034	9.80304e-08	5.68349e-06
FBgn0262880	86.4032	-3.82704	0.718172	-5.32886	9.88312e-08	5.70352e-06
FBgn0050458	41408	2.84769	0.534521	5.32755	9.95451e-08	5.71837e-06
FBgn0032260	60.4023	-2.69886	0.507446	-5.31852	1.04614e-07	5.9549e-06
FBgn0033760	1580.18	2.12916	0.400283	5.31913	1.04266e-07	5.9549e-06
FBgn0032281	2084.31	3.57285	0.67298	5.30899	1.10235e-07	6.24647e-06
FBgn0035358	688.663	2.60464	0.490727	5.30772	1.11004e-07	6.26172e-06
FBgn0035889	6878.47	-1.30673	0.246721	-5.29638	1.1812e-07	6.63324e-06
FBgn0037421	68.0838	3.46728	0.654769	5.29542	1.1874e-07	6.63833e-06
FBgn0040060	1881.99	7.54686	1.43057	5.27544	1.32436e-07	7.37109e-06
FBgn0029596	116.579	-1.78713	0.339501	-5.264	1.40957e-07	7.80771e-06
FBgn0032670	1501.97	-1.90904	0.36271	-5.26325	1.41528e-07	7.80771e-06
FBgn0050045	331.789	3.40512	0.647802	5.25643	1.46881e-07	8.06752e-06
FBgn0023534	707.05	-2.17686	0.414243	-5.25503	1.47999e-07	8.09341e-06
FBgn0259144	1120.27	-2.50164	0.476421	-5.2509	1.51354e-07	8.22433e-06
FBgn0263083	51.5604	-5.05724	0.963197	-5.25048	1.51706e-07	8.22433e-06
FBgn0264442	12026.2	2.0481	0.390352	5.24679	1.54772e-07	8.35433e-06
FBgn0038114	1695.15	-1.54891	0.295259	-5.24596	1.55473e-07	8.3562e-06
FBgn0035548	7032.94	2.97246	0.567391	5.23882	1.61608e-07	8.64879e-06
FBgn0033819	56.8343	-3.30363	0.631293	-5.23311	1.66679e-07	8.88222e-06
FBgn0033158	20883	3.00928	0.575515	5.22884	1.70573e-07	9.01304e-06
FBgn0034486	74.4489	3.6068	0.689697	5.22955	1.69923e-07	9.01304e-06
FBgn0033623	49.2986	8.85932	1.69566	5.22471	1.7443e-07	9.17808e-06
FBgn0035789	81.9355	6.56991	1.25974	5.21529	1.83534e-07	9.61672e-06
FBgn0024912	440.63	1.45337	0.278859	5.21183	1.86988e-07	9.75687e-06
FBgn0036609	743.145	2.22183	0.427497	5.19731	2.02195e-07	1.05066e-05
FBgn0054025	31.9942	4.52198	0.870252	5.19617	2.03437e-07	1.05274e-05
FBgn0085411	4821.87	-2.90369	0.558961	-5.19479	2.04954e-07	1.05623e-05
FBgn0032160	5657.57	2.42062	0.466981	5.18356	2.17687e-07	1.11725e-05
FBgn0039319	418.941	2.56138	0.500506	5.11759	3.09465e-07	1.58181e-05
FBgn0010241	151.215	3.31778	0.648876	5.11312	3.16873e-07	1.59558e-05
FBgn0034005	113.003	3.63787	0.711602	5.11222	3.18395e-07	1.59558e-05
FBgn0034582	2218.9	5.02786	0.983514	5.11214	3.18529e-07	1.59558e-05
FBgn0037807	467.185	-1.87946	0.367558	-5.11336	3.16481e-07	1.59558e-05
FBgn0051876	23709.9	2.16329	0.422975	5.11446	3.14645e-07	1.59558e-05
FBgn0036587	291.068	-4.03953	0.793911	-5.08814	3.61588e-07	1.80405e-05
FBgn0264362	33.0446	7.31068	1.44093	5.07357	3.90417e-07	1.94016e-05
FBgn0052036	785.788	2.624	0.517865	5.06696	4.04226e-07	2.00084e-05
FBgn0037150	7740.5	1.12853	0.223608	5.0469	4.49033e-07	2.21387e-05
FBgn0004882	693.069	-1.80018	0.356897	-5.04399	4.55923e-07	2.23903e-05
FBgn0039518	35.4338	-3.74328	0.742763	-5.03967	4.66335e-07	2.28122e-05
FBgn0031034	89.2094	-3.84482	0.764624	-5.02838	4.9463e-07	2.40634e-05
FBgn0031520	186.453	-3.3355	0.663392	-5.02795	4.95757e-07	2.40634e-05
FBgn0039291	960.368	-1.6391	0.326771	-5.01605	5.27454e-07	2.55031e-05
FBgn0040725	1012.48	3.47978	0.695352	5.00434	5.60526e-07	2.6998e-05
FBgn0259954	15.6317	7.19374	1.44366	4.98299	6.26084e-07	3.004e-05
FBgn0032590	64.3766	-4.37991	0.880756	-4.97289	6.59605e-07	3.15276e-05
FBgn0261932	253.547	3.566	0.718084	4.966	6.83489e-07	3.2545e-05
FBgn0034532	180.896	2.50806	0.506106	4.95561	7.2105e-07	3.42034e-05
FBgn0038014	67.5065	3.0658	0.620166	4.94352	7.6724e-07	3.62572e-05
FBgn0033859	17384	2.2892	0.463533	4.93859	7.86901e-07	3.70465e-05
FBgn0010097	27.3626	-5.61294	1.141	-4.91933	8.68399e-07	4.05782e-05
FBgn0264845	365.891	3.59192	0.730096	4.91979	8.66351e-07	4.05782e-05
FBgn0032291	43.7806	-4.29284	0.875033	-4.90592	9.29895e-07	4.32902e-05
FBgn0051954	79.6707	2.52061	0.515341	4.89115	1.00247e-06	4.64959e-05
FBgn0038741	1501.9	-2.34069	0.479295	-4.88361	1.04161e-06	4.8133e-05
FBgn0030033	31.0109	-3.45129	0.70738	-4.87898	1.06638e-06	4.90965e-05
FBgn0037125	7351.21	2.83529	0.581609	4.87491	1.0886e-06	4.99359e-05
FBgn0015034	185.915	2.32855	0.478564	4.8657	1.14055e-06	5.21281e-05
FBgn0054033	139.187	5.1003	1.05123	4.85176	1.2237e-06	5.5725e-05
FBgn0037934	502.14	2.26524	0.46812	4.83901	1.30487e-06	5.92061e-05
FBgn0036756	197.089	2.81337	0.58391	4.81815	1.44898e-06	6.55076e-05
FBgn0034639	1541.09	1.45276	0.3057	4.75223	2.01188e-06	9.04339e-05
FBgn0037227	51947.3	2.99138	0.629577	4.75141	2.02001e-06	9.04339e-05
FBgn0050413	60.828	9.16225	1.9284	4.75121	2.022e-06	9.04339e-05
FBgn0035858	7537.48	3.86192	0.813496	4.74732	2.06131e-06	9.18639e-05
FBgn0040737	444.422	2.94753	0.622157	4.73761	2.16256e-06	9.60344e-05
FBgn0034427	663.188	-1.50434	0.317965	-4.73117	2.23231e-06	9.87815e-05
FBgn0046697	186.168	1.59483	0.33745	4.72613	2.28837e-06	0.000100906
FBgn0032086	183.845	-2.26828	0.480461	-4.72104	2.34645e-06	0.000103104
FBgn0034387	2399.11	-1.13918	0.241347	-4.72008	2.35747e-06	0.000103226
FBgn0031943	27.0432	4.42389	0.937829	4.71716	2.39163e-06	0.000104357
FBgn0052037	2852.54	2.57129	0.545641	4.71242	2.44791e-06	0.000106441
FBgn0085404	4877.16	2.16351	0.460286	4.70035	2.5971e-06	0.000112538
FBgn0032896	59.1173	4.89973	1.04464	4.69037	2.72705e-06	0.000117762
FBgn0035787	179885	3.56733	0.761985	4.68163	2.84598e-06	0.000122475
FBgn0039395	17.3797	7.35057	1.57238	4.6748	2.94243e-06	0.000126192
FBgn0041245	51.0598	2.3806	0.509466	4.67273	2.97218e-06	0.000127033
FBgn0015574	79.2603	2.71529	0.581464	4.66974	3.01578e-06	0.000128458
FBgn0017448	70.2852	-1.88624	0.405039	-4.65693	3.20959e-06	0.000135332
FBgn0033809	1200.18	-2.12106	0.455365	-4.65794	3.19392e-06	0.000135332
FBgn0264699	59.2834	-3.78151	0.811985	-4.65712	3.20658e-06	0.000135332
FBgn0051759	813.148	-2.79768	0.601087	-4.65438	3.24963e-06	0.000136561
FBgn0038814	136.596	-2.1532	0.463602	-4.64449	3.40912e-06	0.000142784
FBgn0034671	11.6446	6.7782	1.46059	4.64073	3.47178e-06	0.000144924
FBgn0028899	55.1671	-2.48776	0.538476	-4.62	3.83744e-06	0.000159655
FBgn0053287	21.3237	6.67932	1.44687	4.6164	3.90462e-06	0.000161912
FBgn0261379	2985.91	3.13707	0.684144	4.58539	4.5313e-06	0.000187279
FBgn0035167	62.9437	2.78203	0.607291	4.58105	4.62649e-06	0.000189959
FBgn0261635	3913.28	3.50812	0.765733	4.58139	4.61902e-06	0.000189959
FBgn0032025	1471.36	1.58207	0.346664	4.56369	5.02618e-06	0.000205026
FBgn0042133	81.5456	-4.42577	0.969693	-4.5641	5.01646e-06	0.000205026
FBgn0032149	5119.06	1.0645	0.233858	4.5519	5.31633e-06	0.0002157
FBgn0259185	24.1657	3.94651	0.867048	4.55166	5.32231e-06	0.0002157
FBgn0029945	179.189	1.85461	0.407624	4.5498	5.36975e-06	0.000216921
FBgn0052656	117.887	-2.21659	0.487487	-4.54697	5.44241e-06	0.000219149
FBgn0032533	16.7897	7.30053	1.6112	4.53111	5.86745e-06	0.000235165
FBgn0034407	1029.68	2.2331	0.492877	4.53074	5.87771e-06	0.000235165
FBgn0015001	40.109	5.08687	1.12361	4.52727	5.97503e-06	0.000238297
FBgn0035847	80.2425	5.35439	1.18421	4.52149	6.14064e-06	0.000244125
FBgn0036992	6122.37	1.8974	0.420235	4.51509	6.32895e-06	0.000250815
FBgn0036592	1305.51	2.75531	0.611406	4.50652	6.59009e-06	0.00026034
FBgn0039308	39.4966	4.59433	1.01994	4.5045	6.65307e-06	0.00026118
FBgn0262004	2017.81	-1.90394	0.422663	-4.50463	6.64873e-06	0.00026118
FBgn0028988	1345.4	2.18775	0.486604	4.49596	6.92567e-06	0.000271032
FBgn0039434	15112.8	3.58192	0.797321	4.49244	7.04116e-06	0.000274693
FBgn0036843	7907.1	-1.29494	0.289051	-4.47997	7.46535e-06	0.000290337
FBgn0261402	26.6925	3.46312	0.773445	4.47752	7.55137e-06	0.000292773
FBgn0039326	993.386	-1.6422	0.367901	-4.46371	8.05508e-06	0.000311339
FBgn0033289	1927.47	-1.75742	0.394204	-4.45816	8.26676e-06	0.000318537
FBgn0037078	55443.4	3.25607	0.732956	4.44238	8.89711e-06	0.000341775
FBgn0035669	19.5239	4.78099	1.07643	4.44152	8.93263e-06	0.00034209
FBgn0261861	333.064	-1.79775	0.405292	-4.4357	9.17753e-06	0.000350397
FBgn0085485	104.228	2.65443	0.598631	4.43416	9.24314e-06	0.000351829
FBgn0033178	2090.87	1.59409	0.359685	4.43192	9.33961e-06	0.000354424
FBgn0035511	712.665	2.42261	0.547068	4.42836	9.49519e-06	0.00035924
FBgn0036689	976.875	1.62884	0.367949	4.42681	9.56368e-06	0.000360741
FBgn0033732	168.443	-2.26625	0.512128	-4.42516	9.63709e-06	0.000362418
FBgn0032067	37.1697	-5.40755	1.22801	-4.4035	1.06519e-05	0.000399383
FBgn0029986	21.8827	4.24333	0.967348	4.38656	1.15159e-05	0.000430489
FBgn0262577	45308.6	3.6756	0.83821	4.38505	1.15957e-05	0.00043218
FBgn0265089	22.3018	-3.54535	0.809509	-4.37963	1.18881e-05	0.000441765
FBgn0040797	5247.91	3.5334	0.807897	4.37358	1.22223e-05	0.000452838
FBgn0027494	109.962	-2.424	0.554846	-4.36878	1.24944e-05	0.000461556
FBgn0262112	692.286	-1.35747	0.310782	-4.36792	1.25436e-05	0.000462009
FBgn0259710	203.858	-2.72436	0.624039	-4.36569	1.26722e-05	0.000465378
FBgn0051463	31.7963	2.60211	0.59643	4.36281	1.28402e-05	0.00047017
FBgn0260431	152.429	-2.27573	0.521887	-4.36058	1.29716e-05	0.000473594
FBgn0038315	1639.63	2.47456	0.568572	4.35224	1.34752e-05	0.000490551
FBgn0038531	13.7186	-5.58826	1.28426	-4.35135	1.35303e-05	0.00049113
FBgn0037183	18.3084	4.27095	0.983276	4.34359	1.40173e-05	0.000507339
FBgn0033890	4501.12	0.984259	0.227945	4.31798	1.57467e-05	0.000567887
FBgn0036596	215.106	1.43801	0.333066	4.3175	1.57809e-05	0.000567887
FBgn0035359	1198.48	2.34739	0.544775	4.30892	1.64053e-05	0.000588665
FBgn0262889	433.306	3.83082	0.890287	4.3029	1.68573e-05	0.000602414
FBgn0264295	25.8894	-4.94358	1.14899	-4.30255	1.68847e-05	0.000602414
FBgn0029746	265.228	2.25562	0.526103	4.2874	1.80777e-05	0.000643146
FBgn0262893	26.0989	3.6824	0.859509	4.28431	1.83308e-05	0.000650302
FBgn0038894	936.498	2.2452	0.52574	4.27056	1.9498e-05	0.000689756
FBgn0050008	59.875	3.0802	0.722191	4.26508	1.99835e-05	0.000704938
FBgn0029879	78.5637	1.64243	0.385813	4.25706	2.07135e-05	0.000727482
FBgn0036301	3557.11	-1.04363	0.245169	-4.25679	2.07387e-05	0.000727482
FBgn0263216	4999.73	2.21143	0.520119	4.25177	2.12085e-05	0.000741884
FBgn0035856	7443.82	2.93108	0.690685	4.24374	2.19829e-05	0.00076683
FBgn0261529	83.8915	-2.10402	0.49643	-4.23829	2.25228e-05	0.000783481
FBgn0263829	15.5829	6.22148	1.46981	4.23284	2.30759e-05	0.000800498
FBgn0259896	1354.92	2.48115	0.586392	4.23122	2.32427e-05	0.000804057
FBgn0030485	2659.31	-1.18735	0.281026	-4.22507	2.38869e-05	0.000824067
FBgn0085359	655.616	-2.48618	0.590134	-4.21291	2.52099e-05	0.000867319
FBgn0036159	17.6532	3.56598	0.847148	4.2094	2.56053e-05	0.000878507
FBgn0038506	39.9183	4.72776	1.12333	4.2087	2.5684e-05	0.0008788
FBgn0001313	13.2106	5.96851	1.41845	4.20777	2.57904e-05	0.000880036
FBgn0029750	228.268	-2.54787	0.605704	-4.20646	2.59396e-05	0.000882723
FBgn0259229	2091.18	2.47078	0.589549	4.19096	2.77777e-05	0.000942709
FBgn0015381	419.35	-3.55087	0.847877	-4.18795	2.81482e-05	0.000952703
FBgn0038485	168.844	2.54537	0.608477	4.18318	2.87462e-05	0.00097032
FBgn0000473	7664.46	-1.9438	0.467649	-4.15654	3.23103e-05	0.00108769
FBgn0011723	46.4496	-1.99256	0.480404	-4.14768	3.35858e-05	0.0011276
FBgn0037304	56.0954	2.81886	0.680749	4.14083	3.46056e-05	0.00115591
FBgn0038248	166.712	-2.33768	0.564552	-4.14077	3.46136e-05	0.00115591
FBgn0020412	11670.1	1.7533	0.42382	4.13689	3.52051e-05	0.00117254
FBgn0033048	61.4041	-2.06957	0.500737	-4.13304	3.57997e-05	0.00118918
FBgn0036125	37.552	3.99083	0.967368	4.12546	3.70001e-05	0.0012258
FBgn0052847	19.853	3.79376	0.922453	4.11268	3.9109e-05	0.00129225
FBgn0030016	30.7455	3.81259	0.928405	4.10661	4.01514e-05	0.0013232
FBgn0039838	354	2.85772	0.696064	4.10554	4.0337e-05	0.00132583
FBgn0033395	1664	1.66222	0.405252	4.1017	4.10118e-05	0.00134448
FBgn0052379	38.6514	-6.27915	1.54274	-4.07012	4.69886e-05	0.00153639
FBgn0031735	1238.41	1.13076	0.277966	4.06798	4.74229e-05	0.00154655
FBgn0032843	567.269	-2.21263	0.545058	-4.05943	4.91928e-05	0.00160011
FBgn0031273	118.33	1.6114	0.397196	4.05694	4.97195e-05	0.00160896
FBgn0035859	12966.8	2.83092	0.697799	4.05693	4.97218e-05	0.00160896
FBgn0051105	174.409	1.7194	0.424097	4.05426	5.02925e-05	0.00162323
FBgn0037131	6937.73	2.12151	0.523552	4.05215	5.07482e-05	0.00163373
FBgn0263087	865.59	-2.06621	0.510049	-4.051	5.09994e-05	0.0016376
FBgn0086265	51.994	-3.03992	0.751412	-4.0456	5.21882e-05	0.00167149
FBgn0263236	25725.7	1.22658	0.303495	4.04152	5.3106e-05	0.00169655
FBgn0030964	1083.98	-1.16532	0.288398	-4.04066	5.33017e-05	0.00169847
FBgn0264297	24.2726	-5.035	1.24648	-4.03936	5.35962e-05	0.00170352
FBgn0037410	12053.6	3.15575	0.781796	4.03653	5.42467e-05	0.00171983
FBgn0000351	74.2673	2.07166	0.514078	4.02986	5.58106e-05	0.00176494
FBgn0003065	5235.48	2.18917	0.544035	4.02396	5.72276e-05	0.00180519
FBgn0034076	80.2383	2.74877	0.683269	4.02297	5.74697e-05	0.00180827
FBgn0029738	4983.04	1.34158	0.333683	4.02051	5.80732e-05	0.00181813
FBgn0030332	1398.33	1.50257	0.373684	4.02097	5.79599e-05	0.00181813
FBgn0038821	406.867	-2.01345	0.501388	-4.01575	5.92578e-05	0.00185059
FBgn0033307	6002.51	2.19551	0.547558	4.00964	6.08112e-05	0.00189437
FBgn0032330	9156.37	-1.55056	0.3871	-4.00557	6.18694e-05	0.0019178
FBgn0036403	32.1814	2.6518	0.661998	4.00576	6.18195e-05	0.0019178
FBgn0053137	214.585	-2.18032	0.544593	-4.00358	6.23921e-05	0.00192923
FBgn0063498	4709.19	-1.81133	0.452773	-4.00053	6.3202e-05	0.00194945
FBgn0016122	5588.68	1.87686	0.469345	3.9989	6.36378e-05	0.00195808
FBgn0001208	6746.84	1.94342	0.486403	3.99549	6.45607e-05	0.0019816
FBgn0040984	65.7013	3.08188	0.772095	3.99159	6.56329e-05	0.00200959
FBgn0034942	28.3998	3.37014	0.844597	3.99023	6.60083e-05	0.00201615
FBgn0052183	856.604	1.80499	0.452726	3.98694	6.69306e-05	0.00203935
FBgn0036610	1744.09	1.94349	0.487807	3.98414	6.77255e-05	0.00205856
FBgn0050099	52.2448	2.86099	0.718682	3.98088	6.86607e-05	0.00208193
FBgn0052106	30.1877	3.98219	1.00125	3.97722	6.97247e-05	0.00210401
FBgn0260770	27291.4	4.74799	1.19378	3.97727	6.97123e-05	0.00210401
FBgn0032436	18.7193	4.18609	1.0542	3.97087	7.16102e-05	0.00215571
FBgn0038348	4010.24	-1.95734	0.493561	-3.96575	7.31644e-05	0.00219721
FBgn0039343	10.3833	-6.02982	1.52242	-3.96067	7.47404e-05	0.00223917
FBgn0014859	2260.21	-1.67667	0.423469	-3.95938	7.51459e-05	0.00224595
FBgn0037195	56.3709	1.79398	0.453342	3.95722	7.58259e-05	0.00226088
FBgn0031703	20987.7	-1.23941	0.313763	-3.95015	7.8103e-05	0.00232324
FBgn0260643	23.1116	-2.70433	0.685086	-3.94743	7.89939e-05	0.00234417
FBgn0039469	47187.4	3.76374	0.953971	3.94534	7.96862e-05	0.00235913
FBgn0262111	6087.69	-1.92944	0.490371	-3.93466	8.33159e-05	0.00246077
FBgn0039324	225.394	2.85254	0.725253	3.93316	8.38361e-05	0.0024703
FBgn0036871	2484.54	3.1212	0.794456	3.92872	8.53983e-05	0.00251043
FBgn0028519	92.1909	5.31534	1.35459	3.92395	8.71078e-05	0.00255468
FBgn0034201	28172.1	2.2157	0.564774	3.92317	8.73929e-05	0.00255633
FBgn0086348	587.591	-2.02089	0.515182	-3.92267	8.7572e-05	0.00255633
FBgn0032163	445.86	1.47493	0.37627	3.91986	8.86003e-05	0.00258033
FBgn0031973	3987.31	1.04573	0.267223	3.91331	9.10387e-05	0.00264519
FBgn0035735	11275.8	2.86932	0.733553	3.91153	9.17131e-05	0.00265862
FBgn0033320	1054.23	1.65898	0.424833	3.90503	9.4215e-05	0.00271868
FBgn0263607	802.229	-1.80633	0.462568	-3.90502	9.42193e-05	0.00271868
FBgn0036639	52908.2	2.5222	0.646224	3.90298	9.50167e-05	0.00273418
FBgn0039408	32.7352	-2.61754	0.67073	-3.90253	9.51931e-05	0.00273418
FBgn0053159	26.0253	-2.47188	0.633561	-3.90156	9.55744e-05	0.00273885
FBgn0038243	17042.7	-2.03677	0.52289	-3.89521	9.81138e-05	0.0028052
FBgn0262006	14.1657	6.06542	1.56046	3.88694	0.000101516	0.00289588
FBgn0052269	5633.67	5.41097	1.39264	3.88542	0.000102155	0.00290747
FBgn0261287	85.9457	-1.99857	0.514787	-3.88232	0.000103463	0.00293803
FBgn0039024	5996.13	1.4526	0.374674	3.87697	0.000105764	0.00299658
FBgn0054056	7134.05	1.54728	0.399151	3.87642	0.000106007	0.00299667
FBgn0036528	62.0035	-3.07687	0.795847	-3.86615	0.000110565	0.00311161
FBgn0087039	5376.35	1.51504	0.391875	3.86614	0.00011057	0.00311161
FBgn0262810	80.3252	1.77349	0.4588	3.86549	0.000110865	0.00311292
FBgn0029990	89.9429	-2.56334	0.663618	-3.86267	0.000112155	0.00314209
FBgn0034322	41.8557	-2.88487	0.747182	-3.86099	0.000112926	0.00315664
FBgn0032923	4616.05	-0.787599	0.204022	-3.86037	0.000113217	0.00315773
FBgn0037936	37217.8	1.8496	0.479419	3.85801	0.000114315	0.00318125
FBgn0262475	447.934	-1.23156	0.319323	-3.85677	0.000114893	0.00319026
FBgn0035931	23.4871	3.89231	1.01263	3.84378	0.000121156	0.00335672
FBgn0053271	122.804	-2.74391	0.7141	-3.84247	0.0001218	0.00336712
FBgn0034106	15.4563	4.17732	1.09185	3.82593	0.000130282	0.00359365
FBgn0036690	516.081	2.65432	0.694657	3.82105	0.000132884	0.00365739
FBgn0015770	11.6511	-6.1859	1.62169	-3.81448	0.000136468	0.00374023
FBgn0039873	15.9161	4.4265	1.16046	3.81444	0.000136492	0.00374023
FBgn0052208	1427.71	3.30508	0.867102	3.81164	0.000138046	0.00377457
FBgn0029769	16.0213	4.51151	1.18402	3.81033	0.000138781	0.00378641
FBgn0034121	26.6002	2.2173	0.582512	3.80645	0.000140978	0.00383798
FBgn0037678	61.7865	-1.79908	0.473061	-3.80306	0.00014292	0.00388241
FBgn0042711	51.0106	3.46996	0.912767	3.80159	0.000143772	0.0038971
FBgn0259162	630.865	-1.64906	0.434387	-3.79629	0.000146877	0.00397265
FBgn0037677	14.2582	-3.48731	0.919357	-3.79321	0.000148715	0.0040137
FBgn0039309	40.5393	3.65098	0.963126	3.79076	0.000150189	0.00404477
FBgn0053648	7.34231	6.11107	1.61269	3.78937	0.00015103	0.0040587
FBgn0036870	1439.52	4.39059	1.16071	3.78268	0.000155148	0.00416042
FBgn0050375	23.0182	5.09128	1.34894	3.77428	0.000160468	0.00429388
FBgn0036654	16.1579	2.97765	0.789625	3.77097	0.000162613	0.00434201
FBgn0034822	34.2729	2.76373	0.733479	3.76798	0.000164577	0.00438509
FBgn0029948	172.534	2.27103	0.603759	3.76148	0.000168908	0.00448325
FBgn0032004	23.3471	-3.36106	0.89357	-3.76138	0.000168977	0.00448325
FBgn0030338	21131.9	2.9911	0.795561	3.75974	0.000170089	0.00450322
FBgn0051952	25.1575	3.27371	0.871523	3.75632	0.000172433	0.00455564
FBgn0260226	53.46	2.36317	0.62933	3.75506	0.000173301	0.00456894
FBgn0035670	470.19	2.0312	0.541679	3.74983	0.000176956	0.00465551
FBgn0263974	110.387	1.60594	0.42903	3.74319	0.000181702	0.00477035
FBgn0085302	41745.6	3.7373	0.99986	3.73782	0.000185622	0.00486307
FBgn0033835	106.085	1.46125	0.391985	3.72781	0.00019315	0.00504973
FBgn0033888	26.5437	3.76314	1.01072	3.72325	0.000196677	0.00513123
FBgn0023090	2327.08	1.11894	0.300946	3.71807	0.000200747	0.00522651
FBgn0000551	14634.5	2.6249	0.706269	3.71657	0.000201948	0.00524688
FBgn0038902	231.317	1.51327	0.407803	3.71079	0.000206617	0.00535161
FBgn0262531	50.9191	5.82943	1.57105	3.71052	0.000206834	0.00535161
FBgn0259167	581.488	1.46458	0.394978	3.70801	0.000208895	0.00539379
FBgn0010039	5622.4	-1.76157	0.475519	-3.70451	0.000211796	0.00545745
FBgn0015584	24.3503	4.20223	1.13556	3.70057	0.000215117	0.00553165
FBgn0037144	1544.08	1.14513	0.309618	3.69852	0.000216864	0.00556514
FBgn0036102	15203.5	2.9757	0.807865	3.68341	0.000230138	0.00589369
FBgn0032819	2990.63	0.850744	0.23106	3.68191	0.000231492	0.00591629
FBgn0040628	6.80094	6.0028	1.63269	3.67662	0.000236344	0.00602797
FBgn0030164	9.89149	6.53349	1.77799	3.67465	0.000238175	0.00606234
FBgn0262546	8.28289	-6.68327	1.81957	-3.673	0.000239719	0.00608924
FBgn0038113	3799.68	-1.6017	0.436952	-3.66563	0.000246734	0.00625476
FBgn0033834	120.456	1.44169	0.394259	3.65669	0.000255489	0.00646362
FBgn0051080	8498.28	2.73454	0.74878	3.65199	0.000260215	0.00656991
FBgn0029880	51.3679	1.9119	0.523764	3.65031	0.000261926	0.0065998
FBgn0038716	69.8392	1.76922	0.48563	3.64314	0.000269329	0.00677272
FBgn0052580	99.5585	1.62428	0.446384	3.63875	0.000273962	0.0068754
FBgn0032964	126.892	-1.64068	0.451205	-3.63621	0.000276674	0.00691862
FBgn0264005	1311.95	2.82445	0.776778	3.63611	0.000276789	0.00691862
FBgn0036781	896.453	2.42013	0.665813	3.63485	0.000278148	0.00693873
FBgn0033936	8346.17	2.94273	0.811018	3.62844	0.000285144	0.00709912
FBgn0034095	255.402	1.3344	0.367897	3.62709	0.000286632	0.007122
FBgn0033950	20.5842	4.5244	1.24848	3.62394	0.000290152	0.00719519
FBgn0034166	1552.05	1.7002	0.4695	3.62129	0.000293134	0.00725476
FBgn0000242	1628.7	2.62112	0.724116	3.61975	0.000294887	0.00728376
FBgn0030104	12.8221	-4.96397	1.3736	-3.61383	0.000301704	0.00743747
FBgn0069913	352.89	1.47403	0.407968	3.6131	0.000302557	0.00744385
FBgn0035880	763.327	1.05744	0.293261	3.60581	0.000311181	0.00764103
FBgn0000527	8524.03	1.0863	0.301541	3.60249	0.000315183	0.00772415
FBgn0035547	4833.34	2.10672	0.585029	3.60106	0.000316924	0.00775164
FBgn0034511	442.872	-2.14163	0.594829	-3.60042	0.000317705	0.00775561
FBgn0032359	73.4465	-2.42087	0.674187	-3.59079	0.000329673	0.00803208
FBgn0039199	277.664	1.8666	0.52045	3.58651	0.000335134	0.00814929
FBgn0033110	405.476	-1.13631	0.317976	-3.57357	0.00035215	0.00854647
FBgn0032143	74.3124	1.83058	0.512609	3.5711	0.00035549	0.00859422
FBgn0036612	20857.2	2.92998	0.820419	3.57132	0.000355181	0.00859422
FBgn0259201	10900.9	1.67473	0.469495	3.56709	0.000360973	0.00870996
FBgn0033405	771.678	2.56708	0.719762	3.56657	0.00036168	0.00871023
FBgn0032387	130.479	1.13432	0.318291	3.56379	0.000365536	0.00878618
FBgn0031277	8626.53	2.60329	0.730733	3.56257	0.000367243	0.00881031
FBgn0033945	1378.29	1.48213	0.416292	3.56033	0.000370392	0.00886888
FBgn0263873	7102.5	-1.09981	0.309547	-3.55295	0.000380931	0.0091038
FBgn0040832	2359.09	-1.45561	0.41004	-3.54992	0.000385344	0.00917426
FBgn0260430	22.8488	3.42432	0.964607	3.54996	0.000385292	0.00917426
FBgn0039694	113.319	-1.70785	0.481657	-3.54578	0.000391448	0.00930191
FBgn0039428	14148.3	2.84095	0.801645	3.5439	0.000394251	0.00933545
FBgn0053301	1099.85	1.29157	0.364455	3.54384	0.000394351	0.00933545
FBgn0004577	12615.3	1.45695	0.411505	3.54054	0.000399304	0.00943488
FBgn0085428	4962.1	1.5353	0.4357	3.52376	0.00042547	0.0100342
FBgn0050324	21.2739	3.70606	1.05229	3.52191	0.000428455	0.0100856
FBgn0028940	6660.78	1.7957	0.510352	3.51856	0.000433904	0.0101947
FBgn0022288	7243.29	0.759197	0.21587	3.51691	0.000436597	0.0102006
FBgn0036594	19424.9	2.39407	0.680714	3.517	0.000436447	0.0102006
FBgn0037992	845.878	4.13806	1.17634	3.51774	0.000435242	0.0102006
FBgn0034545	52.3146	3.87058	1.10192	3.51256	0.000443813	0.0103499
FBgn0050157	587.425	1.41914	0.405128	3.50294	0.000460158	0.0107111
FBgn0039839	37.6932	2.33836	0.669348	3.4935	0.000476739	0.0110764
FBgn0085464	6.51645	-5.35692	1.53485	-3.49019	0.00048267	0.0111935
FBgn0032973	88.3019	2.40033	0.687932	3.48919	0.000484485	0.0112148
FBgn0038756	59.363	2.17709	0.625078	3.48292	0.000495985	0.0114598
FBgn0002534	46351.7	-1.97114	0.56676	-3.47791	0.000505337	0.0116544
FBgn0050047	82.764	-2.67792	0.770132	-3.47722	0.000506643	0.011663
FBgn0036374	9282.15	-1.58549	0.456605	-3.47236	0.000515911	0.0118546
FBgn0050488	46.4566	2.03173	0.585978	3.46725	0.000525803	0.0120598
FBgn0030595	116.044	-2.31951	0.669364	-3.46524	0.000529753	0.0121282
FBgn0013813	149.61	-1.94826	0.563789	-3.45566	0.000548953	0.0125448
FBgn0038394	483.495	2.63228	0.762614	3.45165	0.000557168	0.0127093
FBgn0263233	101.026	1.54491	0.447656	3.4511	0.000558299	0.012712
FBgn0037455	34.4016	2.68937	0.780119	3.44738	0.000566042	0.0128649
FBgn0003250	28.1165	2.06416	0.599498	3.44315	0.000574973	0.0130442
FBgn0040508	14.0226	4.4181	1.28357	3.44203	0.000577371	0.0130749
FBgn0032934	1257.03	1.0374	0.301766	3.43775	0.000586563	0.0132591
FBgn0040349	1729.86	-2.16875	0.630957	-3.43724	0.000587685	0.0132605
FBgn0033763	337.45	-1.32451	0.38562	-3.43476	0.000593075	0.0133341
FBgn0040794	720.514	2.48272	0.72273	3.4352	0.000592114	0.0133341
FBgn0001256	3021.05	3.57519	1.04118	3.43381	0.000595172	0.0133572
FBgn0008636	476.15	-3.02326	0.880627	-3.43308	0.000596767	0.0133691
FBgn0038361	76.6666	2.52747	0.737316	3.42793	0.000608194	0.0136007
FBgn0035907	1480.39	-1.68359	0.491314	-3.4267	0.000610962	0.0136383
FBgn0036323	281.554	1.63627	0.477659	3.42561	0.000613429	0.013669
FBgn0051516	142.593	2.35158	0.686736	3.42428	0.000616425	0.0137113
FBgn0030588	8494.2	1.07641	0.31455	3.42207	0.000621464	0.0137989
FBgn0001228	746.251	2.08658	0.610236	3.4193	0.000627819	0.0139154
FBgn0031566	7727.5	-0.880292	0.257555	-3.41788	0.000631118	0.0139638
FBgn0051370	3667.5	-1.22721	0.359346	-3.41511	0.000637553	0.0140813
FBgn0010385	2595.76	-2.21268	0.648037	-3.41443	0.000639162	0.0140919
FBgn0031756	21.9965	2.59065	0.759232	3.41219	0.000644426	0.014183
FBgn0031644	19.4001	3.01313	0.884412	3.40693	0.000656978	0.0144339
FBgn0053057	758.248	-1.86628	0.548358	-3.4034	0.000665523	0.0145961
FBgn0030886	282.972	-1.49154	0.438474	-3.40166	0.000669785	0.0146638
FBgn0001150	1979.87	1.4591	0.429491	3.39727	0.000680622	0.0148751
FBgn0032620	5047.18	0.845062	0.248954	3.39446	0.000687652	0.0149765
FBgn0039203	10993.1	1.66684	0.490984	3.3949	0.000686542	0.0149765
FBgn0085298	17.529	3.19915	0.942975	3.39262	0.000692287	0.0150512
FBgn0263762	152.161	4.28976	1.26477	3.39173	0.00069453	0.0150738
FBgn0032645	22.8221	-2.39939	0.709573	-3.38146	0.000721028	0.0156219
FBgn0036128	285.885	-1.72536	0.510379	-3.38054	0.000723427	0.0156468
FBgn0030833	3697.44	1.35661	0.401878	3.37567	0.000736356	0.0158989
FBgn0003483	796.894	-1.20606	0.357383	-3.37471	0.000738948	0.0159001
FBgn0033353	168.765	1.69494	0.502234	3.37481	0.000738671	0.0159001
FBgn0038209	10.6601	4.90653	1.45629	3.36919	0.000753892	0.0161938
FBgn0034429	132.66	-4.05727	1.20459	-3.36816	0.000756716	0.0162266
FBgn0036780	422.914	2.1669	0.644456	3.36236	0.000772783	0.0165428
FBgn0034665	39.7722	-1.69885	0.505888	-3.35815	0.00078466	0.0167684
FBgn0032798	10748.9	-0.871737	0.259751	-3.35605	0.000790657	0.0167989
FBgn0038490	243.662	1.38063	0.41142	3.35577	0.000791453	0.0167989
FBgn0085466	379.99	-2.96915	0.884479	-3.35695	0.00078808	0.0167989
FBgn0250842	42.9006	2.39671	0.714093	3.3563	0.000789936	0.0167989
FBgn0030407	955.909	0.91026	0.271304	3.35512	0.000793293	0.0168095
FBgn0262610	6.17461	-5.25452	1.56635	-3.35463	0.000794713	0.0168111
FBgn0052102	172.16	-1.84643	0.551498	-3.34803	0.000813881	0.0171876
FBgn0000153	13995.1	-2.06521	0.617648	-3.34367	0.000826777	0.0174305
FBgn0016926	8700.62	1.18078	0.353568	3.33961	0.000838974	0.0176138
FBgn0034459	16.1959	-2.44246	0.731596	-3.33853	0.000842218	0.0176138
FBgn0036264	1726.11	-1.37639	0.412256	-3.33868	0.000841777	0.0176138
FBgn0036856	4790.9	-1.49693	0.448392	-3.33844	0.000842503	0.0176138
FBgn0040262	2455.34	1.65214	0.494783	3.33913	0.000840426	0.0176138
FBgn0038680	7254.41	0.921075	0.275972	3.33756	0.00084517	0.0176401
FBgn0051821	703.899	1.77609	0.53237	3.33621	0.000849305	0.0176969
FBgn0261998	13.5634	2.80232	0.840109	3.33567	0.000850955	0.0177018
FBgn0085234	23.95	2.70418	0.811272	3.33326	0.000858342	0.0178259
FBgn0027608	2469.97	2.13626	0.640992	3.33274	0.000859939	0.0178295
FBgn0022355	32899	-1.25115	0.375513	-3.33184	0.000862749	0.0178582
FBgn0051219	291.885	-1.96132	0.589621	-3.3264	0.000879745	0.0181799
FBgn0051157	14.0099	-3.43914	1.03492	-3.32308	0.000890279	0.0183673
FBgn0050120	85.3513	1.26128	0.379623	3.32246	0.000892289	0.0183785
FBgn0031058	28.1655	3.05371	0.920301	3.31817	0.000906104	0.0186324
FBgn0036520	25.5715	2.32375	0.70126	3.31369	0.000920751	0.0189026
FBgn0013811	477.026	1.28546	0.389035	3.30423	0.000952387	0.01952
FBgn0020880	217.564	1.62151	0.491679	3.2979	0.000974118	0.0199328
FBgn0037099	249.799	2.94757	0.894049	3.29687	0.000977675	0.0199441
FBgn0050154	1149.01	1.26347	0.38324	3.29682	0.000977857	0.0199441
FBgn0033027	13.6931	4.71776	1.43129	3.29616	0.000980163	0.0199587
FBgn0033205	1038.83	1.5158	0.460016	3.2951	0.000983863	0.0200015
FBgn0261952	27.6784	4.34254	1.31911	3.29201	0.000994739	0.0201898
FBgn0051823	115.107	-1.80665	0.548936	-3.29118	0.000997664	0.0202164
FBgn0032084	2799.36	1.19701	0.364085	3.28772	0.00101002	0.0204186
FBgn0034712	39.432	-1.43127	0.435371	-3.28748	0.0010109	0.0204186
FBgn0264954	92.6535	-1.18221	0.360318	-3.28102	0.00103431	0.0208577
FBgn0261628	147.116	1.87331	0.571527	3.27774	0.00104642	0.0210681
FBgn0003382	149.022	2.35604	0.719288	3.27552	0.00105467	0.0212
FBgn0028675	1345.56	-1.07449	0.328458	-3.27131	0.00107052	0.0214842
FBgn0033083	4956.41	-1.0079	0.308435	-3.26779	0.00108393	0.0216516
FBgn0085454	5.65726	-5.1425	1.57341	-3.26838	0.00108165	0.0216516
FBgn0259151	81.2196	-1.43498	0.439133	-3.26775	0.00108405	0.0216516
FBgn0038391	426.832	-1.11856	0.342537	-3.26552	0.00109265	0.0217886
FBgn0038214	604.737	3.37579	1.03464	3.26277	0.0011033	0.021966
FBgn0052548	243.121	2.18724	0.672179	3.25395	0.00113812	0.0226232
FBgn0033469	5.53103	5.693	1.75373	3.24622	0.00116947	0.0232096
FBgn0016919	460.063	1.05444	0.324948	3.24494	0.00117476	0.0232778
FBgn0031831	158.706	1.65995	0.512357	3.23984	0.00119598	0.0236608
FBgn0034741	187.675	-2.04431	0.631167	-3.23894	0.00119973	0.0236975
FBgn0038440	11.2501	-4.30286	1.33008	-3.23504	0.00121626	0.0239862
FBgn0023000	3277.64	-1.16121	0.359848	-3.22694	0.00125122	0.0246369
FBgn0033728	1381.12	1.63191	0.505874	3.22593	0.00125566	0.0246854
FBgn0031914	14337.7	0.89734	0.278258	3.22484	0.00126042	0.0247401
FBgn0250845	10.2298	-3.11773	0.967077	-3.22387	0.00126471	0.0247856
FBgn0035718	53.1178	-4.42653	1.37637	-3.21608	0.00129953	0.0253907
FBgn0035750	37.3479	2.16479	0.67312	3.21606	0.00129964	0.0253907
FBgn0025632	972.795	-0.711146	0.221228	-3.21454	0.00130653	0.0254854
FBgn0032515	9856.71	-0.835418	0.260199	-3.21069	0.00132416	0.0257486
FBgn0034139	192.823	-2.07156	0.645153	-3.21095	0.00132296	0.0257486
FBgn0035101	8106.08	-1.25329	0.390401	-3.21025	0.00132619	0.0257486
FBgn0037665	100.02	1.79028	0.558206	3.20719	0.00134036	0.0259835
FBgn0001970	7853.86	1.36757	0.42665	3.20536	0.00134893	0.026069
FBgn0051029	52.8081	3.17095	0.98921	3.20554	0.00134808	0.026069
FBgn0037292	158.12	-2.07917	0.64878	-3.20474	0.00135184	0.0260848
FBgn0010431	19.0287	-2.23583	0.698003	-3.20317	0.00135922	0.0261839
FBgn0032049	723.416	8.18672	2.55614	3.20276	0.00136115	0.0261839
FBgn0029856	43235.8	0.898836	0.280713	3.20198	0.00136488	0.0262153
FBgn0022702	11224.5	1.14577	0.358377	3.19711	0.0013881	0.0263582
FBgn0025837	606.422	4.93454	1.54248	3.1991	0.00137857	0.0263582
FBgn0030100	627.681	-0.827691	0.258853	-3.19754	0.00138606	0.0263582
FBgn0031161	3106.02	0.779451	0.243731	3.198	0.00138385	0.0263582
FBgn0031849	28.4624	2.21155	0.691339	3.19893	0.00137937	0.0263582
FBgn0033097	5.69894	-6.14252	1.92	-3.19923	0.00137796	0.0263582
FBgn0036350	86.3495	3.01929	0.944433	3.19694	0.00138895	0.0263582
FBgn0045761	7113.58	0.954686	0.298629	3.19689	0.00138916	0.0263582
FBgn0036950	155.958	1.18654	0.371764	3.19165	0.00141464	0.0268011
FBgn0039094	13083.8	1.16267	0.364391	3.19072	0.00141917	0.0268462
FBgn0028956	1991.92	-1.15112	0.361038	-3.18835	0.00143087	0.0270166
FBgn0062449	1423.62	-0.972661	0.305098	-3.18802	0.00143249	0.0270166
FBgn0033614	2989.53	2.07344	0.651402	3.18304	0.00145737	0.0274445
FBgn0250833	3177.74	1.74328	0.547866	3.18194	0.0014629	0.0275074
FBgn0051288	1040.52	-1.32188	0.415586	-3.18076	0.00146888	0.0275784
FBgn0000355	3130.97	2.19356	0.690764	3.17556	0.00149549	0.027953
FBgn0026255	145.527	1.75743	0.553426	3.17555	0.00149553	0.027953
FBgn0053725	73.5073	-1.40819	0.443348	-3.17627	0.00149183	0.027953
FBgn0250846	43.7482	2.53373	0.798121	3.17462	0.00150033	0.028001
FBgn0030940	19.8911	-2.26769	0.714501	-3.1738	0.00150456	0.0280381
FBgn0029172	14.3916	4.39994	1.3868	3.17272	0.00151016	0.0281007
FBgn0028944	7.67558	5.16954	1.63192	3.16777	0.00153614	0.0285416
FBgn0039651	132.958	1.28588	0.406202	3.16561	0.00154759	0.028627
FBgn0051797	483.1	-1.65579	0.523031	-3.16575	0.00154683	0.028627
FBgn0052694	9232.05	1.17241	0.370327	3.16589	0.00154611	0.028627
FBgn0027070	1380.23	-1.24765	0.394401	-3.16341	0.00155931	0.0288012
FBgn0038704	1650.69	-1.0206	0.323176	-3.15804	0.00158835	0.0292945
FBgn0032943	2478.18	0.992494	0.314391	3.15688	0.00159467	0.0293677
FBgn0029813	313.695	1.20149	0.380668	3.15628	0.00159798	0.029384
FBgn0036603	228.713	2.08164	0.659612	3.15586	0.00160025	0.029384
FBgn0032727	2362.02	-1.14286	0.362286	-3.15459	0.00160723	0.0294493
FBgn0035309	800.893	-0.974656	0.308987	-3.15436	0.00160851	0.0294493
FBgn0040837	442.361	1.96455	0.623158	3.15257	0.00161841	0.0295873
FBgn0027657	12631.4	0.777313	0.246712	3.15069	0.00162887	0.0297247
FBgn0039782	68.0826	3.61404	1.14718	3.15036	0.00163067	0.0297247
FBgn0031724	12.6975	2.99602	0.951191	3.14976	0.00163404	0.0297429
FBgn0037108	4555.99	-0.854402	0.271506	-3.1469	0.00165009	0.0299914
FBgn0054031	78.2824	1.89287	0.602246	3.14302	0.00167217	0.0303486
FBgn0259964	13.2702	3.35025	1.06608	3.14259	0.00167459	0.0303487
FBgn0029730	5.61963	-5.12402	1.63152	-3.14064	0.0016858	0.0305077
FBgn0034924	23.7737	-2.0138	0.641486	-3.13928	0.00169366	0.0306057
FBgn0034715	11.6001	4.05679	1.29253	3.13865	0.00169727	0.0306267
FBgn0030661	153.317	1.04137	0.331885	3.13773	0.00170259	0.0306786
FBgn0013771	7724.71	-1.0635	0.339083	-3.13639	0.00171043	0.0307755
FBgn0038993	80.6191	-1.68983	0.539143	-3.13429	0.00172269	0.0309516
FBgn0085250	66.4794	5.0432	1.61014	3.13216	0.00173526	0.0311327
FBgn0015808	6673.2	-0.890985	0.284509	-3.13165	0.00173825	0.0311417
FBgn0029955	1295.09	2.34906	0.75197	3.12388	0.00178483	0.0319307
FBgn0038256	4268.93	0.833492	0.267104	3.12047	0.0018056	0.0322561
FBgn0020640	311012	1.53716	0.493178	3.11684	0.00182802	0.0325175
FBgn0033344	77.1959	1.36087	0.436595	3.11702	0.00182692	0.0325175
FBgn0039553	22.6378	3.26411	1.04698	3.11763	0.00182313	0.0325175
FBgn0033820	349.76	4.25774	1.36923	3.10959	0.00187347	0.0332787
FBgn0038076	572.908	-1.31616	0.423389	-3.10862	0.00187963	0.0332937
FBgn0052266	12822	1.81669	0.584339	3.10897	0.00187739	0.0332937
FBgn0052475	198.836	-2.0577	0.662804	-3.10454	0.00190575	0.0337087
FBgn0039887	13.5928	3.05513	0.984368	3.10365	0.0019115	0.0337627
FBgn0031596	5.47238	5.67131	1.83001	3.09905	0.00194139	0.034227
FBgn0259989	131.197	-1.22483	0.395262	-3.09877	0.00194325	0.034227
FBgn0037824	106.064	-1.24949	0.403774	-3.09452	0.00197129	0.034672
FBgn0039069	2582.14	2.08353	0.673617	3.09305	0.00198107	0.0347952
FBgn0030828	7056.5	-1.26891	0.410545	-3.09079	0.00199624	0.0350125
FBgn0031032	11.9299	-2.5752	0.833447	-3.08982	0.00200277	0.0350779
FBgn0085388	5535.35	-0.808606	0.262049	-3.0857	0.00203071	0.0355176
FBgn0263849	50.5891	1.46602	0.475401	3.08376	0.00204401	0.0357003
FBgn0030804	19.3891	2.13062	0.691198	3.0825	0.00205271	0.0357526
FBgn0036849	91.7928	1.56515	0.507747	3.08253	0.00205247	0.0357526
FBgn0051139	83.3729	1.32716	0.430896	3.07999	0.00207007	0.0360048
FBgn0035430	1583.09	-3.45196	1.12138	-3.07831	0.0020818	0.0361586
FBgn0037413	23.5171	4.13306	1.34394	3.07533	0.00210273	0.0364716
FBgn0051102	161.838	1.46931	0.478107	3.07317	0.00211796	0.036685
FBgn0033696	1671.1	-1.61639	0.526341	-3.07099	0.00213351	0.0369032
FBgn0030529	12339.6	-0.957959	0.312132	-3.06908	0.00214716	0.037037
FBgn0031934	55.4047	1.64385	0.535547	3.06948	0.0021443	0.037037
FBgn0003499	7962.28	1.21092	0.394913	3.0663	0.00216729	0.0372815
FBgn0040509	7.57162	4.17125	1.36021	3.06662	0.00216494	0.0372815
FBgn0260459	536.42	-1.38275	0.451025	-3.06578	0.002171	0.0372941
FBgn0037395	224.437	1.81001	0.591192	3.06163	0.00220132	0.0377632
FBgn0038505	20174.9	4.87332	1.59227	3.06062	0.00220883	0.0377885
FBgn0039237	787.209	-1.55043	0.506553	-3.06074	0.00220787	0.0377885
FBgn0052677	11317.8	2.19698	0.719233	3.05461	0.00225353	0.0385006
FBgn0050502	187.382	-1.57216	0.515682	-3.0487	0.00229833	0.0392126
FBgn0035508	175.053	2.41605	0.792736	3.04773	0.00230578	0.039286
FBgn0038727	4836.1	1.48224	0.487138	3.04276	0.00234421	0.0398865
FBgn0035620	601.604	-1.94375	0.638937	-3.04217	0.00234881	0.0399106
FBgn0053093	333.06	2.97782	0.97914	3.04126	0.00235587	0.0399764
FBgn0030839	1000.45	1.06667	0.350856	3.04019	0.00236429	0.040065
FBgn0038928	1171.88	0.829544	0.273141	3.03705	0.00238905	0.0403949
FBgn0054038	1038.62	1.65944	0.546424	3.0369	0.00239021	0.0403949
FBgn0028856	7.9498	5.22755	1.72234	3.03514	0.00240421	0.040561
FBgn0052190	48064.4	1.16926	0.385276	3.03485	0.00240652	0.040561
FBgn0004859	44.6807	-1.65668	0.548066	-3.02278	0.00250462	0.0419884
FBgn0031418	23443.6	1.20071	0.397206	3.02288	0.00250381	0.0419884
FBgn0031957	6091.72	2.64702	0.875447	3.02362	0.00249767	0.0419884
FBgn0053225	30.8364	2.81879	0.932372	3.02324	0.00250082	0.0419884
FBgn0034512	1979.9	2.14267	0.709638	3.01939	0.00253287	0.0423487
FBgn0036687	39.4471	1.45987	0.48346	3.01963	0.0025308	0.0423487
FBgn0031038	64.6604	-2.24609	0.745036	-3.01474	0.00257199	0.0429453
FBgn0027836	12645.4	1.06044	0.351879	3.01367	0.00258112	0.0430404
FBgn0035197	5.60705	4.72319	1.56952	3.00932	0.00261837	0.043489
FBgn0038001	10.8657	4.78907	1.59142	3.00931	0.00261844	0.043489
FBgn0039316	2130.87	1.43573	0.477084	3.00939	0.00261775	0.043489
FBgn0028380	1713.68	-0.737378	0.245434	-3.00439	0.00266114	0.0441397
FBgn0035815	1229.88	1.17209	0.390748	2.99961	0.00270327	0.0447792
FBgn0030854	4340.67	-0.874465	0.291654	-2.9983	0.00271494	0.044913
FBgn0029822	3003.21	-1.03595	0.345595	-2.9976	0.00272116	0.0449566
FBgn0000422	16848.6	1.39071	0.464171	2.99611	0.00273446	0.0451167
FBgn0036806	3192.43	-0.910951	0.304156	-2.99501	0.00274437	0.0452207
FBgn0032981	54.5265	2.44612	0.817248	2.99311	0.00276147	0.0454427
FBgn0037433	27727.8	-1.64444	0.549804	-2.99095	0.00278109	0.0456849
FBgn0047330	22.8805	2.30891	0.772034	2.99069	0.00278349	0.0456849
FBgn0035875	299.055	3.14474	1.05229	2.98846	0.00280385	0.0459517
FBgn0040650	863.691	-1.82643	0.611233	-2.98811	0.00280708	0.0459517
FBgn0039342	3.83362	-5.58188	1.86916	-2.9863	0.00282372	0.0461637
FBgn0037477	225.405	-2.34982	0.787198	-2.98505	0.00283533	0.0462555
FBgn0039946	1956.2	0.893915	0.299519	2.9845	0.00284041	0.0462555
FBgn0083966	4.39675	5.36843	1.79856	2.98485	0.00283718	0.0462555
FBgn0029977	23.1059	2.10086	0.704139	2.9836	0.00284883	0.0463324
FBgn0035802	9572.93	0.835954	0.280332	2.98202	0.00286355	0.0465114
FBgn0051606	10.8632	3.96405	1.33009	2.98028	0.00287986	0.0466551
FBgn0263848	711.721	1.95695	0.656575	2.98054	0.00287737	0.0466551
FBgn0260481	134.968	-1.3326	0.447449	-2.97822	0.00289925	0.0469086
FBgn0026878	60.3339	-2.67652	0.899286	-2.97627	0.00291781	0.0471481
FBgn0035070	7597.44	6.71117	2.25563	2.9753	0.00292705	0.0472363
FBgn0039523	643.449	1.21254	0.407935	2.97237	0.00295508	0.0476274
FBgn0051436	1233.51	0.957165	0.322464	2.96828	0.00299469	0.0482038
FBgn0035146	3055.69	0.969864	0.326929	2.96659	0.00301123	0.0484078
FBgn0038252	15.9131	1.99452	0.67273	2.96482	0.00302861	0.0486247
FBgn0001281	127.454	-1.47412	0.498046	-2.95981	0.00307825	0.0493584
FBgn0051999	130.254	-1.23454	0.417386	-2.95779	0.00309855	0.0496204
FBgn0038047	428.783	-1.02248	0.345836	-2.95654	0.00311107	0.0497573
FBgn0010401	95.554	-1.69075	0.572589	-2.95281	0.00314896	0.050299
FBgn0000092	47.8509	1.95494	0.662366	2.95145	0.00316289	0.0504572
FBgn0032039	4.32574	5.34495	1.81127	2.95095	0.00316801	0.0504746
FBgn0040734	18.5822	5.4835	1.86026	2.9477	0.0032015	0.0509434
FBgn0053993	234.745	-1.15027	0.390987	-2.94197	0.0032613	0.051829
FBgn0035949	5699.19	2.0405	0.693887	2.94068	0.00327491	0.0519793
FBgn0034718	17420.7	-0.675435	0.230134	-2.93496	0.0033359	0.0528803
FBgn0085201	6.24118	-6.27273	2.14094	-2.92989	0.00339079	0.0536825
FBgn0032824	1075.23	2.73626	0.934157	2.92912	0.00339924	0.0537484
FBgn0041627	2416.6	0.736731	0.251815	2.92568	0.00343705	0.0542777
FBgn0036481	1577.09	1.19932	0.410838	2.9192	0.00350931	0.0553489
FBgn0039806	588.753	-1.88654	0.646415	-2.91847	0.00351756	0.0554094
FBgn0033921	46.1338	1.79151	0.614632	2.91476	0.00355957	0.0560007
FBgn0032472	281.716	2.65036	0.910695	2.91026	0.00361123	0.056742
FBgn0038526	1592.47	1.22835	0.422365	2.90827	0.00363436	0.0569048
FBgn0039177	30.5054	2.18001	0.749519	2.90855	0.00363107	0.0569048
FBgn0051343	14.6764	2.44365	0.840265	2.90819	0.00363522	0.0569048
FBgn0260933	933.986	-1.05802	0.364129	-2.90561	0.00366541	0.0573057
FBgn0033775	1797.5	1.03055	0.354811	2.90451	0.00367833	0.0574361
FBgn0035542	34955.8	-1.11249	0.383093	-2.90397	0.00368464	0.057463
FBgn0031740	5069.06	1.81833	0.626483	2.90244	0.00370267	0.0574817
FBgn0034551	148.79	1.27682	0.439897	2.90255	0.00370141	0.0574817
FBgn0035537	952.223	1.09368	0.37683	2.90231	0.0037042	0.0574817
FBgn0064227	120.704	-1.70151	0.586208	-2.90258	0.00370107	0.0574817
FBgn0039591	101.098	3.86193	1.33259	2.89806	0.00375484	0.0581954
FBgn0014001	8724.58	-0.687274	0.237208	-2.89735	0.00376334	0.0582549
FBgn0028886	16527.7	-1.2074	0.416789	-2.8969	0.00376867	0.0582655
FBgn0036386	2672.87	-0.647529	0.22356	-2.89644	0.00377422	0.0582794
FBgn0034113	3718.37	-0.684674	0.236512	-2.89488	0.00379307	0.0584982
FBgn0263973	1559.88	1.36304	0.471499	2.89087	0.00384176	0.0591764
FBgn0085292	1297.36	-2.02474	0.701056	-2.88813	0.0038754	0.0596212
FBgn0002948	2363.86	-0.625353	0.216743	-2.88523	0.00391127	0.0600992
FBgn0028913	5.17055	4.57954	1.59109	2.87824	0.00399895	0.0613712
FBgn0033866	48.3838	-2.51207	0.873088	-2.87723	0.00401184	0.0614936
FBgn0004778	136662	1.51271	0.525945	2.87617	0.00402536	0.0615944
FBgn0261803	12871.8	-1.23434	0.429194	-2.87594	0.00402825	0.0615944
FBgn0033942	29125.8	1.70422	0.592774	2.87499	0.00404043	0.0617053
FBgn0032175	14.0177	2.42386	0.843965	2.872	0.00407889	0.0622167
FBgn0052652	6.35464	4.88867	1.70439	2.86828	0.00412713	0.0628759
FBgn0263778	3.44927	-5.42378	1.89256	-2.86584	0.00415904	0.0632852
FBgn0264086	6.61958	-3.55802	1.24232	-2.86402	0.00418303	0.0635729
FBgn0034479	505.197	2.31171	0.807602	2.86244	0.00420399	0.063814
FBgn0259985	1492.01	-0.632359	0.220967	-2.86178	0.00421269	0.0638686
FBgn0036094	229.423	-1.03869	0.363017	-2.86127	0.00421943	0.0638935
FBgn0051204	21.0699	2.09857	0.734325	2.85783	0.00426549	0.064513
FBgn0037325	28.1207	2.21235	0.774939	2.85487	0.00430549	0.0650394
FBgn0033978	1847.84	-1.30123	0.456369	-2.85127	0.00435447	0.0656393
FBgn0263743	24.935	-3.06452	1.07483	-2.85118	0.00435568	0.0656393
FBgn0027107	4.91319	5.53015	1.94046	2.84992	0.00437305	0.0657427
FBgn0259236	253.502	1.42218	0.499021	2.84993	0.00437283	0.0657427
FBgn0002865	22.9273	4.56857	1.60641	2.84395	0.00445574	0.0669056
FBgn0038136	34.2527	2.92557	1.02938	2.84206	0.00448226	0.0672231
FBgn0085285	8.60824	4.29708	1.51252	2.84101	0.00449715	0.0673658
FBgn0029702	15.4255	-2.51202	0.88461	-2.83969	0.00451572	0.0675632
FBgn0040798	14810.4	2.1146	0.745026	2.83829	0.00453555	0.0676981
FBgn0262811	9911.59	3.37705	1.18966	2.83867	0.00453015	0.0676981
FBgn0040965	4.37722	-5.78272	2.0377	-2.83787	0.00454154	0.0677068
FBgn0039040	1567.31	1.45012	0.511086	2.83732	0.00454935	0.0677426
FBgn0034159	2297.53	2.29366	0.811058	2.82798	0.00468422	0.069668
FBgn0025645	96.2443	3.66054	1.29579	2.82495	0.00472881	0.0701645
FBgn0262569	93.8513	1.78307	0.631107	2.82531	0.0047235	0.0701645
FBgn0028491	2030.64	1.97621	0.699829	2.82385	0.00474502	0.0703218
FBgn0051438	4.6078	-4.81	1.70368	-2.8233	0.0047532	0.0703597
FBgn0086367	6203.38	-1.50132	0.532097	-2.82152	0.00477974	0.070669
FBgn0000442	1060.42	-1.1286	0.400275	-2.81956	0.00480899	0.070934
FBgn0029877	104.506	-1.46903	0.520961	-2.81984	0.00480474	0.070934
FBgn0036929	5711.76	-0.862735	0.30616	-2.81792	0.00483352	0.071212
FBgn0034595	14.0766	-3.89346	1.3821	-2.81705	0.00484665	0.0713215
FBgn0262983	45.9972	3.85059	1.36759	2.81561	0.00486844	0.0715581
FBgn0038738	11183.3	-0.595579	0.211747	-2.81269	0.00491286	0.0721264
FBgn0040987	4.2366	-4.71016	1.67577	-2.81074	0.00494273	0.0724799
FBgn0053798	24.4325	-1.80966	0.64424	-2.80899	0.00496972	0.0727904
FBgn0031623	158.829	1.62793	0.579794	2.80778	0.00498849	0.07298
FBgn0026315	1472.27	-0.819302	0.292572	-2.80034	0.0051048	0.0745945
FBgn0025583	194.592	2.13202	0.761913	2.79824	0.00513812	0.0749938
FBgn0039101	358.514	-1.38964	0.496781	-2.7973	0.00515324	0.075127
FBgn0050101	8101.74	1.71755	0.614147	2.79665	0.00516356	0.0751898
FBgn0032358	2341.33	-0.902316	0.322705	-2.7961	0.00517233	0.0752301
FBgn0025630	1188.41	-0.664829	0.238331	-2.78952	0.00527868	0.0764218
FBgn0037417	73.6013	2.54707	0.912997	2.78979	0.00527426	0.0764218
FBgn0038131	17.2186	2.52498	0.904914	2.7903	0.00526594	0.0764218
FBgn0039091	12.3895	-7.2752	2.60776	-2.78983	0.00527357	0.0764218
FBgn0040519	13.7031	7.01205	2.51569	2.78733	0.00531451	0.0768518
FBgn0262538	187.261	-1.64068	0.588918	-2.78592	0.00533763	0.0770971
FBgn0033980	5203.04	0.927324	0.332984	2.78489	0.00535459	0.0772529
FBgn0039165	4834.54	0.598853	0.215216	2.78257	0.00539308	0.0777187
FBgn0083979	21.8988	1.76933	0.636018	2.78189	0.00540436	0.0777917
FBgn0037616	248.49	1.38851	0.499317	2.78081	0.00542238	0.0779615
FBgn0035806	1706.27	-1.6	0.575564	-2.77988	0.00543796	0.0780054
FBgn0039039	519.458	-1.25178	0.450299	-2.77989	0.00543778	0.0780054
FBgn0264503	2175.52	1.17236	0.421786	2.77951	0.00544412	0.0780054
FBgn0034666	66.3925	1.40101	0.504206	2.77864	0.00545867	0.0781245
FBgn0036996	32.695	-4.61036	1.66288	-2.77252	0.00556241	0.0793499
FBgn0039102	855.542	-1.62272	0.585147	-2.77318	0.00555107	0.0793499
FBgn0050383	133.733	1.94753	0.702452	2.77247	0.0055633	0.0793499
FBgn0031219	281.442	2.20852	0.796767	2.77186	0.00557376	0.0794087
FBgn0033423	200.396	1.30868	0.472461	2.76991	0.00560713	0.0797933
FBgn0016031	8230.79	-0.859422	0.310626	-2.76674	0.00566203	0.080483
FBgn0053092	197.902	-0.982859	0.355308	-2.76622	0.00567104	0.0805197
FBgn0035915	27.1814	2.07331	0.75	2.76441	0.00570253	0.0807837
FBgn0051040	4651.88	-0.651747	0.235749	-2.76458	0.00569965	0.0807837
FBgn0032381	4679.54	1.48362	0.53694	2.7631	0.00572543	0.0810165
FBgn0039131	1935.35	1.41454	0.512223	2.76158	0.00575232	0.081305
FBgn0023496	438.542	2.88077	1.04415	2.75897	0.00579839	0.0817717
FBgn0046878	2745.73	2.44761	0.887093	2.75913	0.00579548	0.0817717
FBgn0035138	114.605	1.14665	0.415774	2.75786	0.00581816	0.081866
FBgn0036622	2001.78	-1.90522	0.690772	-2.7581	0.00581381	0.081866
FBgn0051626	21074.4	2.32342	0.842625	2.75736	0.00582709	0.0818998
FBgn0032598	784.426	1.88053	0.682599	2.75496	0.00586997	0.0824099
FBgn0030803	860.02	0.671396	0.243739	2.75456	0.00587704	0.0824168
FBgn0039655	4396.89	1.93681	0.703302	2.75388	0.00588928	0.082496
FBgn0014865	249.934	-1.08729	0.395229	-2.75104	0.00594069	0.0831232
FBgn0063649	3467.37	-0.920121	0.334509	-2.75066	0.0059475	0.0831256
FBgn0051075	9152.12	-1.4472	0.527066	-2.74577	0.00603697	0.0841882
FBgn0264979	5371.49	0.870248	0.316937	2.74581	0.00603616	0.0841882
FBgn0038930	380.263	1.70235	0.620175	2.74496	0.00605191	0.0843026
FBgn0004514	714.916	-0.833442	0.303718	-2.74414	0.00606706	0.0844197
FBgn0036110	66.8837	1.66176	0.605965	2.74233	0.00610047	0.0847904
FBgn0039916	3.88887	5.19198	1.89726	2.73656	0.0062085	0.0861963
FBgn0040993	18966.3	1.68406	0.616141	2.73324	0.00627139	0.0869731
FBgn0250821	122.9	2.16894	0.794941	2.72843	0.00636368	0.0881553
FBgn0010053	4820.64	0.728071	0.26749	2.72186	0.00649151	0.0898267
FBgn0037880	9218.3	-1.43156	0.526167	-2.72073	0.00651376	0.0900351
FBgn0264478	44.2101	1.70761	0.627931	2.71943	0.00653952	0.0902915
FBgn0030816	8370.14	-1.04057	0.382732	-2.71879	0.00655218	0.0903666
FBgn0052655	37.2568	-1.68579	0.620154	-2.71834	0.00656096	0.0903883
FBgn0029584	542.602	-1.20214	0.442507	-2.71666	0.00659442	0.0906498
FBgn0259164	3793.77	1.36639	0.502924	2.71688	0.00659002	0.0906498
FBgn0051272	34.632	-2.41656	0.889801	-2.71584	0.00661079	0.0907752
FBgn0038095	31.2264	2.40442	0.885805	2.71439	0.00663987	0.0910745
FBgn0029896	11823.5	0.874099	0.322844	2.7075	0.00677929	0.0928852
FBgn0053710	4.60198	-5.83138	2.15484	-2.70618	0.0068063	0.0931533
FBgn0038507	2553.3	-1.37128	0.506924	-2.70509	0.00682855	0.0933558
FBgn0031563	1375.64	1.35539	0.501602	2.70213	0.00688965	0.0940885
FBgn0052141	9.43743	-3.23928	1.19911	-2.70141	0.00690469	0.0940887
FBgn0052816	3221.45	0.983595	0.364059	2.70175	0.00689755	0.0940887
FBgn0041150	12203.9	-1.06998	0.396238	-2.70035	0.00692668	0.0942857
FBgn0038762	70.4351	1.93976	0.719025	2.69776	0.00698077	0.0949187
FBgn0264562	15038.3	-1.78609	0.662226	-2.6971	0.00699468	0.0950047
FBgn0032406	376.324	1.42626	0.52944	2.69391	0.00706184	0.0958131
FBgn0032364	14.8142	-3.20714	1.19198	-2.6906	0.00713245	0.0965618
FBgn0033736	3.27473	-5.36189	1.99256	-2.69095	0.00712484	0.0965618
FBgn0250840	46.9975	1.64351	0.610923	2.69021	0.00714073	0.0965694
FBgn0026874	272.221	-1.21827	0.453232	-2.68796	0.00718902	0.0971176
FBgn0038530	1164.32	-2.41414	0.898336	-2.68735	0.00720219	0.0971908
FBgn0031900	17.6386	2.32463	0.865165	2.68693	0.00721131	0.0972024
FBgn0031907	1908	-1.38316	0.514839	-2.68659	0.00721857	0.0972024
FBgn0031758	343.941	1.89356	0.704944	2.68611	0.00722891	0.097237
FBgn0037296	7.77073	-2.91282	1.08489	-2.6849	0.0072552	0.097486
FBgn0039415	2331.34	1.40947	0.525149	2.68395	0.00727586	0.0975542
FBgn0259714	606.811	2.52197	0.939601	2.68409	0.00727285	0.0975542
FBgn0087012	239.761	-1.61821	0.60304	-2.68342	0.0072873	0.0976031
FBgn0038598	70.5158	1.67788	0.6258	2.68118	0.00733641	0.0981559
FBgn0026565	57.3204	2.0277	0.756699	2.67967	0.00736958	0.0981801
FBgn0030540	945.501	3.08649	1.15156	2.68026	0.0073565	0.0981801
FBgn0031214	35.245	3.78197	1.41084	2.68065	0.00734793	0.0981801
FBgn0038028	83.8675	3.41892	1.27583	2.67977	0.00736737	0.0981801
FBgn0051220	3.11547	-5.27445	1.96877	-2.67906	0.00738289	0.0982529
FBgn0004034	9192.89	-1.12758	0.421068	-2.6779	0.00740854	0.0984895
FBgn0035154	126.101	2.03975	0.762676	2.67446	0.00748495	0.0993998
FBgn0052855	79.1263	2.20079	0.823327	2.67305	0.00751648	0.0997128
FBgn0016970	895.627	1.10442	0.413504	2.67087	0.00756548	0.100257
FBgn0051826	121.275	1.53555	0.575019	2.67043	0.00757532	0.100281
FBgn0032827	24.2613	2.08495	0.783357	2.66155	0.00777811	0.102857
FBgn0039495	2726.55	-1.51812	0.571112	-2.65817	0.00785652	0.103675
FBgn0083945	9.79238	2.46801	0.92839	2.65837	0.00785192	0.103675
FBgn0033726	240.008	1.56554	0.58926	2.65678	0.00788905	0.103994
FBgn0038398	8.86446	3.65214	1.37557	2.655	0.00793073	0.104434
FBgn0014464	36.0541	-1.98365	0.747555	-2.65352	0.0079656	0.104696
FBgn0037123	7685.16	1.50736	0.56812	2.65325	0.00797209	0.104696
FBgn0085334	5504.31	1.66995	0.629433	2.6531	0.00797574	0.104696
FBgn0004959	7167.39	-1.03701	0.391038	-2.65195	0.0080029	0.104943
FBgn0260398	5821.1	1.23251	0.464826	2.65155	0.0080124	0.104957
FBgn0034440	486.347	2.54557	0.960431	2.65045	0.00803852	0.10519
FBgn0038051	27.6513	2.46777	0.931261	2.64992	0.00805105	0.105244
FBgn0035619	1064.98	-1.53413	0.57984	-2.64578	0.00815035	0.10643
FBgn0032914	556.113	1.99951	0.756872	2.6418	0.00824667	0.107576
FBgn0029657	4.86342	4.46505	1.6915	2.63971	0.00829777	0.107739
FBgn0036960	119.697	-0.872025	0.330361	-2.63961	0.00830012	0.107739
FBgn0037818	149.057	1.56143	0.59136	2.64041	0.00828059	0.107739
FBgn0039027	364.176	1.83548	0.695381	2.63953	0.00830214	0.107739
FBgn0051313	21856.6	1.21131	0.458834	2.63997	0.00829134	0.107739
FBgn0039480	24558.1	1.51724	0.575534	2.63622	0.00838344	0.108681
FBgn0035512	40.5147	2.18472	0.829109	2.63502	0.0084132	0.108954
FBgn0003996	97.1477	-1.21133	0.460055	-2.63302	0.0084629	0.109484
FBgn0263314	26.3535	2.30437	0.875764	2.63126	0.00850679	0.109939
FBgn0000146	487.184	1.38562	0.527115	2.62868	0.00857173	0.110664
FBgn0033440	3.5393	5.06707	1.92932	2.62635	0.00863057	0.111138
FBgn0036575	7.62754	-3.01778	1.14912	-2.62617	0.00863509	0.111138
FBgn0264556	88.6899	-1.12739	0.429213	-2.62664	0.00862326	0.111138
FBgn0032585	17.7674	-2.5926	0.987613	-2.62512	0.00866194	0.111369
FBgn0051473	10.8971	-3.07613	1.17234	-2.62391	0.00869255	0.111648
FBgn0035577	245.654	-1.11107	0.423733	-2.6221	0.00873889	0.112128
FBgn0035543	62.2541	1.68548	0.643032	2.62114	0.00876355	0.11233
FBgn0040799	17612	1.88344	0.720054	2.61569	0.00890476	0.114023
FBgn0037181	36985	1.21019	0.462991	2.61384	0.00895308	0.114524
FBgn0051559	2135.23	1.40326	0.537394	2.61123	0.00902173	0.115285
FBgn0029799	428.195	0.763299	0.292434	2.61016	0.00904996	0.115528
FBgn0037610	2667.46	-1.01026	0.387145	-2.60951	0.00906718	0.11563
FBgn0030761	4842.34	-0.667806	0.255991	-2.60871	0.00908839	0.115782
FBgn0040687	324.727	0.997339	0.382371	2.6083	0.00909931	0.115804
FBgn0051174	237.481	1.90289	0.730118	2.60627	0.00915337	0.116373
FBgn0041579	378.343	2.2092	0.848632	2.60325	0.00923449	0.117286
FBgn0010768	5341.77	-1.08817	0.418161	-2.60227	0.00926095	0.117502
FBgn0020639	233806	1.33193	0.512035	2.60125	0.00928852	0.117526
FBgn0050156	219.188	0.789984	0.303704	2.60116	0.00929093	0.117526
FBgn0259233	3656.66	2.58814	0.994979	2.6012	0.00928972	0.117526
FBgn0033113	832.519	1.18316	0.454957	2.6006	0.00930596	0.117597
FBgn0001253	4067.85	2.20486	0.848225	2.59938	0.00933916	0.117779
FBgn0033215	4.38465	4.3449	1.67147	2.59944	0.00933751	0.117779
FBgn0051524	9.32356	3.40033	1.30841	2.59884	0.009354	0.117847
FBgn0033703	20058	2.64839	1.0204	2.59543	0.00944714	0.118817
FBgn0037570	194.696	1.25769	0.484598	2.59533	0.00944995	0.118817
FBgn0052237	1.0094e+06	1.385	0.534212	2.59261	0.00952521	0.119643
FBgn0027930	3523.91	-0.875187	0.337638	-2.59209	0.00953954	0.119703
FBgn0262540	3.39964	4.98778	1.93202	2.58164	0.00983321	0.123265
FBgn0030995	495.487	-0.738402	0.28672	-2.57534	0.0100142	0.125408
FBgn0038918	16.145	-2.36664	0.919394	-2.57413	0.0100493	0.125722
FBgn0027363	9262.53	0.802167	0.311727	2.5733	0.0100733	0.12577
FBgn0037385	18.4431	2.08328	0.80957	2.57331	0.010073	0.12577
FBgn0033388	101.007	-0.982739	0.382055	-2.57224	0.0101042	0.12603
FBgn0031707	114.102	-1.15104	0.447726	-2.57085	0.0101448	0.126167
FBgn0034462	81.8004	1.82693	0.710638	2.57083	0.0101454	0.126167
FBgn0035724	289.557	1.27864	0.497292	2.57121	0.0101344	0.126167
FBgn0031047	8404.28	0.845133	0.328904	2.56954	0.0101833	0.126458
FBgn0033850	38.4054	-1.30082	0.50635	-2.56901	0.010199	0.126458
FBgn0035344	758.551	0.835287	0.325127	2.56911	0.0101959	0.126458
FBgn0035707	6970.95	0.71586	0.278749	2.56812	0.0102253	0.126658
FBgn0039294	248.747	1.18586	0.461895	2.56738	0.0102469	0.126801
FBgn0037773	349.177	0.783561	0.305445	2.56531	0.0103084	0.127374
FBgn0265052	321.114	1.74486	0.680222	2.56513	0.0103136	0.127374
FBgn0042104	168.384	-2.27399	0.887789	-2.56141	0.0104248	0.12862
FBgn0004865	1050.61	0.640863	0.250459	2.55875	0.0105049	0.129264
FBgn0035673	249.62	0.70123	0.274063	2.55865	0.010508	0.129264
FBgn0051673	3934.52	0.882104	0.344685	2.55916	0.0104926	0.129264
FBgn0263761	610.875	2.29126	0.895943	2.55737	0.0105466	0.129612
FBgn0036532	33643.8	3.03869	1.18848	2.55678	0.0105645	0.129705
FBgn0046885	10.583	-2.39656	0.937504	-2.55632	0.0105787	0.129752
FBgn0047334	127.8	-1.68811	0.660863	-2.5544	0.0106371	0.130341
FBgn0039196	8.77117	-3.75298	1.47268	-2.5484	0.0108219	0.132475
FBgn0050194	2883.01	-1.17888	0.462678	-2.54795	0.0108359	0.132518
FBgn0043577	24.3387	2.91714	1.14557	2.54645	0.0108825	0.132958
FBgn0031220	433.631	1.38443	0.544335	2.54334	0.01098	0.133887
FBgn0039669	6.20061	3.30327	1.29865	2.54362	0.010971	0.133887
FBgn0051815	8.09704	-3.0921	1.21639	-2.54202	0.0110212	0.13426
FBgn0039161	7358.28	1.25029	0.491964	2.54143	0.0110401	0.134359
FBgn0040252	80.1039	1.53978	0.606113	2.54042	0.011072	0.134486
FBgn0052055	220.374	-1.10855	0.436311	-2.54074	0.0110618	0.134486
FBgn0040237	19463.9	0.601829	0.236934	2.54006	0.0110832	0.134492
FBgn0030963	569.641	-0.599002	0.23601	-2.53804	0.0111476	0.135142
FBgn0032161	5870.15	1.30134	0.513093	2.53627	0.011204	0.135695
FBgn0032305	20848.6	1.17875	0.46492	2.53539	0.0112323	0.135787
FBgn0033153	983.2	0.847332	0.334206	2.53535	0.0112334	0.135787
FBgn0039053	14.7295	-3.78539	1.4958	-2.53068	0.0113841	0.137477
FBgn0038109	180.551	1.47013	0.5814	2.52861	0.0114516	0.138158
FBgn0028866	10.809	4.00201	1.58381	2.52682	0.01151	0.13873
FBgn0032715	4811.96	-0.792039	0.313647	-2.52526	0.0115614	0.139081
FBgn0052412	7220.88	0.748119	0.296245	2.52534	0.0115587	0.139081
FBgn0045470	27.2022	2.11958	0.839546	2.52467	0.0115807	0.13918
FBgn0010406	5036.15	-0.805539	0.319283	-2.52296	0.0116371	0.139323
FBgn0029722	35.7455	-1.77621	0.703881	-2.52346	0.0116208	0.139323
FBgn0034275	1145.82	2.07233	0.821285	2.52327	0.0116268	0.139323
FBgn0259966	7.98114	3.25468	1.28978	2.52344	0.0116212	0.139323
FBgn0010043	404.353	-1.38824	0.551149	-2.51881	0.0117752	0.13976
FBgn0023549	536.139	1.18388	0.469868	2.5196	0.0117489	0.13976
FBgn0029701	10.3561	-3.5036	1.39113	-2.51853	0.0117844	0.13976
FBgn0032699	3956.08	-0.828999	0.328956	-2.52009	0.0117324	0.13976
FBgn0035382	31.1293	1.78391	0.708321	2.51851	0.0117853	0.13976
FBgn0035557	1301.57	1.20768	0.479298	2.51969	0.0117458	0.13976
FBgn0038179	2726.46	-1.58742	0.629768	-2.52064	0.0117142	0.13976
FBgn0039656	552.924	2.68024	1.06397	2.5191	0.0117656	0.13976
FBgn0042086	15.2974	-2.47765	0.983763	-2.51855	0.011784	0.13976
FBgn0052111	21.8741	-1.48734	0.590013	-2.52086	0.011707	0.13976
FBgn0030449	42.9944	2.05983	0.81871	2.51595	0.0118713	0.140647
FBgn0260767	221.809	1.31816	0.523996	2.51559	0.0118834	0.140657
FBgn0020445	858.83	0.778244	0.309444	2.51497	0.0119041	0.14077
FBgn0051728	20621.1	-1.3682	0.544129	-2.51447	0.0119211	0.140837
FBgn0033773	27.2941	-1.69343	0.674523	-2.51055	0.0120542	0.142276
FBgn0035995	4264.51	-0.513409	0.204565	-2.50976	0.0120813	0.142462
FBgn0063492	1666.09	1.36893	0.546323	2.50572	0.0122201	0.143963
FBgn0036618	67.5915	1.93619	0.773374	2.50356	0.012295	0.144709
FBgn0261804	1020.86	2.15421	0.860719	2.5028	0.0123215	0.144884
FBgn0051097	84.196	-1.31987	0.527522	-2.50203	0.0123485	0.145066
FBgn0035645	10.0035	3.10174	1.24025	2.5009	0.0123878	0.145392
FBgn0021750	4159.85	-0.990348	0.396412	-2.49828	0.0124799	0.146335
FBgn0030206	2698.88	-0.722573	0.28958	-2.49525	0.012587	0.147453
FBgn0035166	1567.12	0.785656	0.314974	2.49435	0.0126188	0.147687
FBgn0001120	66.5658	1.53169	0.61501	2.49051	0.0127561	0.148877
FBgn0030640	3047.74	-0.899777	0.361258	-2.49068	0.0127499	0.148877
FBgn0051658	674.996	-1.00536	0.40364	-2.49073	0.0127482	0.148877
FBgn0032705	1450.49	-1.0395	0.417726	-2.48847	0.0128295	0.149594
FBgn0039200	4.43773	4.34457	1.74709	2.48674	0.0128918	0.15018
FBgn0031519	345.346	0.651309	0.262093	2.48503	0.012954	0.150602
FBgn0034496	5041.84	0.54575	0.219621	2.48496	0.0129565	0.150602
FBgn0085520	4.15805	5.27412	2.12259	2.48475	0.0129641	0.150602
FBgn0031558	5614.35	1.79681	0.72391	2.48209	0.0130613	0.151591
FBgn0014395	577.25	0.747267	0.30124	2.48064	0.0131148	0.152072
FBgn0038575	13.1704	3.26076	1.31662	2.47661	0.0132635	0.153653
FBgn0083972	267.044	1.63409	0.660698	2.47328	0.0133879	0.154951
FBgn0028744	11389.4	0.588803	0.23823	2.47157	0.0134521	0.15555
FBgn0016650	852.76	1.09595	0.443924	2.46878	0.0135576	0.156626
FBgn0040342	157.079	1.1064	0.448454	2.46713	0.01362	0.157201
FBgn0261831	3.37069	4.99482	2.02503	2.46654	0.0136425	0.157315
FBgn0035477	1361.19	-1.61245	0.654074	-2.46525	0.0136919	0.15774
FBgn0032147	11556.3	0.905092	0.36743	2.46331	0.0137662	0.158451
FBgn0040759	13.3345	-2.21051	0.898118	-2.46128	0.0138444	0.159204
FBgn0032919	15379.1	0.644525	0.261969	2.46031	0.0138816	0.159486
FBgn0029521	32.5355	1.72151	0.699837	2.45987	0.0138988	0.159537
FBgn0042207	24.9085	2.34224	0.954225	2.4546	0.0141041	0.161601
FBgn0052537	1381.99	0.700785	0.2855	2.45459	0.0141045	0.161601
FBgn0041607	1390.5	1.13824	0.464281	2.45163	0.0142212	0.16279
FBgn0033312	70.5897	-1.48336	0.605404	-2.45021	0.0142774	0.163183
FBgn0034729	707.648	0.696125	0.284121	2.4501	0.0142816	0.163183
FBgn0037779	3831.09	-0.927381	0.378647	-2.4492	0.0143175	0.163444
FBgn0263605	3717.07	0.554097	0.226314	2.44835	0.0143512	0.163679
FBgn0033124	13.1039	-1.89347	0.773978	-2.44641	0.0144286	0.164412
FBgn0032419	43.8974	-1.56196	0.63918	-2.4437	0.0145377	0.165505
FBgn0032080	8.57602	3.43346	1.40527	2.44328	0.0145545	0.165546
FBgn0030837	245.506	3.94378	1.6153	2.44152	0.0146258	0.166205
FBgn0032322	3008.13	2.24412	0.920619	2.43763	0.0147841	0.167852
FBgn0032790	6853.32	-1.25376	0.514542	-2.43665	0.014824	0.168153
FBgn0031111	23.5093	-2.63258	1.08088	-2.43559	0.0148675	0.168494
FBgn0052428	4167.34	-0.604675	0.248478	-2.43352	0.0149529	0.169308
FBgn0016036	49.084	1.38876	0.571131	2.4316	0.0150323	0.16981
FBgn0026361	742.178	1.07219	0.440965	2.43147	0.0150379	0.16981
FBgn0033830	68.7217	2.42892	0.998835	2.43175	0.0150261	0.16981
FBgn0037215	6751.6	-0.702344	0.288979	-2.43043	0.015081	0.170144
FBgn0031142	168.256	-1.41236	0.582497	-2.42466	0.0153228	0.172716
FBgn0000564	778.313	1.52911	0.630737	2.42432	0.0153371	0.172721
FBgn0037974	319.65	1.86678	0.77028	2.42351	0.0153712	0.172795
FBgn0040253	9.53484	6.4896	2.67762	2.42364	0.0153657	0.172795
FBgn0053530	9.76459	3.05402	1.26083	2.42223	0.0154257	0.173252
FBgn0032405	4405.37	1.33618	0.551835	2.42134	0.0154632	0.173518
FBgn0001089	2320.35	-0.96288	0.398376	-2.41701	0.0156485	0.17544
FBgn0015714	16726	-0.838181	0.346937	-2.41595	0.0156944	0.175639
FBgn0053012	46.2168	-2.53006	1.04713	-2.41618	0.0156841	0.175639
FBgn0040261	77.4545	1.86938	0.774107	2.41488	0.0157404	0.175998
FBgn0029863	981.446	0.892127	0.369574	2.41394	0.0157813	0.176297
FBgn0032483	175.936	0.819746	0.339658	2.41345	0.0158024	0.176376
FBgn0051259	52.3805	2.8326	1.17398	2.41282	0.0158295	0.17652
FBgn0033363	411.615	-1.30522	0.541055	-2.41236	0.0158497	0.176588
FBgn0033580	144.727	-1.50835	0.625604	-2.41102	0.0159079	0.177022
FBgn0037402	10.2544	2.85478	1.18415	2.41082	0.0159168	0.177022
FBgn0030195	55.8473	1.17316	0.487285	2.40754	0.0160604	0.178302
FBgn0034565	56.6277	1.20357	0.499882	2.40771	0.0160528	0.178302
FBgn0052628	708.682	1.07547	0.44689	2.40657	0.0161033	0.17862
FBgn0051546	103.355	1.21328	0.504272	2.406	0.0161283	0.178739
FBgn0029694	7.07658	3.30464	1.37466	2.40397	0.0162181	0.179258
FBgn0030575	265.74	2.00024	0.831966	2.40424	0.0162062	0.179258
FBgn0262827	5.87031	-3.2613	1.35641	-2.40437	0.0162004	0.179258
FBgn0260743	5191.34	-0.717978	0.298901	-2.40206	0.0163032	0.18004
FBgn0036942	522.385	0.662617	0.275936	2.40135	0.0163349	0.18023
FBgn0052281	1566.38	0.655994	0.273301	2.40026	0.0163833	0.180605
FBgn0030290	39.0852	1.52539	0.635986	2.39846	0.0164641	0.181337
FBgn0032434	3.33737	-4.35068	1.81501	-2.39705	0.0165275	0.18178
FBgn0034612	35.3637	-2.15177	0.897842	-2.3966	0.0165478	0.18178
FBgn0052191	787.303	1.6554	0.690663	2.39683	0.0165377	0.18178
FBgn0035799	76.3786	1.5523	0.647923	2.3958	0.016584	0.182017
FBgn0037057	19423.4	-0.554109	0.231443	-2.39415	0.0166588	0.182678
FBgn0085297	40449.4	1.86444	0.779695	2.39124	0.0167915	0.183972
FBgn0083980	152.169	-1.10487	0.462154	-2.39069	0.0168167	0.184087
FBgn0085480	65.4993	1.15458	0.483105	2.38991	0.0168526	0.184319
FBgn0085491	602.379	-0.829188	0.34717	-2.38842	0.016921	0.184905
FBgn0035496	390.143	-1.00114	0.419478	-2.38663	0.0170037	0.185647
FBgn0035510	3458.26	1.69657	0.711304	2.38516	0.0170717	0.186065
FBgn0053140	34.9666	3.12957	1.31209	2.38518	0.0170707	0.186065
FBgn0030806	2031.93	-0.715117	0.300056	-2.38328	0.0171593	0.186857
FBgn0038468	183.63	1.07809	0.452652	2.38172	0.0172318	0.187484
FBgn0030096	5458.74	0.562392	0.236163	2.38137	0.0172482	0.187499
FBgn0037307	16.0452	-2.38837	1.0037	-2.37956	0.0173333	0.188261
FBgn0259168	8560.51	0.730365	0.307243	2.37716	0.0174465	0.189326
FBgn0261535	3480.62	0.533277	0.224373	2.37675	0.0174661	0.189375
FBgn0038293	49227	-0.653072	0.275043	-2.37444	0.0175757	0.190398
FBgn0003248	30.8865	1.68218	0.708571	2.37405	0.0175942	0.190424
FBgn0038218	4.53551	3.51252	1.47973	2.37375	0.0176085	0.190424
FBgn0083960	37.3537	1.2101	0.510081	2.37238	0.017674	0.190967
FBgn0030004	1395.43	-0.742483	0.313119	-2.37125	0.017728	0.191221
FBgn0030342	6248.29	-0.496532	0.209378	-2.37147	0.0177177	0.191221
FBgn0031344	2783.78	-0.819389	0.345972	-2.36837	0.0178668	0.192387
FBgn0052476	303.341	-0.704401	0.297402	-2.36852	0.0178597	0.192387
FBgn0037139	385.605	1.70087	0.718831	2.36616	0.0179737	0.193372
FBgn0036352	143.519	2.31007	0.976873	2.36476	0.0180417	0.193936
FBgn0265047	20848.1	0.487545	0.206246	2.36391	0.0180834	0.194219
FBgn0043791	63.598	2.3205	0.982373	2.36214	0.01817	0.194981
FBgn0050036	540.24	-0.634861	0.26889	-2.36104	0.0182236	0.195388
FBgn0262021	1847	2.17385	0.922557	2.35633	0.0184564	0.197716
FBgn0033149	67.584	1.82424	0.775466	2.35244	0.0186507	0.199626
FBgn0014024	383.098	0.66795	0.284223	2.35009	0.0187687	0.200692
FBgn0017418	7860.31	-0.682285	0.290356	-2.34982	0.0187823	0.200692
FBgn0004171	9.86235	2.94551	1.25549	2.34611	0.0189705	0.202357
FBgn0036208	31523.3	-1.22569	0.52239	-2.34631	0.0189601	0.202357
FBgn0261799	458.625	1.68675	0.719104	2.34563	0.0189948	0.202444
FBgn0030331	11.7036	2.38278	1.01669	2.34365	0.0190961	0.203351
FBgn0003515	32.2283	-1.15165	0.491486	-2.3432	0.0191191	0.203423
FBgn0038455	333.759	1.08028	0.461173	2.34246	0.019157	0.203653
FBgn0031585	18.7165	3.08648	1.31849	2.34092	0.0192362	0.204111
FBgn0038201	153.867	1.09471	0.467692	2.34067	0.019249	0.204111
FBgn0052686	116.773	1.29175	0.551728	2.34127	0.0192181	0.204111
FBgn0263072	3336.66	-1.94774	0.832858	-2.33862	0.019355	0.205062
FBgn0053337	6.50074	-6.34743	2.71538	-2.33758	0.0194089	0.205459
FBgn0034509	2.92753	4.78915	2.04992	2.33627	0.0194774	0.205922
FBgn0051704	1038.25	3.73351	1.59818	2.33611	0.0194856	0.205922
FBgn0030521	20164.7	-0.503632	0.215646	-2.33546	0.0195196	0.206108
FBgn0036712	16.8267	2.53598	1.08608	2.33498	0.0195444	0.206196
FBgn0085296	22907	1.80744	0.774237	2.33448	0.0195704	0.206297
FBgn0052185	1488.86	-1.40607	0.60265	-2.33314	0.0196408	0.206865
FBgn0030503	4065.17	-0.984682	0.422205	-2.33223	0.0196884	0.207069
FBgn0032956	13404.4	-0.560183	0.240201	-2.33214	0.0196933	0.207069
FBgn0037036	2.77513	-5.09901	2.18712	-2.33138	0.0197333	0.207142
FBgn0053640	404.763	1.61007	0.69058	2.33148	0.0197281	0.207142
FBgn0031652	929.71	-0.616745	0.264723	-2.32978	0.0198179	0.207508
FBgn0036066	226.849	-1.18904	0.510239	-2.33035	0.0197874	0.207508
FBgn0053514	83.9759	-1.46488	0.628733	-2.32989	0.0198121	0.207508
FBgn0034933	3753.08	0.517771	0.222356	2.32856	0.0198822	0.208007
FBgn0015541	17995.9	-0.741019	0.318388	-2.32741	0.0199436	0.208475
FBgn0026063	3039.59	0.511372	0.219967	2.32477	0.0200845	0.209076
FBgn0032089	9401.85	0.76451	0.328726	2.32567	0.0200359	0.209076
FBgn0034994	30.6084	-1.26506	0.544114	-2.32498	0.0200728	0.209076
FBgn0039756	4816.87	-0.547449	0.235446	-2.32516	0.0200634	0.209076
FBgn0050273	483.955	0.94581	0.406637	2.32593	0.0200223	0.209076
FBgn0032602	399.719	1.51722	0.65339	2.32208	0.0202289	0.210404
FBgn0001285	10.71	-2.71491	1.17148	-2.31749	0.0204769	0.212807
FBgn0034580	13.8913	-1.84634	0.797281	-2.31579	0.0205697	0.213486
FBgn0050259	31.5965	1.50236	0.648778	2.31567	0.0205763	0.213486
FBgn0026570	708.943	-0.557312	0.240844	-2.314	0.0206678	0.214258
FBgn0261830	86.0131	1.26991	0.549075	2.31281	0.020733	0.214755
FBgn0063667	199.143	1.14209	0.494502	2.30958	0.0209113	0.216423
FBgn0022359	23245.2	-0.72097	0.312499	-2.30711	0.0210486	0.217484
FBgn0038473	12531.9	0.498221	0.215932	2.30731	0.0210375	0.217484
FBgn0037975	475.723	1.99682	0.865818	2.30628	0.0210952	0.217786
FBgn0028504	1369.39	-0.642249	0.278641	-2.30493	0.0211705	0.218001
FBgn0030506	1190.04	-0.566289	0.245718	-2.30463	0.0211871	0.218001
FBgn0034456	33.5522	-1.47923	0.641819	-2.30474	0.0211809	0.218001
FBgn0039152	1357.87	1.98557	0.861663	2.30435	0.021203	0.218001
FBgn0051248	1987.72	0.946781	0.41082	2.30461	0.0211884	0.218001
FBgn0026176	184.766	-1.38446	0.600925	-2.30388	0.0212294	0.218093
FBgn0259937	36236	0.507115	0.220238	2.30258	0.0213026	0.218666
FBgn0035667	6.60376	2.78734	1.21329	2.29735	0.021599	0.221527
FBgn0029128	5745.55	0.920136	0.401143	2.29378	0.0218029	0.223396
FBgn0030389	96.3722	-1.26311	0.550724	-2.29354	0.021817	0.223396
FBgn0011666	4774.57	-0.819493	0.357682	-2.29112	0.0219563	0.223982
FBgn0042201	311.831	-1.68293	0.734442	-2.29144	0.0219377	0.223982
FBgn0050074	845.675	-1.54308	0.673297	-2.29182	0.0219159	0.223982
FBgn0051989	2081.52	0.744283	0.324735	2.29197	0.0219071	0.223982
FBgn0053490	2.35987	-4.87259	2.12684	-2.291	0.0219635	0.223982
FBgn0033875	4599.85	0.845262	0.369124	2.28992	0.0220262	0.224438
FBgn0036656	18.5456	2.29801	1.00462	2.28744	0.0221699	0.225718
FBgn0052720	5.10622	-3.52206	1.54028	-2.28664	0.022217	0.226014
FBgn0005696	2603.1	0.602869	0.263884	2.2846	0.0223363	0.226939
FBgn0030629	3150.02	0.638019	0.279361	2.28385	0.0223804	0.226939
FBgn0034413	11.7013	-3.81588	1.67067	-2.28404	0.0223692	0.226939
FBgn0036640	1175.04	0.618505	0.270753	2.28439	0.0223486	0.226939
FBgn0037298	7418.08	-0.55962	0.24507	-2.28351	0.0224003	0.226957
FBgn0051832	31.4878	1.3198	0.578065	2.28313	0.0224228	0.227001
FBgn0015582	3092.29	-0.636351	0.278778	-2.28265	0.0224511	0.227104
FBgn0036519	1945.34	0.634291	0.278048	2.28123	0.0225348	0.227767
FBgn0026309	3391.93	0.549875	0.241105	2.28064	0.0225697	0.227935
FBgn0033887	141.239	2.06318	0.905243	2.27914	0.0226587	0.228466
FBgn0051643	2295.28	-0.485992	0.213226	-2.27923	0.0226534	0.228466
FBgn0019643	5273.7	0.717911	0.315205	2.2776	0.0227504	0.229206
FBgn0000566	20879.4	-0.801715	0.352265	-2.27589	0.0228526	0.230051
FBgn0034092	23438.1	-1.4759	0.648691	-2.27519	0.0228943	0.230101
FBgn0086704	272.823	0.789503	0.346965	2.27545	0.0228789	0.230101
FBgn0036262	3826.05	2.40002	1.05592	2.27292	0.0230308	0.231287
FBgn0032139	299.048	-1.15651	0.508948	-2.27236	0.023065	0.231445
FBgn0030177	6078.99	0.509617	0.224424	2.27078	0.0231602	0.232214
FBgn0261283	27310	-0.615354	0.271212	-2.2689	0.0232741	0.23317
FBgn0259711	2040.93	1.21035	0.533555	2.26847	0.0233007	0.23325
FBgn0083951	372.843	1.5067	0.664397	2.26777	0.023343	0.233486
FBgn0051465	71.8785	1.39966	0.617418	2.26696	0.023393	0.233799
FBgn0039621	146.648	-1.11741	0.49305	-2.26632	0.0234318	0.234001
FBgn0040383	3718.6	-0.761681	0.336345	-2.26459	0.0235381	0.234874
FBgn0033258	824.368	0.655791	0.289782	2.26305	0.0236327	0.235631
FBgn0038074	10190.3	2.21729	0.980297	2.26185	0.0237067	0.23618
FBgn0004629	59940.1	-1.08054	0.477834	-2.26133	0.0237386	0.23631
FBgn0032877	566.571	0.715199	0.316469	2.25993	0.0238255	0.236987
FBgn0263416	2136.53	-1.22187	0.540899	-2.25897	0.0238854	0.237394
FBgn0032729	29198.1	-1.07818	0.477382	-2.25854	0.0239122	0.237472
FBgn0020381	4598.37	-0.761058	0.337354	-2.25596	0.024073	0.23888
FBgn0036390	25.3655	-1.92782	0.855717	-2.25287	0.0242671	0.240615
FBgn0029999	3120.87	0.550475	0.244389	2.25245	0.0242937	0.240689
FBgn0032683	6069.94	-0.737883	0.327751	-2.25135	0.0243633	0.240996
FBgn0036790	29.7048	2.36306	1.04954	2.25151	0.024353	0.240996
FBgn0031295	38.2253	1.11095	0.493675	2.25036	0.0244259	0.241235
FBgn0085243	41.2858	-1.51591	0.673618	-2.2504	0.0244236	0.241235
FBgn0030589	22.5342	1.34277	0.597115	2.24876	0.0245277	0.242049
FBgn0001990	2166.28	0.490831	0.218341	2.24801	0.0245758	0.242333
FBgn0044049	111.878	-1.61776	0.719977	-2.24697	0.0246422	0.242797
FBgn0039028	28.3768	-1.10963	0.494024	-2.2461	0.0246978	0.243153
FBgn0031906	944.771	0.556371	0.248011	2.24333	0.0248758	0.244329
FBgn0036101	3204.27	-1.20137	0.535468	-2.2436	0.0248583	0.244329
FBgn0085265	63.2032	-3.47262	1.54763	-2.24383	0.0248432	0.244329
FBgn0011576	899.703	1.10427	0.492646	2.24151	0.0249929	0.245287
FBgn0035554	3821.82	1.40062	0.625318	2.23985	0.0251005	0.24615
FBgn0030668	4195.42	0.720093	0.321624	2.23893	0.0251605	0.24616
FBgn0032362	291.593	1.84243	0.822807	2.2392	0.025143	0.24616
FBgn0037222	450.327	1.26075	0.562973	2.23945	0.025127	0.24616
FBgn0259697	504.199	-1.02888	0.459905	-2.23716	0.025276	0.247098
FBgn0052115	235.134	-0.70737	0.316326	-2.2362	0.0253385	0.247515
FBgn0042094	5716.4	0.517251	0.231349	2.2358	0.0253646	0.247577
FBgn0001174	8.98353	3.21282	1.43769	2.23471	0.0254367	0.247894
FBgn0030366	21971.9	0.900507	0.402951	2.23478	0.0254318	0.247894
FBgn0035431	739.244	-0.891223	0.398965	-2.23384	0.0254938	0.248257
FBgn0033554	831.997	-1.14142	0.511108	-2.23322	0.0255342	0.248264
FBgn0038872	5186.72	-0.994342	0.445236	-2.23329	0.0255298	0.248264
FBgn0033931	826.183	1.46025	0.654835	2.22995	0.0257506	0.250175
FBgn0262685	542.405	0.908335	0.407409	2.22954	0.0257778	0.250245
FBgn0029804	2351.81	1.52802	0.68563	2.22864	0.0258382	0.250636
FBgn0263047	225.764	0.686511	0.308301	2.22675	0.0259637	0.251659
FBgn0038159	970.266	-1.20059	0.539531	-2.22525	0.0260645	0.25244
FBgn0051286	144.166	-1.08405	0.487408	-2.22411	0.0261409	0.252984
FBgn0040337	2380.55	0.789029	0.354896	2.22327	0.0261976	0.253337
FBgn0025549	2327.21	0.794045	0.35725	2.22266	0.0262389	0.253541
FBgn0033277	200.955	1.67499	0.753861	2.22189	0.026291	0.253641
FBgn0050110	5.43792	-2.97952	1.34089	-2.22205	0.02628	0.253641
FBgn0051300	118.077	1.29751	0.584043	2.2216	0.02631	0.253641
FBgn0265099	50.1337	-1.23388	0.555497	-2.22122	0.0263358	0.253695
FBgn0035003	5.40037	5.67418	2.55495	2.22086	0.0263605	0.253738
FBgn0038429	2308.66	-0.658963	0.296982	-2.21886	0.0264961	0.254847
FBgn0000454	18940.5	-0.507878	0.229052	-2.21731	0.0266021	0.255105
FBgn0038595	76.1277	0.917336	0.413614	2.21785	0.0265648	0.255105
FBgn0085362	82.3729	1.03165	0.465279	2.21727	0.0266044	0.255105
FBgn0265104	6.2564	2.6736	1.20552	2.21781	0.0265681	0.255105
FBgn0086370	3907.89	-0.563081	0.254024	-2.21665	0.0266473	0.255321
FBgn0030815	726.316	-1.00889	0.455425	-2.21526	0.026742	0.256032
FBgn0261636	11.112	2.99764	1.35342	2.21486	0.0267695	0.2561
FBgn0036754	3133.37	0.668267	0.301827	2.21407	0.0268238	0.256322
FBgn0250732	24048.7	-0.708749	0.320155	-2.21376	0.026845	0.256322
FBgn0260874	240.25	-1.27529	0.576107	-2.21363	0.0268542	0.256322
FBgn0040510	5.47606	2.98756	1.35137	2.21076	0.0270521	0.258015
FBgn0032061	32.4248	1.61891	0.73313	2.20822	0.027229	0.259505
FBgn0036106	111.196	-1.78476	0.809723	-2.20417	0.0275127	0.262009
FBgn0036059	9300.76	-0.65241	0.296221	-2.20244	0.0276343	0.262967
FBgn0010388	4002.2	-1.70249	0.773436	-2.20121	0.0277214	0.263596
FBgn0086693	68.7304	-0.931742	0.423562	-2.19978	0.0278227	0.264358
FBgn0039490	35.3406	-1.28831	0.58588	-2.19894	0.0278823	0.264723
FBgn0034330	28.0605	1.18523	0.539248	2.19793	0.0279539	0.265202
FBgn0031560	3416.78	1.46597	0.667212	2.19715	0.0280096	0.265529
FBgn0031655	1096.98	0.505686	0.230394	2.19488	0.0281723	0.266668
FBgn0035139	13.8727	2.64208	1.20362	2.19511	0.0281557	0.266668
FBgn0085236	43.4389	2.06644	0.941749	2.19425	0.0282171	0.266891
FBgn0032851	16.879	-1.50589	0.687166	-2.19146	0.0284187	0.268219
FBgn0051810	353.238	0.686644	0.313334	2.19141	0.0284218	0.268219
FBgn0052170	8435.68	-1.00812	0.459984	-2.19164	0.0284057	0.268219
FBgn0035308	4021.83	-0.789506	0.360621	-2.18929	0.0285756	0.269467
FBgn0039747	418.169	-1.19982	0.548286	-2.18831	0.0286473	0.26994
FBgn0034458	5.82578	-2.96467	1.35566	-2.18688	0.0287512	0.270308
FBgn0040234	11149.6	-0.535476	0.244826	-2.18717	0.02873	0.270308
FBgn0263027	508.384	-0.926547	0.423582	-2.18741	0.0287129	0.270308
FBgn0052163	4664.18	-1.24246	0.568633	-2.18499	0.0288898	0.271408
FBgn0261808	8400.68	-0.734991	0.336738	-2.18268	0.0290595	0.272798
FBgn0036405	1804.05	-0.750484	0.34402	-2.18152	0.0291453	0.273398
FBgn0037765	3.38208	3.95419	1.8138	2.18006	0.0292531	0.274204
FBgn0033301	2.21624	-4.7791	2.19313	-2.17912	0.0293225	0.274622
FBgn0086912	4935.31	0.771834	0.354236	2.17887	0.0293416	0.274622
FBgn0000075	1271.18	1.22454	0.562245	2.17794	0.0294104	0.275061
FBgn0082582	32411.7	-0.656688	0.30162	-2.17721	0.0294652	0.275162
FBgn0250862	1732.06	0.732786	0.336527	2.1775	0.0294436	0.275162
FBgn0262721	391.346	1.81129	0.832269	2.17633	0.0295304	0.275566
FBgn0023214	444.808	0.522825	0.240382	2.17498	0.0296317	0.276305
FBgn0028543	10556.4	1.03511	0.476129	2.17401	0.0297046	0.276574
FBgn0264903	1133.55	1.91	0.878564	2.17401	0.0297048	0.276574
FBgn0053775	43.9184	1.51538	0.698604	2.16916	0.0300708	0.279775
FBgn0030937	39.6325	-2.84643	1.31544	-2.16385	0.0304755	0.28291
FBgn0050088	3.51065	5.05403	2.33544	2.16406	0.0304601	0.28291
FBgn0053700	3.12305	3.80694	1.75889	2.1644	0.0304336	0.28291
FBgn0030001	229.286	0.915651	0.424059	2.15925	0.0308305	0.285993
FBgn0086365	2673.74	-0.497697	0.230537	-2.15886	0.0308609	0.286063
FBgn0029936	1673.78	-0.440129	0.204021	-2.15727	0.0309845	0.286996
FBgn0030655	2431.66	0.451608	0.209401	2.15667	0.0310314	0.287219
FBgn0030098	6.50005	3.17803	1.47388	2.15624	0.0310652	0.287319
FBgn0035144	909.338	-1.19585	0.554762	-2.1556	0.0311147	0.287564
FBgn0265102	1407.16	-0.639831	0.296897	-2.15506	0.0311573	0.287746
FBgn0030009	8.66018	2.04594	0.949698	2.15431	0.031216	0.287948
FBgn0262986	2.30679	-4.83305	2.24356	-2.15419	0.0312252	0.287948
FBgn0015569	3241.71	-0.792805	0.368212	-2.15312	0.0313093	0.288087
FBgn0036007	13234.6	1.14871	0.533487	2.15322	0.0313018	0.288087
FBgn0038242	1124.89	-1.96377	0.911819	-2.15368	0.0312654	0.288087
FBgn0051414	340.701	1.37438	0.63841	2.15283	0.0313324	0.288088
FBgn0038090	2.43749	-4.92665	2.28901	-2.15231	0.031373	0.28825
FBgn0034490	5250.3	-0.986821	0.459063	-2.14964	0.0315835	0.289936
FBgn0050503	700.573	1.71999	0.800219	2.14939	0.0316032	0.289936
FBgn0262681	5.24696	-4.23919	1.97254	-2.14911	0.031626	0.289936
FBgn0030162	38.3063	1.66079	0.773169	2.14803	0.0317115	0.290507
FBgn0035497	13239.5	-0.90703	0.422325	-2.14771	0.0317371	0.290529
FBgn0003187	1063.64	1.0817	0.503808	2.14704	0.0317901	0.29059
FBgn0035977	4223.18	-0.846687	0.394313	-2.14724	0.0317739	0.29059
FBgn0053533	36.1589	-1.28436	0.59932	-2.14303	0.0321105	0.293304
FBgn0086673	423.412	1.54567	0.721794	2.14143	0.0322394	0.294266
FBgn0037970	22.6033	1.35659	0.634922	2.13663	0.032628	0.297427
FBgn0262947	49.9847	-1.04469	0.488958	-2.13657	0.0326331	0.297427
FBgn0051601	17.3363	1.54122	0.721527	2.13605	0.0326756	0.297598
FBgn0031764	3004.21	0.85457	0.400317	2.13473	0.0327828	0.298141
FBgn0050197	15339.6	1.26354	0.591856	2.13487	0.0327714	0.298141
FBgn0032900	4082.44	-1.35139	0.633142	-2.13442	0.0328084	0.298156
FBgn0029952	2.38533	4.47995	2.10098	2.13231	0.0329814	0.298645
FBgn0036266	689.695	0.575817	0.269897	2.13347	0.0328863	0.298645
FBgn0036288	1049.01	0.500573	0.234703	2.13279	0.0329418	0.298645
FBgn0037827	2.49437	4.56275	2.13972	2.13241	0.0329736	0.298645
FBgn0053532	10.5244	-3.8078	1.78561	-2.1325	0.032966	0.298645
FBgn0026392	25.5003	3.09501	1.45201	2.13154	0.0330447	0.298786
FBgn0030852	211.648	1.01709	0.477107	2.13179	0.0330242	0.298786
FBgn0264748	61.7714	1.11908	0.525556	2.12932	0.0332281	0.300227
FBgn0052462	24.4513	-1.41806	0.66652	-2.12755	0.0333741	0.30133
FBgn0010611	15918.3	-0.620406	0.291735	-2.12661	0.0334527	0.301822
FBgn0040371	84.3805	1.63761	0.77024	2.12611	0.0334943	0.301979
FBgn0032593	217.102	-0.803229	0.378496	-2.12216	0.0338245	0.304737
FBgn0040736	200.023	2.01756	0.951102	2.12129	0.0338975	0.304956
FBgn0052404	462.053	1.04072	0.49057	2.12145	0.033884	0.304956
FBgn0013995	8807.29	-0.7671	0.361963	-2.11928	0.0340669	0.305821
FBgn0033413	6725.1	-0.748141	0.352925	-2.11983	0.0340203	0.305821
FBgn0039135	3921	-0.705198	0.332709	-2.11956	0.0340431	0.305821
FBgn0262987	186.476	-1.01397	0.478997	-2.11685	0.0342725	0.307446
FBgn0038941	1984.73	2.58183	1.22034	2.11566	0.0343734	0.30813
FBgn0034528	4638.58	0.494484	0.233786	2.11511	0.0344204	0.308163
FBgn0053558	19605.7	1.18097	0.558369	2.11504	0.0344263	0.308163
FBgn0016684	511.916	0.647302	0.306112	2.11459	0.0344649	0.308289
FBgn0046322	27.4494	1.86247	0.88117	2.11363	0.0345465	0.308577
FBgn0053509	136.066	-1.10539	0.522935	-2.11382	0.0345303	0.308577
FBgn0030720	11083.7	0.472099	0.223478	2.11251	0.0346429	0.308998
FBgn0085471	2.65025	-3.96229	1.87557	-2.11258	0.0346368	0.308998
FBgn0039407	2121.14	0.808886	0.383191	2.11092	0.0347791	0.309992
FBgn0035988	523.605	-0.856904	0.406332	-2.10888	0.0349552	0.31134
FBgn0031470	33.3989	-1.04153	0.494298	-2.1071	0.0351092	0.312489
FBgn0031288	36.56	1.32234	0.627672	2.10673	0.0351411	0.312511
FBgn0038063	7211.62	-1.13692	0.539721	-2.10649	0.0351616	0.312511
FBgn0051955	16.9883	1.47807	0.702004	2.1055	0.0352476	0.313054
FBgn0047199	2.30515	4.44386	2.1112	2.1049	0.0353004	0.3133
FBgn0035491	46.4244	-1.29632	0.615945	-2.10459	0.0353266	0.313311
FBgn0040099	3.16199	4.89529	2.32762	2.10313	0.035454	0.314219
FBgn0039486	6331.99	-0.942206	0.448102	-2.10266	0.0354953	0.314362
FBgn0030715	53.6628	1.20625	0.574225	2.10065	0.0356716	0.315477
FBgn0038676	1250.53	2.02348	0.963259	2.10066	0.0356713	0.315477
FBgn0046689	106.06	-1.35297	0.64423	-2.10014	0.0357165	0.315651
FBgn0035356	2098.92	-1.01027	0.481187	-2.09954	0.0357697	0.315898
FBgn0036608	144615	1.62787	0.777289	2.09429	0.0362344	0.319777
FBgn0036597	120299	0.980418	0.468761	2.09151	0.0364826	0.321514
FBgn0038973	4532.41	2.60343	1.24466	2.09167	0.0364677	0.321514
FBgn0054027	23.6386	1.32728	0.634779	2.09093	0.0365347	0.321747
FBgn0034627	751.627	-0.549777	0.262987	-2.09051	0.0365722	0.321851
FBgn0033821	206.482	2.24805	1.07559	2.09006	0.036612	0.321975
FBgn0033497	500.246	0.550778	0.263752	2.08824	0.0367764	0.322967
FBgn0038740	1061.66	2.09148	1.00148	2.08839	0.0367631	0.322967
FBgn0010651	3017.89	0.775109	0.371459	2.08666	0.036919	0.323323
FBgn0035068	16.5049	2.24253	1.0747	2.08664	0.0369203	0.323323
FBgn0085339	9051.38	1.23208	0.590342	2.08706	0.036883	0.323323
FBgn0086907	45.6512	1.26933	0.608083	2.08743	0.0368495	0.323323
FBgn0032022	2385	0.932419	0.447181	2.0851	0.0370601	0.324321
FBgn0031407	4.77146	4.46928	2.14412	2.08444	0.0371204	0.324622
FBgn0032587	1655.11	1.20297	0.577392	2.08346	0.0372093	0.324946
FBgn0032835	1772.33	-1.13465	0.544596	-2.08347	0.0372084	0.324946
FBgn0034972	591.68	1.02448	0.491987	2.08233	0.0373125	0.32562
FBgn0029539	5.86154	-2.67658	1.28568	-2.08184	0.0373575	0.325785
FBgn0052773	22.1207	1.50063	0.720989	2.08135	0.0374015	0.325942
FBgn0041247	24.3511	1.76891	0.850125	2.08077	0.0374552	0.326183
FBgn0020272	2827.05	-0.515354	0.247811	-2.07963	0.0375598	0.326867
FBgn0038180	5979.54	0.809779	0.389879	2.077	0.0378016	0.328742
FBgn0003480	360.288	-0.602833	0.290633	-2.07421	0.0380602	0.330762
FBgn0001187	827.657	2.00975	0.969299	2.07341	0.038134	0.330944
FBgn0037661	1087.38	0.830124	0.400343	2.07353	0.038123	0.330944
FBgn0033516	2.4655	4.51774	2.1812	2.07122	0.0383383	0.332256
FBgn0040871	2.4655	4.51774	2.1812	2.07122	0.0383383	0.332256
FBgn0038345	2.54848	4.59127	2.21754	2.07043	0.0384118	0.332508
FBgn0040398	7786.82	1.89368	0.914669	2.07034	0.0384205	0.332508
FBgn0043069	21.8957	-1.35917	0.657704	-2.06654	0.0387771	0.335363
FBgn0262022	7.7725	3.14477	1.522	2.06621	0.038809	0.335407
FBgn0038642	32847.2	1.75845	0.851174	2.06591	0.0388373	0.33542
FBgn0000565	7163.74	0.846308	0.410028	2.06403	0.0390153	0.336726
FBgn0030440	2.46669	-3.89721	1.89168	-2.06018	0.0393811	0.339648
FBgn0032286	47536.4	1.16204	0.564946	2.05691	0.0396948	0.342118
FBgn0034131	8.08376	-2.45421	1.19376	-2.05587	0.0397951	0.342747
FBgn0052704	25.8087	-2.46978	1.20179	-2.05508	0.0398711	0.343166
FBgn0033524	4617.99	-1.01958	0.496276	-2.05446	0.0399314	0.343448
FBgn0035385	1429.94	-0.579215	0.28219	-2.05257	0.0401141	0.344783
FBgn0050103	38.7304	1.19408	0.582029	2.05158	0.0402101	0.345371
FBgn0023076	356.694	-0.611472	0.298164	-2.05079	0.0402875	0.345744
FBgn0030029	1179.34	-0.946987	0.461816	-2.05057	0.0403087	0.345744
FBgn0085472	158.292	-0.972607	0.474433	-2.05004	0.0403604	0.34595
FBgn0262354	14.4421	2.3131	1.12914	2.04856	0.0405055	0.346956
FBgn0263841	15.5376	1.58122	0.771982	2.04826	0.0405349	0.346971
[truncated: 11,996 more rows]

## Sheet: DEseq2_96h_Dsim_Dmau
baseMean	log2FoldChange	lfcSE	stat	pvalue	padj
[truncated: 13,459 more rows]

[truncated: 2 more sheets: DEseq2_120h_Dsim_Dmau, DEseq2_120hQTL_Dsim_Dmau]
