# Supplementary material for: Heterochrony in orthodenticle expression is associated with ommatidial size variation between Drosophila species
Source: BMC Biol. 2025 Feb 4;23:34. doi: 10.1186/s12915-025-02136-8 (PMC11792340; doi:10.1186/s12915-025-02136-8)
Supplement: Supplementary file 7 — Additional file 7: Table S4. Measurements of plot intensities of otd in situ hybridization in D. mauritiana and D. simulans eye discs. [file 12915_2025_2136_MOESM7_ESM.xlsx]

## Sheet: intensity plots
Distance_(cm)(mau1	Gray_Value	Distance_(cm)_mau2	Gray_Value	Distance_(cm_mau3)	Gray_Value	Distance_(cm)_mau4	Gray_Value	Distance_(cm)_mau5	Gray_Value	Distance_(cm)_mau6	Gray_Value	Distance_(cm)_sim1	Gray_Value	Distance_(cm)_sim2	Gray_Value	Distance_(cm)_sim3	Gray_Value	Distance_(cm)_sim4	Gray_Value	Distance_(cm)_sim5	Gray_Value	Distance_(cm)_sim6	Gray_Value
0	104.797	0	26.667	0	36.536	0	37.458	0	65.052	0	81.7604	Distance_(cm)	95.312	0	92.719	0	74.7865	0	96.1615	0	52.922	0	110.266
0.00667	110.042	0.00667	26.906	0.00667	37.839	0.00667	39.151	0.00667	63.391	0.00667	82.849	Distance_(cm)	97.401	0.00667	93.047	0.00667	75.8854	0.00667	95.6302	0.00667	52.812	0.00667	113.599
0.01333	115.583	0.01333	26.271	0.01333	41.068	0.01333	40.724	0.01333	63.198	0.01333	82.7552	Distance_(cm)	100.365	0.01333	94.047	0.01333	78.7656	0.01333	96.1979	0.01333	56.74	0.01333	114.76
0.02	120.604	0.02	26.214	0.02	46.615	0.02	40.661	0.02	62.995	0.02	81.9219	Distance_(cm)	103.807	0.02	95.073	0.02	79.7448	0.02	97.2865	0.02	59.891	0.02	115.63
0.02667	125.385	0.02667	26.958	0.02667	50.531	0.02667	41.646	0.02667	63.495	0.02667	81.9792	Distance_(cm)	107.339	0.02667	96.109	0.02667	80.6771	0.02667	97.3854	0.02667	62.583	0.02667	116.115
0.03333	129.302	0.03333	27.484	0.03333	51.286	0.03333	42.208	0.03333	64.438	0.03333	84.1979	Distance_(cm)	110.661	0.03333	96.896	0.03333	81.2135	0.03333	97.7656	0.03333	67.297	0.03333	117.177
0.04	132.469	0.04	28.016	0.04	50.302	0.04	42.531	0.04	63.922	0.04	86.4896	Distance_(cm)	113.76	0.04	98.391	0.04	80.6719	0.04	98.3021	0.04	71.365	0.04	118.896
0.04667	135.036	0.04667	29.979	0.04667	50.188	0.04667	43.323	0.04667	62.938	0.04667	89.5312	Distance_(cm)	116.484	0.04667	98.865	0.04667	80.4219	0.04667	98.6198	0.04667	75.62	0.04667	120.74
0.05333	138.469	0.05333	32.891	0.05333	51.396	0.05333	43.766	0.05333	61.932	0.05333	92.3854	Distance_(cm)	119.432	0.05333	99.453	0.05333	80.8073	0.05333	98.849	0.05333	82.812	0.05333	121.109
0.06	140.219	0.06	37.359	0.06	54.854	0.06	47.615	0.06	61.469	0.06	95.0312	Distance_(cm)	123.135	0.06	100.443	0.06	80.9115	0.06	98.9427	0.06	88.255	0.06	121.307
0.06667	141.771	0.06667	43.339	0.06667	55.641	0.06667	51.474	0.06667	60.979	0.06667	98.2969	Distance_(cm)	126.75	0.06667	101.688	0.06667	80.2292	0.06667	99.1302	0.06667	93.417	0.06667	121.557
0.07333	143.474	0.07333	50.026	0.07333	54.453	0.07333	57.052	0.07333	64.74	0.07333	101.885	Distance_(cm)	129.406	0.07333	104.271	0.07333	80.5052	0.07333	98.7031	0.07333	99.359	0.07333	121.537
0.08	144.182	0.08	57.38	0.08	55.604	0.08	62.099	0.08	70.396	0.08	105.062	Distance_(cm)	132.182	0.08	105.849	0.08	83.4948	0.08	98.599	0.08	102.589	0.08	122.062
0.08667	145.615	0.08667	66.042	0.08667	56.635	0.08667	65.792	0.08667	76.479	0.08667	107.693	Distance_(cm)	135.802	0.08667	107.698	0.08667	89.4375	0.08667	98.6615	0.08667	108.807	0.08667	122.255
0.09333	146.854	0.09333	73.599	0.09333	57.01	0.09333	68.547	0.09333	79.411	0.09333	109.604	Distance_(cm)	139.302	0.09333	110.458	0.09333	92.5417	0.09333	99.0625	0.09333	114.245	0.09333	121.583
0.1	147.193	0.1	81.693	0.1	57.526	0.1	70.427	0.1	81.609	0.1	110.781	Distance_(cm)	142.953	0.1	111.974	0.1	94.1458	0.1	98.3802	0.1	117.255	0.1	121.588
0.10667	148.208	0.10667	91.141	0.10667	60.635	0.10667	74.651	0.10667	84.516	0.10667	113.583	Distance_(cm)	145.714	0.10667	113.766	0.10667	94.6406	0.10667	97.1042	0.10667	120.766	0.10667	122.359
0.11333	148.411	0.11333	100.094	0.11333	65.708	0.11333	81.234	0.11333	88.724	0.11333	116.87	Distance_(cm)	147.859	0.11333	115.729	0.11333	96.5052	0.11333	97.2552	0.11333	123.854	0.11333	121.688
0.12	148	0.12	109.089	0.12	69.906	0.12	86.427	0.12	93.99	0.12	119.057	Distance_(cm)	149.26	0.12	117.896	0.12	97.651	0.12	97.4688	0.12	126.839	0.12	121.912
0.12667	148.156	0.12667	116.682	0.12667	73.516	0.12667	91.932	0.12667	98.969	0.12667	120.792	Distance_(cm)	149.76	0.12667	120.958	0.12667	97.4531	0.12667	97.8854	0.12667	130.469	0.12667	121.38
0.13333	148.562	0.13333	121.953	0.13333	78.859	0.13333	98.859	0.13333	102.859	0.13333	121.995	Distance_(cm)	149.172	0.13333	123.026	0.13333	98.7344	0.13333	97.4062	0.13333	134.057	0.13333	121.875
0.14	148.771	0.14	125.88	0.14	82.135	0.14	104.182	0.14	107.682	0.14	123.568	Distance_(cm)	149.068	0.14	125.844	0.14	101.047	0.14	95.7969	0.14	134.969	0.14	121.755
0.14667	149.323	0.14667	129.854	0.14667	86.005	0.14667	108.062	0.14667	112.891	0.14667	124.568	Distance_(cm)	149.547	0.14667	127.844	0.14667	102.01	0.14667	98.2031	0.14667	135.839	0.14667	121.625
0.15333	148.583	0.15333	131.844	0.15333	90.688	0.15333	112.318	0.15333	116.859	0.15333	124.792	Distance_(cm)	149.026	0.15333	129.609	0.15333	103.312	0.15333	104.568	0.15333	136.781	0.15333	121.755
0.16	148.266	0.16	133.188	0.16	96.438	0.16	115.661	0.16	120.188	0.16	124.703	Distance_(cm)	147.922	0.16	131.807	0.16	106.448	0.16	110.875	0.16	138.427	0.16	121.896
0.16667	147.812	0.16667	134.333	0.16667	102.302	0.16667	119.156	0.16667	124.422	0.16667	124.833	Distance_(cm)	148.26	0.16667	133.641	0.16667	107.802	0.16667	115.219	0.16667	140.073	0.16667	121.073
0.17333	147.823	0.17333	135.776	0.17333	106	0.17333	122.99	0.17333	128.406	0.17333	124.76	Distance_(cm)	147.042	0.17333	135.938	0.17333	108.943	0.17333	116.682	0.17333	139.781	0.17333	120.984
0.18	147.432	0.18	136.078	0.18	108.438	0.18	125.964	0.18	131.057	0.18	124.432	Distance_(cm)	146.307	0.18	137.312	0.18	111.667	0.18	115.474	0.18	141.297	0.18	121.073
0.18667	146.484	0.18667	136.474	0.18667	112.234	0.18667	127.151	0.18667	133.365	0.18667	123.547	Distance_(cm)	145.63	0.18667	139.49	0.18667	112.266	0.18667	114.656	0.18667	142.036	0.18667	121.062
0.19333	145.719	0.19333	137.526	0.19333	116.406	0.19333	128.901	0.19333	135.146	0.19333	123.5	Distance_(cm)	144.667	0.19333	140.745	0.19333	114.344	0.19333	113.271	0.19333	142.339	0.19333	121.229
0.2	145.49	0.2	138.385	0.2	118.74	0.2	129.672	0.2	136.891	0.2	122.422	Distance_(cm)	144.141	0.2	142.818	0.2	116.385	0.2	112.62	0.2	143.75	0.2	120.375
0.20667	144.052	0.20667	139.349	0.20667	121.521	0.20667	131.37	0.20667	138.172	0.20667	122.021	Distance_(cm)	142.984	0.20667	144.703	0.20667	116.849	0.20667	112.401	0.20667	143.719	0.20667	120.333
0.21333	142.38	0.21333	140.104	0.21333	124.312	0.21333	133.422	0.21333	139.406	0.21333	121.031	Distance_(cm)	141.193	0.21333	146.792	0.21333	118.484	0.21333	111.729	0.21333	142.87	0.21333	120.099
0.22	141.177	0.22	140.807	0.22	126.297	0.22	133.714	0.22	140.193	0.22	119.854	Distance_(cm)	140.099	0.22	147.344	0.22	120.125	0.22	111.417	0.22	143.839	0.22	120.526
0.22667	139.958	0.22667	141.922	0.22667	128.974	0.22667	135.208	0.22667	141.302	0.22667	119.662	Distance_(cm)	139.323	0.22667	147.802	0.22667	121.63	0.22667	110.391	0.22667	141.536	0.22667	120.255
0.23333	138.495	0.23333	142.234	0.23333	132.609	0.23333	135.297	0.23333	142.547	0.23333	118.958	Distance_(cm)	138.167	0.23333	148.661	0.23333	122.302	0.23333	107.969	0.23333	140.115	0.23333	119.458
0.24	136.99	0.24	141.833	0.24	135.073	0.24	135.271	0.24	142.839	0.24	118.073	Distance_(cm)	138.635	0.24	149.422	0.24	123.13	0.24	106	0.24	141.031	0.24	119.005
0.24667	135.979	0.24667	141.771	0.24667	137.125	0.24667	136.323	0.24667	143.568	0.24667	118.719	Distance_(cm)	138.24	0.24667	150.161	0.24667	122.771	0.24667	104.297	0.24667	138.786	0.24667	119.307
0.25333	134.797	0.25333	141.719	0.25333	138.891	0.25333	137.141	0.25333	143.75	0.25333	118.719	Distance_(cm)	137.438	0.25333	150.12	0.25333	122	0.25333	103.849	0.25333	136.729	0.25333	119.677
0.26	134.333	0.26	141.964	0.26	140.839	0.26	137.089	0.26	144.958	0.26	118.557	Distance_(cm)	137.49	0.26	150.604	0.26	122.078	0.26	102.385	0.26	135.87	0.26	120.021
0.26667	134.432	0.26667	141.641	0.26667	142.99	0.26667	137.453	0.26667	145.656	0.26667	118.932	Distance_(cm)	136.146	0.26667	150.406	0.26667	123.479	0.26667	100.906	0.26667	132.88	0.26667	120.068
0.27333	134.047	0.27333	141.323	0.27333	143.964	0.27333	138.417	0.27333	146.042	0.27333	118.948	Distance_(cm)	136.062	0.27333	150.641	0.27333	123.255	0.27333	99.9792	0.27333	131.995	0.27333	119.234
0.28	133.099	0.28	141.755	0.28	144.271	0.28	139.474	0.28	146.724	0.28	119.417	Distance_(cm)	136.24	0.28	151.411	0.28	123.432	0.28	97.9375	0.28	130.938	0.28	118.542
0.28667	132.266	0.28667	141.677	0.28667	144.547	0.28667	139.875	0.28667	146.995	0.28667	119.969	Distance_(cm)	135.87	0.28667	151.417	0.28667	123.578	0.28667	96.5833	0.28667	128.312	0.28667	118.443
0.29333	132.031	0.29333	141.089	0.29333	144.708	0.29333	139.469	0.29333	147.234	0.29333	119.588	Distance_(cm)	135.026	0.29333	151.115	0.29333	123.859	0.29333	95.8802	0.29333	127.391	0.29333	117.635
0.3	130.432	0.3	140.688	0.3	144.958	0.3	138.349	0.3	147.474	0.3	119.005	Distance_(cm)	134.651	0.3	151.182	0.3	124.688	0.3	94.776	0.3	125.016	0.3	117.213
0.30667	129.719	0.30667	139.875	0.30667	145.443	0.30667	137.964	0.30667	147.427	0.30667	118.266	Distance_(cm)	134.151	0.30667	150.891	0.30667	125.146	0.30667	93.6562	0.30667	122.833	0.30667	116.682
0.31333	129.104	0.31333	139.63	0.31333	145.141	0.31333	137.891	0.31333	147.62	0.31333	118.01	Distance_(cm)	133.833	0.31333	151.156	0.31333	124.677	0.31333	93.8646	0.31333	122.797	0.31333	115.812
0.32	128.807	0.32	138.896	0.32	145.562	0.32	137.661	0.32	148.536	0.32	117.021	Distance_(cm)	132.984	0.32	151.547	0.32	124.667	0.32	93.5052	0.32	121.099	0.32	115.573
0.32667	128.141	0.32667	139.292	0.32667	145.745	0.32667	137.312	0.32667	149.276	0.32667	117.568	Distance_(cm)	131.109	0.32667	151.766	0.32667	123.865	0.32667	91.1979	0.32667	120.453	0.32667	114.463
0.33333	128.167	0.33333	137.802	0.33333	145.797	0.33333	136.724	0.33333	149.443	0.33333	117.719	Distance_(cm)	130.177	0.33333	151.474	0.33333	123.854	0.33333	90.526	0.33333	121.385	0.33333	113.172
0.34	127.13	0.34	136.422	0.34	146.193	0.34	136.208	0.34	149.505	0.34	118.057	Distance_(cm)	128.089	0.34	152.078	0.34	122.219	0.34	89.8073	0.34	120.495	0.34	112.63
0.34667	125.99	0.34667	136.104	0.34667	145.917	0.34667	135.536	0.34667	150.365	0.34667	118.37	Distance_(cm)	126.646	0.34667	152.37	0.34667	120.74	0.34667	88.849	0.34667	120.526	0.34667	111.906
0.35333	125.292	0.35333	134.005	0.35333	146.302	0.35333	133.932	0.35333	149.797	0.35333	119.208	Distance_(cm)	124.781	0.35333	152.443	0.35333	119.516	0.35333	88.9115	0.35333	121.948	0.35333	110.63
0.36	124.385	0.36	132.995	0.36	146.339	0.36	133.432	0.36	149.312	0.36	119.229	Distance_(cm)	123.573	0.36	152.24	0.36	119.026	0.36	88.5677	0.36	119.411	0.36	109.984
0.36667	123.615	0.36667	132.302	0.36667	145.953	0.36667	133.026	0.36667	149.198	0.36667	118.755	Distance_(cm)	122.693	0.36667	152.151	0.36667	117.781	0.36667	87.2865	0.36667	118.297	0.36667	108.984
0.37333	122.672	0.37333	130.891	0.37333	146.073	0.37333	132.5	0.37333	147.469	0.37333	118.255	Distance_(cm)	121.411	0.37333	152.5	0.37333	116.24	0.37333	86.2552	0.37333	118.5	0.37333	108.537
0.38	122.589	0.38	129.161	0.38	146.005	0.38	131.141	0.38	145.042	0.38	118.531	Distance_(cm)	118.938	0.38	152.573	0.38	114.193	0.38	83.8333	0.38	117.917	0.38	106.443
0.38667	123.115	0.38667	128.057	0.38667	146.24	0.38667	131.26	0.38667	144.328	0.38667	119.25	Distance_(cm)	118.307	0.38667	152.526	0.38667	112.963	0.38667	80.3073	0.38667	118.62	0.38667	104.193
0.39333	123.188	0.39333	126.516	0.39333	145.714	0.39333	130.224	0.39333	141.938	0.39333	119.859	Distance_(cm)	118.349	0.39333	151.984	0.39333	113	0.39333	77.8646	0.39333	118.917	0.39333	102.521
0.4	122.667	0.4	124.651	0.4	145.089	0.4	129.37	0.4	140.375	0.4	118.917	Distance_(cm)	117.151	0.4	151.948	0.4	111.359	0.4	77.3854	0.4	116.943	0.4	101.49
0.40667	122.286	0.40667	123.177	0.40667	144.01	0.40667	128.203	0.40667	137.745	0.40667	119.385	Distance_(cm)	116.943	0.40667	152.01	0.40667	109.391	0.40667	77.3958	0.40667	116.495	0.40667	98.849
0.41333	121.573	0.41333	121.958	0.41333	143.948	0.41333	127.688	0.41333	134.891	0.41333	119.682	Distance_(cm)	115.052	0.41333	151.786	0.41333	106.88	0.41333	74.9115	0.41333	114.849	0.41333	95.7917
0.42	119.958	0.42	120.193	0.42	142.37	0.42	127.422	0.42	131.552	0.42	119.24	Distance_(cm)	112.307	0.42	151.682	0.42	103.432	0.42	71.3177	0.42	114.052	0.42	94.3542
0.42667	120.266	0.42667	118.599	0.42667	141.203	0.42667	126.453	0.42667	129.406	0.42667	119.635	Distance_(cm)	110.995	0.42667	151.156	0.42667	101.182	0.42667	69.0729	0.42667	115.682	0.42667	93.1615
0.43333	119.938	0.43333	117.365	0.43333	139.75	0.43333	124.75	0.43333	127.031	0.43333	120.391	Distance_(cm)	108.714	0.43333	151.188	0.43333	100.021	0.43333	67.474	0.43333	113.927	0.43333	91.4844
0.44	119.474	0.44	115.594	0.44	137.922	0.44	121.656	0.44	124.88	0.44	120.255	Distance_(cm)	107.557	0.44	151.292	0.44	98.3854	0.44	66.6302	0.44	110.984	0.44	87.8646
0.44667	119.234	0.44667	113.724	0.44667	136.562	0.44667	121.849	0.44667	121.427	0.44667	119.875	Distance_(cm)	106.708	0.44667	151.005	0.44667	95.9531	0.44667	64.9688	0.44667	109.729	0.44667	85.1979
0.45333	118.99	0.45333	112.396	0.45333	134.516	0.45333	121.255	0.45333	117.656	0.45333	119.109	Distance_(cm)	103.245	0.45333	150.552	0.45333	93.151	0.45333	63.5312	0.45333	105.536	0.45333	84.5365
0.46	118.307	0.46	110.484	0.46	132.698	0.46	120.089	0.46	114.823	0.46	118.609	Distance_(cm)	102.062	0.46	150.104	0.46	91.375	0.46	61.9635	0.46	104.302	0.46	83.0781
0.46667	116.99	0.46667	108.484	0.46667	131.302	0.46667	119.109	0.46667	114.161	0.46667	118.729	Distance_(cm)	101.823	0.46667	149.073	0.46667	91.6667	0.46667	60.5469	0.46667	102.281	0.46667	81.1302
0.47333	116.365	0.47333	105.75	0.47333	129.193	0.47333	116.5	0.47333	112.005	0.47333	119.427	Distance_(cm)	100.375	0.47333	148.234	0.47333	90.8646	0.47333	59.6458	0.47333	98.719	0.47333	78.1198
0.48	116.224	0.48	104.078	0.48	126.276	0.48	114.214	0.48	111.109	0.48	119.094	Distance_(cm)	97.755	0.48	147.599	0.48	89.2031	0.48	56.474	0.48	97.589	0.48	74.5469
0.48667	115.141	0.48667	101.781	0.48667	124.286	0.48667	113.151	0.48667	110.479	0.48667	119.276	Distance_(cm)	95.099	0.48667	147.094	0.48667	87.4375	0.48667	54.8698	0.48667	97.885	0.48667	71.9688
0.49333	114.469	0.49333	99.682	0.49333	122.13	0.49333	111.542	0.49333	109.63	0.49333	119.901	Distance_(cm)	93.885	0.49333	147.385	0.49333	86.9583	0.49333	54.4375	0.49333	98	0.49333	69.8177
0.5	112.677	0.5	96.823	0.5	119.917	0.5	110.161	0.5	107.188	0.5	119.787	Distance_(cm)	94.047	0.5	145.802	0.5	85.901	0.5	55.1146	0.5	99.76	0.5	68.276
0.50667	111.312	0.50667	94.625	0.50667	117.833	0.50667	107.505	0.50667	104.01	0.50667	119.766	Distance_(cm)	93.057	0.50667	145.391	0.50667	84.4792	0.50667	54.7135	0.50667	96.401	0.50667	67.4948
0.51333	109.161	0.51333	91.042	0.51333	117.156	0.51333	104.984	0.51333	102.469	0.51333	118.833	Distance_(cm)	88.703	0.51333	144.729	0.51333	81.8281	0.51333	54.0521	0.51333	95.208	0.51333	66.0156
0.52	106.208	0.52	87.479	0.52	115.292	0.52	104.109	0.52	101.307	0.52	117.443	Distance_(cm)	86.807	0.52	142.938	0.52	80.1719	0.52	54.0208	0.52	95	0.52	64.0156
0.52667	103.245	0.52667	84.464	0.52667	113.51	0.52667	103.375	0.52667	100.156	0.52667	117.167	Distance_(cm)	85.375	0.52667	141.943	0.52667	78.8698	0.52667	53.0312	0.52667	91.203	0.52667	62.9427
0.53333	100.245	0.53333	80.057	0.53333	111	0.53333	100.297	0.53333	99.078	0.53333	116.604	Distance_(cm)	80.297	0.53333	140.969	0.53333	77.75	0.53333	53.2188	0.53333	86.339	0.53333	61.7708
0.54	96.911	0.54	74.432	0.54	107.38	0.54	99.729	0.54	98.677	0.54	115.859	Distance_(cm)	76.458	0.54	138.865	0.54	77.6094	0.54	53.4167	0.54	81.911	0.54	60.9115
0.54667	92.786	0.54667	68.917	0.54667	105.26	0.54667	98.156	0.54667	98.479	0.54667	115.901	Distance_(cm)	74.391	0.54667	137.911	0.54667	76.4583	0.54667	53.1979	0.54667	71.578	0.54667	60.0312
0.55333	86.089	0.55333	64.672	0.55333	103.807	0.55333	96.422	0.55333	98.005	0.55333	116.672	Distance_(cm)	70.536	0.55333	136.167	0.55333	74.1198	0.55333	53.8281	0.55333	67.052	0.55333	59.0365
0.56	77.297	0.56	60.073	0.56	102.505	0.56	94.661	0.56	96.792	0.56	116.922	Distance_(cm)	66.964	0.56	134.401	0.56	72.4323	0.56	54.6927	0.56	65.516	0.56	59.2917
0.56667	70.974	0.56667	55.682	0.56667	100.755	0.56667	93.792	0.56667	93.344	0.56667	117.219	Distance_(cm)	64.964	0.56667	132.531	0.56667	71.8438	0.56667	53.2292	0.56667	61.99	0.56667	58.0781
0.57333	69.13	0.57333	52.896	0.57333	97.286	0.57333	91.016	0.57333	92.771	0.57333	116.562	Distance_(cm)	65.234	0.57333	130.01	0.57333	71.724	0.57333	53.2396	0.57333	61.682	0.57333	56.5833
0.58	68.505	0.58	50.906	0.58	94.891	0.58	88.594	0.58	91.823	0.58	114.729	Distance_(cm)	64.365	0.58	127.542	0.58	71.4479	0.58	54.3333	0.58	60.286	0.58	57.2969
0.58667	67.484	0.58667	49.75	0.58667	94.24	0.58667	87.411	0.58667	89.849	0.58667	114.635	Distance_(cm)	61.057	0.58667	125.406	0.58667	70.875	0.58667	55.2188	0.58667	56.031	0.58667	55.8281
0.59333	66.609	0.59333	49.719	0.59333	91.818	0.59333	87.396	0.59333	86.859	0.59333	112.672	Distance_(cm)	58.177	0.59333	121.016	0.59333	71.1146	0.59333	55.3906	0.59333	56.276	0.59333	54.1458
0.6	65.234	0.6	49.677	0.6	88.807	0.6	86.245	0.6	83.693	0.6	109.271	Distance_(cm)	56.974	0.6	118.146	0.6	69.1094	0.6	55.7083	0.6	55.547	0.6	52.9531
0.60667	62.01	0.60667	50.401	0.60667	87.75	0.60667	84.75	0.60667	81.302	0.60667	105.615	Distance_(cm)	55.036	0.60667	115.307	0.60667	67.401	0.60667	57.9792	0.60667	52.958	0.60667	51.7135
0.61333	60.547	0.61333	50.625	0.61333	87.521	0.61333	82.896	0.61333	78.292	0.61333	101.141	Distance_(cm)	51.234	0.61333	110.562	0.61333	68.5208	0.61333	57.4427	0.61333	52.474	0.61333	50.1979
0.62	60.693	0.62	50.786	0.62	86.078	0.62	80.573	0.62	77.385	0.62	94.5312	Distance_(cm)	48.156	0.62	106.755	0.62	68.7552	0.62	57.3229	0.62	51.297	0.62	48.9375
0.62667	60.828	0.62667	51.516	0.62667	85.354	0.62667	77.552	0.62667	77.406	0.62667	89.5417	Distance_(cm)	48.281	0.62667	103.104	0.62667	67.1458	0.62667	56.776	0.62667	54.161	0.62667	47.6458
0.63333	59.844	0.63333	51.844	0.63333	85.734	0.63333	77.146	0.63333	77.5	0.63333	87.7031	Distance_(cm)	47.51	0.63333	98.693	0.63333	66.2865	0.63333	56.5781	0.63333	57.641	0.63333	47.2188
0.64	59.01	0.64	51.495	0.64	86.75	0.64	76.844	0.64	76.823	0.64	84.5833	Distance_(cm)	45.484	0.64	95.51	0.64	65.9948	0.64	58.2396	0.64	58.594	0.64	45.4635
0.64667	59.146	0.64667	50.911	0.64667	86.807	0.64667	73.182	0.64667	73.323	0.64667	81.3802	Distance_(cm)	45.896	0.64667	91.917	0.64667	66.4219	0.64667	59.8906	0.64667	60.276	0.64667	43.9062
0.65333	58.599	0.65333	51.401	0.65333	86.672	0.65333	68.307	0.65333	70.266	0.65333	76.5677	Distance_(cm)	47.604	0.65333	88.318	0.65333	67.5729	0.65333	60.3646	0.65333	60.859	0.65333	42.1979
0.66	58.885	0.66	50.062	0.66	83.547	0.66	63.802	0.66	67.641	0.66	69.3385	Distance_(cm)	47.938	0.66	85.312	0.66	67	0.66	59.4792	0.66	59.146	0.66	41.2917
0.66667	59.146	0.66667	47.37	0.66667	82.547	0.66667	58.281	0.66667	66.625	0.66667	63.1823	Distance_(cm)	48.594	0.66667	81.458	0.66667	65.7135	0.66667	59.4271	0.66667	60.958	0.66667	41.1979
0.67333	59.062	0.67333	45.234	0.67333	81.672	0.67333	55.115	0.67333	64.141	0.67333	58.5469	Distance_(cm)	48.75	0.67333	78.396	0.67333	67.3229	0.67333	58.3177	0.67333	64.865	0.67333	40.7552
0.68	58.26	0.68	44.948	0.68	79.526	0.68	52.427	0.68	59.76	0.68	55.3073	Distance_(cm)	47.385	0.68	77.432	0.68	65.8542	0.68	58.3594	0.68	67.844	0.68	39.9948
0.68667	58.995	0.68667	42.005	0.68667	76.979	0.68667	50.766	0.68667	56.922	0.68667	54.1771	Distance_(cm)	49.734	0.68667	74.938	0.68667	66.0677	0.68667	58.6927	0.68667	67.74	0.68667	40.1615
0.69333	59.245	0.69333	40.771	0.69333	73.75	0.69333	50.573	0.69333	55.115	0.69333	53.3438	Distance_(cm)	51.682	0.69333	72.734	0.69333	65.8542	0.69333	59.0781	0.69333	62.156	0.69333	39.7135
0.7	60.542	0.7	40.385	0.7	72.526	0.7	49.01	0.7	51.792	0.7	51.8385	Distance_(cm)	50.88	0.7	71.964	0.7	63.5833	0.7	59.1875	0.7	54.344	0.7	40.5365
0.70667	60.37	0.70667	39.354	0.70667	69.542	0.70667	47.417	0.70667	51.578	0.70667	50.1771	Distance_(cm)	50.844	0.70667	69.927	0.70667	63.0938	0.70667	58.9583	0.70667	52.281	0.70667	41.3021
0.71333	59.724	0.71333	39.49	0.71333	67.182	0.71333	48.234	0.71333	52.51	0.71333	50.7292	Distance_(cm)	52.125	0.71333	68.448	0.71333	63.0104	0.71333	59.3333	0.71333	51.198	0.71333	40.9844
0.72	59.438	0.72	41.74	0.72	64.823	0.72	49.969	0.72	54.224	0.72	49.2552	Distance_(cm)	52.776	0.72	68.781	0.72	63.5885	0.72	58.1979	0.72	52.12	0.72	40.5729
0.72667	61.917	0.72667	44.005	0.72667	61.198	0.72667	51.661	0.72667	59.995	0.72667	47.526	Distance_(cm)	52.125	0.72667	67.109	0.72667	63.6146	0.72667	56.9323	0.72667	51.839	0.72667	40.8646
0.73333	63.984	0.73333	44.609	0.73333	59.583	0.73333	51.818	0.73333	63.734	0.73333	45.3021	Distance_(cm)	52.078	0.73333	65.891	0.73333	62.5521	0.73333	54.901	0.73333	48.427	0.73333	41.8802
0.74	64.13	0.74	45.281	0.74	58.615	0.74	51.193	0.74	66.516	0.74	43.4844	Distance_(cm)	54.401	0.74	65.078	0.74	60.474	0.74	53.849	0.74	46.026	0.74	41.0365
0.74667	63.932	0.74667	48.589	0.74667	56.688	0.74667	51.703	0.74667	71.552	0.74667	41.7865	Distance_(cm)	55.266	0.74667	63.719	0.74667	61.3125	0.74667	51.2448	0.74667	41.911	0.74667	39.1302
0.75333	64.177	0.75333	52.656	0.75333	57.198	0.75333	50.62	0.75333	74.052	0.75333	40.9635	Distance_(cm)	53.599	0.75333	62.63	0.75333	61.8542	0.75333	50.7552	0.75333	40.448	0.75333	36.6875
0.76	64.604	0.76	53.177	0.76	59.104	0.76	49.802	0.76	76.661	0.76	43.0052	Distance_(cm)	52.161	0.76	60.859	0.76	60.526	0.76	50.3073	0.76	45.203	0.76	34.3385
0.76667	66.24	0.76667	50.74	0.76667	56.495	0.76667	50.771	0.76667	78.391	0.76667	46.9844	Distance_(cm)	52.542	0.76667	59.99	0.76667	61.2865	0.76667	49.8802	0.76667	45.812	0.76667	34.3802
0.77333	68.917	0.77333	48.255	0.77333	54.828	0.77333	49.74	0.77333	76.729	0.77333	46.1198	Distance_(cm)	54.406	0.77333	60.594	0.77333	61.2604	0.77333	50.2083	0.77333	43.995	0.77333	35.3958
0.78	70.135	0.78	47.708	0.78	56.094	0.78	49.349	0.78	73.443	0.78	45.1458	Distance_(cm)	56.776	0.78	61.005	0.78	60.6979	0.78	49.901	0.78	45.344	0.78	37.3646
0.78667	70.901	0.78667	45.531	0.78667	57.594	0.78667	49.391	0.78667	71.979	0.78667	46.1406	Distance_(cm)	57.568	0.78667	60.406	0.78667	60.8021	0.78667	50.0677	0.78667	45.427	0.78667	37.5104
0.79333	71.552	0.79333	42.422	0.79333	58.271	0.79333	48.948	0.79333	69.62	0.79333	48.1562	Distance_(cm)	58.25	0.79333	59.13	0.79333	59.5625	0.79333	50.3802	0.79333	49.51	0.79333	37.4115
0.8	73.156	0.8	41.583	0.8	56.797	0.8	49.255	0.8	68.156	0.8	50.3542	Distance_(cm)	61.292	0.8	58.531	0.8	58.4167	0.8	50.1667	0.8	53.792	0.8	37.6719
0.80667	75.057	0.80667	41.599	0.80667	54.719	0.80667	49.505	0.80667	67.068	0.80667	51.9375	Distance_(cm)	62.917	0.80667	59.422	0.80667	56.875	0.80667	49.9948	0.80667	52.641	0.80667	37.8802
0.81333	77.214	0.81333	40.177	0.81333	53.667	0.81333	48.703	0.81333	64.771	0.81333	52.0208	Distance_(cm)	62.927	0.81333	58.594	0.81333	57.0677	0.81333	50.9271	0.81333	50.255	0.81333	38.8333
0.82	80.323	0.82	38.531	0.82	53.677	0.82	49.016	0.82	62.422	0.82	51.1146	Distance_(cm)	63.26	0.82	57.135	0.82	58.0104	0.82	50.3073	0.82	47.307	0.82	39.4271
0.82667	82.005	0.82667	37.083	0.82667	54.245	0.82667	48.656	0.82667	60.385	0.82667	50.6927	Distance_(cm)	62.604	0.82667	56.516	0.82667	57.1406	0.82667	51.0573	0.82667	45.599	0.82667	39.7812
0.83333	82.271	0.83333	37.031	0.83333	55.161	0.83333	50.089	0.83333	58.229	0.83333	51.2917	Distance_(cm)	64.312	0.83333	55.849	0.83333	58.0521	0.83333	52.3073	0.83333	48.25	0.83333	40.6198
0.84	82.724	0.84	37.568	0.84	55.161	0.84	49.917	0.84	57.26	0.84	51.4479	Distance_(cm)	67.76	0.84	54.958	0.84	58.9844	0.84	52.776	0.84	50.281	0.84	41.9948
0.84667	84.719	0.84667	36.521	0.84667	52.896	0.84667	48.042	0.84667	56.547	0.84667	51.1771	Distance_(cm)	72.203	0.84667	54.536	0.84667	58.6719	0.84667	53.1146	0.84667	47.578	0.84667	43.0052
0.85333	86.521	0.85333	36.354	0.85333	52.312	0.85333	47.938	0.85333	55.49	0.85333	49.9479	Distance_(cm)	73.016	0.85333	54.089	0.85333	59.625	0.85333	52.9323	0.85333	50.406	0.85333	42.5104
0.86	87.505	0.86	36.135	0.86	52.073	0.86	48.26	0.86	54.047	0.86	50.7917	Distance_(cm)	71.365	0.86	53.932	0.86	59.3021	0.86	52.7604	0.86	55.453	0.86	42.2396
0.86667	88.146	0.86667	35.797	0.86667	50.516	0.86667	49.812	0.86667	52.323	0.86667	53.5625	Distance_(cm)	71.219	0.86667	52.99	0.86667	56.8229	0.86667	53.6667	0.86667	58.646	0.86667	42.6354
0.87333	89.089	0.87333	36.26	0.87333	51.641	0.87333	50.312	0.87333	49.193	0.87333	56.3281	Distance_(cm)	70.995	0.87333	52.938	0.87333	54.6927	0.87333	54.401	0.87333	59.312	0.87333	44.5104
0.88	89.88	0.88	37.458	0.88	55.708	0.88	50.083	0.88	46.688	0.88	59.1458	Distance_(cm)	70.594	0.88	52.766	0.88	55.4271	0.88	54.4167	0.88	60.318	0.88	45.5729
0.88667	91.604	0.88667	38.057	0.88667	57.068	0.88667	50.651	0.88667	47.734	0.88667	60.3802	Distance_(cm)	70.104	0.88667	51.87	0.88667	57.2865	0.88667	53.2396	0.88667	58.5	0.88667	45.974
0.89333	93.323	0.89333	40.042	0.89333	56.089	0.89333	51.995	0.89333	48.479	0.89333	59.3073	Distance_(cm)	69.896	0.89333	51.661	0.89333	56.6302	0.89333	52.6198	0.89333	56.078	0.89333	45.9896
0.9	95.135	0.9	41.552	0.9	52.375	0.9	54.255	0.9	47.177	0.9	56.4427	Distance_(cm)	69.578	0.9	51.042	0.9	54.526	0.9	51.0521	0.9	55.865	0.9	44.6562
0.90667	95.391	0.90667	41.307	0.90667	50.688	0.90667	54.943	0.90667	47.411	0.90667	54.8802	Distance_(cm)	69.526	0.90667	51.224	0.90667	54.6771	0.90667	50.4635	0.90667	58.583	0.90667	44.1979
0.91333	95.25	0.91333	40.432	0.91333	52.74	0.91333	55.771	0.91333	46.911	0.91333	55.5208	Distance_(cm)	69.01	0.91333	51.302	0.91333	57.8646	0.91333	50.474	0.91333	60.406	0.91333	43.3646
0.92	94.766	0.92	38.432	0.92	53.036	0.92	58.307	0.92	45.807	0.92	56.3073	Distance_(cm)	69.078	0.92	51.177	0.92	57.8854	0.92	49.5625	0.92	58.938	0.92	40.7604
0.92667	94.24	0.92667	38.583	0.92667	52	0.92667	59.573	0.92667	45.078	0.92667	57.3125	Distance_(cm)	67.365	0.92667	52.073	0.92667	57.6719	0.92667	51.0573	0.92667	56.88	0.92667	39.4635
0.93333	93.469	0.93333	41.245	0.93333	51.536	0.93333	59.625	0.93333	42.51	0.93333	60.1198	Distance_(cm)	65.568	0.93333	52.198	0.93333	58.7604	0.93333	50.875	0.93333	53.938	0.93333	39.7865
0.94	93.068	0.94	44.188	0.94	51.344	0.94	58.656	0.94	39.438	0.94	62.4115	Distance_(cm)	64.479	0.94	51.771	0.94	59.7552	0.94	50.2135	0.94	48.677	0.94	40.8281
0.94667	93.172	0.94667	44.156	0.94667	51.958	0.94667	58.339	0.94667	38.76	0.94667	64.7969	Distance_(cm)	60.422	0.94667	52.573	0.94667	61.0469	0.94667	50.3854	0.94667	46.578	0.94667	41.2344
0.95333	92.818	0.95333	44.875	0.95333	52.781	0.95333	61.062	0.95333	39.964	0.95333	62.6875	Distance_(cm)	57.135	0.95333	55.932	0.95333	59.974	0.95333	49.9635	0.95333	45.536	0.95333	40.599
0.96	91.005	0.96	46.995	0.96	52.714	0.96	62.365	0.96	40.026	0.96	60.6458	Distance_(cm)	56.797	0.96	56.573	0.96	60.3698	0.96	49.7656	0.96	47.667	0.96	40.1406
0.96667	88.526	0.96667	49.276	0.96667	52.234	0.96667	60.661	0.96667	42.536	0.96667	62.5052	Distance_(cm)	56.802	0.96667	56.365	0.96667	59.9896	0.96667	50.5573	0.96667	50.776	0.96667	39.3958
0.97333	88.708	0.97333	49.651	0.97333	53.286	0.97333	61.464	0.97333	45.047	0.97333	66.5625	Distance_(cm)	55.484	0.97333	58.828	0.97333	59.6771	0.97333	50.5625	0.97333	46.083	0.97333	39.2344
0.98	89.833	0.98	49.99	0.98	56.568	0.98	63.495	0.98	48.37	0.98	70.7292	Distance_(cm)	57.214	0.98	60.766	0.98	59.7604	0.98	50.2917	0.98	44.224	0.98	38.5052
0.98667	88.865	0.98667	51.745	0.98667	59.245	0.98667	64.297	0.98667	52.062	0.98667	71.9479	Distance_(cm)	57.323	0.98667	62.24	0.98667	60.4219	0.98667	49.2083	0.98667	47.135	0.98667	38.0156
0.99333	88.922	0.99333	56.391	0.99333	59.203	0.99333	64.151	0.99333	57.042	0.99333	70.4635	Distance_(cm)	55.823	0.99333	63.547	0.99333	62.3906	0.99333	49.0833	0.99333	44.74	0.99333	36.349
1	90.302	1	58.599	1	57.932	1	63.068	1	61.219	1	70.3646	Distance_(cm)	57.234	1	63.422	1	62.9792	1	49.6042	1	41.49	1	34.75
1.00667	91.297	1.00667	59.036	1.00667	58.047	1.00667	64.276	1.00667	64.271	1.00667	71.9271	Distance_(cm)	57.87	1.00667	61.708	1.00667	61.724	1.00667	50.2344	1.00667	42.464	1.00667	35.7917
1.01333	91.599	1.01333	62.068	1.01333	58.359	1.01333	64.703	1.01333	65.427	1.01333	70.3333	Distance_(cm)	56.062	1.01333	59.786	1.01333	61.8021	1.01333	49.6094	1.01333	42.104	1.01333	37.25
1.02	92.031	1.02	63.5	1.02	56.771	1.02	66.958	1.02	65.12	1.02	65.9219	Distance_(cm)	54.344	1.02	59.021	1.02	62.3958	1.02	48.2135	1.02	40.932	1.02	38.2448
1.02667	93.104	1.02667	63.177	1.02667	57.823	1.02667	69.583	1.02667	62.578	1.02667	63.0781	Distance_(cm)	55.891	1.02667	58.812	1.02667	62.2917	1.02667	49.0677	1.02667	40.083	1.02667	39.1198
1.03333	94.578	1.03333	64.542	1.03333	58.01	1.03333	72.63	1.03333	61.896	1.03333	64.2708	Distance_(cm)	55.698	1.03333	60	1.03333	63.2969	1.03333	49.25	1.03333	39.401	1.03333	41.0729
1.04	94.75	1.04	66.271	1.04	57.411	1.04	72.974	1.04	62	1.04	64.7448	Distance_(cm)	54.531	1.04	61.323	1.04	64.526	1.04	48.8958	1.04	41.161	1.04	43.6615
1.04667	95.839	1.04667	67.833	1.04667	58.089	1.04667	72.057	1.04667	63.302	1.04667	65.5104	Distance_(cm)	55.359	1.04667	61.214	1.04667	66.2448	1.04667	48.724	1.04667	40.771	1.04667	44.0417
1.05333	98.318	1.05333	69.224	1.05333	60.427	1.05333	72.339	1.05333	64.948	1.05333	67.1979	Distance_(cm)	56.182	1.05333	61.328	1.05333	67.3125	1.05333	49.349	1.05333	38.25	1.05333	44.974
1.06	100.25	1.06	70.844	1.06	59.26	1.06	72.885	1.06	65.927	1.06	68.2083	Distance_(cm)	57.099	1.06	61.714	1.06	67.6094	1.06	49.3906	1.06	41.078	1.06	46.4167
1.06667	100.438	1.06667	72.583	1.06667	59.646	1.06667	74.036	1.06667	65.031	1.06667	66.2135	Distance_(cm)	60.062	1.06667	61.13	1.06667	68.3594	1.06667	49.3177	1.06667	41.646	1.06667	46.4531
1.07333	99.542	1.07333	72.495	1.07333	63.37	1.07333	74.474	1.07333	66.62	1.07333	63.4948	Distance_(cm)	61.531	1.07333	62.089	1.07333	69.1042	1.07333	48.224	1.07333	42.062	1.07333	46.9792
1.08	99.656	1.08	70.661	1.08	66.151	1.08	76.391	1.08	69.557	1.08	61.8333	Distance_(cm)	61.51	1.08	63.344	1.08	69.9219	1.08	48.9167	1.08	42.141	1.08	47.3958
1.08667	100.37	1.08667	70.708	1.08667	65.88	1.08667	77.724	1.08667	72.208	1.08667	60.9375	Distance_(cm)	61.333	1.08667	63.724	1.08667	70.0833	1.08667	49.5208	1.08667	38.859	1.08667	48.5
1.09333	100.203	1.09333	71.432	1.09333	64.75	1.09333	79.281	1.09333	74.286	1.09333	59.5417	Distance_(cm)	64.026	1.09333	64.271	1.09333	71.5625	1.09333	49.2917	1.09333	39.901	1.09333	49.5781
1.1	99.76	1.1	72.839	1.1	65.474	1.1	81.042	1.1	74.078	1.1	60.6094	Distance_(cm)	64.891	1.1	64.797	1.1	74.6615	1.1	49.2396	1.1	41.276	1.1	50.4635
1.10667	100.974	1.10667	75.25	1.10667	65.427	1.10667	83.333	1.10667	73.38	1.10667	64.099	Distance_(cm)	63.927	1.10667	63.599	1.10667	76.0833	1.10667	49.6927	1.10667	42.156	1.10667	51.0469
1.11333	101.422	1.11333	76.594	1.11333	65.708	1.11333	85.276	1.11333	73.917	1.11333	66.9792	Distance_(cm)	61.646	1.11333	61.391	1.11333	75.8542	1.11333	51.526	1.11333	45.021	1.11333	50.4792
1.12	101.797	1.12	76.906	1.12	67.474	1.12	85.599	1.12	76.807	1.12	69.8906	Distance_(cm)	60.661	1.12	61.453	1.12	76.8906	1.12	52.5469	1.12	43.807	1.12	49.9323
1.12667	101.932	1.12667	78.297	1.12667	65.583	1.12667	87.016	1.12667	76.99	1.12667	71.3594	Distance_(cm)	61.714	1.12667	61.292	1.12667	78.5781	1.12667	53.3385	1.12667	42.583	1.12667	49.8646
1.13333	101.719	1.13333	78.396	1.13333	65.172	1.13333	87.219	1.13333	76.891	1.13333	73.4115	Distance_(cm)	62.521	1.13333	60.865	1.13333	79.8333	1.13333	52.1302	1.13333	44.323	1.13333	49.5625
1.14	101.927	1.14	78.583	1.14	68.901	1.14	89.391	1.14	79.724	1.14	76.7708	Distance_(cm)	62.104	1.14	61.068	1.14	80.9219	1.14	51.8854	1.14	44.245	1.14	49.8594
1.14667	101.708	1.14667	79.911	1.14667	69.771	1.14667	89.458	1.14667	79.417	1.14667	79.6458	Distance_(cm)	62.583	1.14667	61.714	1.14667	82.3854	1.14667	53.625	1.14667	47.328	1.14667	50.724
1.15333	102.109	1.15333	81.281	1.15333	68.745	1.15333	89.026	1.15333	78.234	1.15333	83.0885	Distance_(cm)	63.198	1.15333	63.406	1.15333	83.4219	1.15333	55.9219	1.15333	49.901	1.15333	50.4427
1.16	104.911	1.16	82.297	1.16	70.208	1.16	89.948	1.16	79.969	1.16	85.1302	Distance_(cm)	64.99	1.16	64.125	1.16	83.8021	1.16	56.3438	1.16	49.146	1.16	50.4219
1.16667	104.177	1.16667	85.078	1.16667	71.146	1.16667	92.552	1.16667	82.828	1.16667	86	Distance_(cm)	66.109	1.16667	65.068	1.16667	84.5573	1.16667	54.2708	1.16667	55	1.16667	50.125
1.17333	102.068	1.17333	86.661	1.17333	70.724	1.17333	92.323	1.17333	85.021	1.17333	87.0417	Distance_(cm)	67.141	1.17333	65.323	1.17333	86.0625	1.17333	53.4531	1.17333	60.302	1.17333	50.1406
1.18	100.474	1.18	86.25	1.18	69.542	1.18	90.109	1.18	85.583	1.18	87.2604	Distance_(cm)	68.078	1.18	65.214	1.18	86.3594	1.18	54.8958	1.18	62.161	1.18	50.9792
1.18667	100.995	1.18667	87.51	1.18667	69.401	1.18667	91.375	1.18667	86.094	1.18667	85.8281	Distance_(cm)	69.474	1.18667	64.323	1.18667	84.9948	1.18667	55.7865	1.18667	63.708	1.18667	51.1042
1.19333	101.865	1.19333	87.865	1.19333	70.193	1.19333	92.76	1.19333	86.161	1.19333	87.9323	Distance_(cm)	71.016	1.19333	64.76	1.19333	85.0833	1.19333	56.7917	1.19333	65.797	1.19333	51.8958
1.2	101.833	1.2	86.714	1.2	70.703	1.2	91.953	1.2	86.87	1.2	90.3542	Distance_(cm)	72.099	1.2	65.698	1.2	86.474	1.2	56.9531	1.2	65.276	1.2	52.7292
1.20667	101.224	1.20667	86.099	1.20667	71.24	1.20667	89.901	1.20667	87.875	1.20667	89.1094	Distance_(cm)	73.219	1.20667	66.615	1.20667	87.276	1.20667	57.0052	1.20667	68.078	1.20667	53.5781
1.21333	101.99	1.21333	85.688	1.21333	73.292	1.21333	90.135	1.21333	89.167	1.21333	88.7344	Distance_(cm)	75.708	1.21333	66.557	1.21333	86.8073	1.21333	56.7135	1.21333	72.224	1.21333	52.8594
1.22	102.651	1.22	84.854	1.22	75.786	1.22	90.854	1.22	89.557	1.22	90.5833	Distance_(cm)	76.443	1.22	68.161	1.22	87.1406	1.22	56.7604	1.22	73.422	1.22	53.1146
1.22667	103.604	1.22667	83.641	1.22667	74.771	1.22667	89.536	1.22667	90.609	1.22667	91.6667	Distance_(cm)	76.297	1.22667	71.203	1.22667	89.1042	1.22667	56.8854	1.22667	74.74	1.22667	53.974
1.23333	104.057	1.23333	82.557	1.23333	73.927	1.23333	88.818	1.23333	93.151	1.23333	94.5938	Distance_(cm)	76.63	1.23333	73.943	1.23333	90.2865	1.23333	56.4479	1.23333	75.292	1.23333	53.9167
1.24	104.568	1.24	81.307	1.24	74.49	1.24	87.161	1.24	92.411	1.24	96.25	Distance_(cm)	78.365	1.24	76.443	1.24	91.4583	1.24	57.8438	1.24	79.708	1.24	54.7083
1.24667	105.094	1.24667	80.036	1.24667	74.453	1.24667	87.531	1.24667	89.672	1.24667	95.0729	Distance_(cm)	79.484	1.24667	78.76	1.24667	90.9271	1.24667	58.6198	1.24667	83.49	1.24667	56.3646
1.25333	105.974	1.25333	78.125	1.25333	75.943	1.25333	86.469	1.25333	89.583	1.25333	95.7812	Distance_(cm)	81.781	1.25333	80.073	1.25333	89.099	1.25333	57.6667	1.25333	83.891	1.25333	57.2865
1.26	106.318	1.26	77.521	1.26	79.609	1.26	86.688	1.26	88.688	1.26	97.4167	Distance_(cm)	83.01	1.26	80.667	1.26	87.4583	1.26	57.3698	1.26	85.328	1.26	57.349
1.26667	105.37	1.26667	74.943	1.26667	79.562	1.26667	87.448	1.26667	86.792	1.26667	98.3385	Distance_(cm)	84.328	1.26667	83.005	1.26667	86.3854	1.26667	56.2604	1.26667	87.448	1.26667	57.4896
1.27333	104.286	1.27333	71.807	1.27333	79.328	1.27333	87.078	1.27333	83.786	1.27333	99.0104	Distance_(cm)	85.672	1.27333	84.771	1.27333	85.3854	1.27333	57.0156	1.27333	87.927	1.27333	59.0625
1.28	103.958	1.28	69.031	1.28	80.609	1.28	84.766	1.28	82.693	1.28	100.552	Distance_(cm)	85.432	1.28	84.667	1.28	83.7917	1.28	57.7552	1.28	89.609	1.28	60.0729
1.28667	103.542	1.28667	65.578	1.28667	80.339	1.28667	82.859	1.28667	81.208	1.28667	101.266	Distance_(cm)	84.875	1.28667	85.396	1.28667	84.224	1.28667	56.6979	1.28667	91.984	1.28667	60.7448
1.29333	102.411	1.29333	63.594	1.29333	80.224	1.29333	81.286	1.29333	78.12	1.29333	101.463	Distance_(cm)	83.964	1.29333	86.786	1.29333	82.6094	1.29333	56.3854	1.29333	93.411	1.29333	61.625
1.3	103.115	1.3	61.469	1.3	79.328	1.3	80.583	1.3	73.49	1.3	100.724	Distance_(cm)	85.604	1.3	86.87	1.3	84.1458	1.3	56.7292	1.3	96.042	1.3	62.4948
1.30667	103.151	1.30667	60.031	1.30667	78.75	1.30667	79.01	1.30667	70.443	1.30667	100.266	Distance_(cm)	87.547	1.30667	88.177	1.30667	89.6875	1.30667	56.0417	1.30667	96.073	1.30667	63.5052
1.31333	101.531	1.31333	58.021	1.31333	79.12	1.31333	76.156	1.31333	67.828	1.31333	100.474	Distance_(cm)	86.87	1.31333	89.896	1.31333	92.0938	1.31333	54.4792	1.31333	97.005	1.31333	64.7135
1.32	99.094	1.32	54.849	1.32	79.49	1.32	76.583	1.32	64.453	1.32	100.438	Distance_(cm)	87.724	1.32	90.547	1.32	87.7865	1.32	55.1094	1.32	100.036	1.32	64.4375
1.32667	98.031	1.32667	52.901	1.32667	79.375	1.32667	76.354	1.32667	59.802	1.32667	100.245	Distance_(cm)	88.927	1.32667	88.922	1.32667	85.6458	1.32667	55.4948	1.32667	101.292	1.32667	64.5885
1.33333	97.099	1.33333	50.646	1.33333	80.943	1.33333	75.964	1.33333	56.88	1.33333	101.349	Distance_(cm)	89.224	1.33333	88.938	1.33333	86.5365	1.33333	54.7552	1.33333	100.62	1.33333	65.5312
1.34	96.641	1.34	49.797	1.34	81.604	1.34	75.943	1.34	53.156	1.34	101.568	Distance_(cm)	88.734	1.34	88.839	1.34	94.1979	1.34	53.7552	1.34	101.755	1.34	65.0052
1.34667	97.047	1.34667	48.542	1.34667	80.26	1.34667	74.516	1.34667	49.24	1.34667	100.698	Distance_(cm)	88.948	1.34667	87.021	1.34667	106.854	1.34667	53.6458	1.34667	102.354	1.34667	64.4219
1.35333	96.932	1.35333	47.062	1.35333	79.75	1.35333	71.51	1.35333	44.323	1.35333	100.427	Distance_(cm)	92.042	1.35333	85.688	1.35333	102.609	1.35333	54.4167	1.35333	103.312	1.35333	64.9427
1.36	97.068	1.36	46.016	1.36	79.729	1.36	70.151	1.36	39.875	1.36	97.3646	Distance_(cm)	93.521	1.36	85.979	1.36	73.3229	1.36	55.2188	1.36	102.557	1.36	65.6354
1.36667	98.146	1.36667	43.854	1.36667	78.724	1.36667	70.661	1.36667	37	1.36667	96.4219	Distance_(cm)	93.609	1.36667	86.745	1.36667	49.4583	1.36667	55.3906	1.36667	99.396	1.36667	66.151
1.37333	98.177	1.37333	41.193	1.37333	76.495	1.37333	70.849	1.37333	32.922	1.37333	96.0781	Distance_(cm)	95.224	1.37333	90.818	1.37333	51.1719	1.37333	55.0469	1.37333	98.25	1.37333	66.6458
1.38	96.464	1.38	38.958	1.38	73.214	1.38	69.547	1.38	28.443	1.38	95.2812	Distance_(cm)	98.099	1.38	95.812	1.38	53.9167	1.38	54.5833	1.38	95.573	1.38	66.4219
1.38667	94.698	1.38667	37.99	1.38667	70.094	1.38667	66.625	1.38667	24.995	1.38667	95.2031	Distance_(cm)	95.844	1.38667	97.708	1.38667	52.4635	1.38667	53.5	1.38667	89.953	1.38667	66.5573
1.39333	94.161	1.39333	36.87	1.39333	67.542	1.39333	64.958	1.39333	22.13	1.39333	94.0729	Distance_(cm)	91.25	1.39333	99.411	1.39333	52.6406	1.39333	52.599	1.39333	87.318	1.39333	66.6927
1.4	92.458	1.4	35.266	1.4	63.094	1.4	62.51	1.4	17.625	1.4	90.8958	Distance_(cm)	89.156	1.4	105.38	1.4	53.1927	1.4	52.4479	1.4	84.604	1.4	68.2448
1.40667	89.604	1.40667	33.328	1.40667	57.875	1.40667	60.115	1.40667	16.688	1.40667	87.0104	Distance_(cm)	87.271	1.40667	113.891	1.40667	53.776	1.40667	51.4844	1.40667	80.26	1.40667	70.5052
1.41333	85.984	1.41333	30.63	1.41333	54	1.41333	60.573	1.41333	15.568	1.41333	84.1458	Distance_(cm)	84.849	1.41333	115.984	1.41333	54.1302	1.41333	49.4323	1.41333	78.708	1.41333	71.4531
1.42	80.901	1.42	29.146	1.42	49.719	1.42	58.51	1.42	12.88	1.42	81.6302	Distance_(cm)	80.786	1.42	114.63	1.42	55.0417	1.42	49.7604	1.42	75.396	1.42	74.0208
1.42667	75.583	1.42667	28.156	1.42667	44.292	1.42667	57.062	1.42667	12.109	1.42667	80.0469	Distance_(cm)	80.297	1.42667	101.75	1.42667	55.2917	1.42667	47.776	1.42667	74.958	1.42667	75.0156
1.43333	69.839	1.43333	24.875	1.43333	39.469	1.43333	56.896	1.43333	11.578	1.43333	78.0625	Distance_(cm)	79.104	1.43333	81.297	1.43333	55.2448	1.43333	47.3438	1.43333	73.88	1.43333	75.7917
1.44	63.797	1.44	22.328	1.44	34.682	1.44	54.422	1.44	10.745	1.44	75.6094	Distance_(cm)	77.349	1.44	69.818	1.44	55.9688	1.44	46.3646	1.44	70.458	1.44	75.3073
1.44667	58.411	1.44667	20.24	1.44667	29.932	1.44667	52.151	1.44667	11.677	1.44667	72.8542	Distance_(cm)	75.479	1.44667	67.188	1.44667	55.6562	1.44667	46.25	1.44667	67.891	1.44667	74.6146
1.45333	52.906	1.45333	18.266	1.45333	26.797	1.45333	52.531	1.45333	11.839	1.45333	69.625	Distance_(cm)	73.943	1.45333	65.094	1.45333	55.2188	1.45333	45.625	1.45333	66.01	1.45333	74.8854
1.46	49.276	1.46	16.964	1.46	21.885	1.46	50.01	1.46	12.604	1.46	66.2656	Distance_(cm)	72.776	1.46	64.438	1.46	55.2812	1.46	45.099	1.46	64.906	1.46	74.7448
1.46667	46.078	1.46667	15.979	1.46667	17.74	1.46667	46.245	1.46667	13.193	1.46667	62.6615	Distance_(cm)	72.385	1.46667	64.818	1.46667	55.9844	1.46667	45.3229	1.46667	64.406	1.46667	74.3073
1.47333	43.844	1.47333	13.766	1.47333	15.073	1.47333	44.38	1.47333	14.234	1.47333	59.7083	Distance_(cm)	69.651	1.47333	64.193	1.47333	56.4219	1.47333	46.0833	1.47333	61.151	1.47333	73.2656
1.48	42.656	1.48	11.828	1.48	14.474	1.48	43.286	1.48	15.75	1.48	56.776	Distance_(cm)	66.599	1.48	64.984	1.48	56.6667	1.48	48.7188	1.48	57.818	1.48	72.8125
1.48667	42.266	1.48667	11.094	1.48667	14.516	1.48667	43.776	1.48667	16.63	1.48667	52.5417	Distance_(cm)	64.411	1.48667	65.594	1.48667	56.9219	1.48667	53.4531	1.48667	55.052	1.48667	72.2031
1.49333	41.719	1.49333	10.719	1.49333	14.052	1.49333	42.266	1.49333	17.797	1.49333	48.3281	Distance_(cm)	62.323	1.49333	65.995	1.49333	56.5156	1.49333	60.3125	1.49333	54.062	1.49333	72.5729
1.5	41.771	1.5	10.531	1.5	13.052	1.5	39.812	1.5	19.234	1.5	44.7604	Distance_(cm)	61.208	1.5	65.646	1.5	56.9844	1.5	64.724	1.5	51.37	1.5	71.6771
1.50667	42.396	1.50667	10.526	1.50667	12.964	1.50667	40.224	1.50667	20.625	1.50667	40.8854	Distance_(cm)	58.932	1.50667	65.891	1.50667	57.0677	1.50667	64.3854	1.50667	50.51	1.50667	71.4323
1.51333	42.104	1.51333	10.615	1.51333	14.068	1.51333	40.26	1.51333	22.677	1.51333	37.1771	Distance_(cm)	56.203	1.51333	66.448	1.51333	57.2656	1.51333	60.6458	1.51333	48.042	1.51333	70.7448
1.52	42.953	1.52	10.833	1.52	15.562	1.52	38.51	1.52	23.88	1.52	34.7656	Distance_(cm)	52.849	1.52	66.234	1.52	56.9219	1.52	56.3646	1.52	46.656	1.52	68.7396
1.52667	42.859	1.52667	11.234	1.52667	16.438	1.52667	38.161	1.52667	25.656	1.52667	32.75	Distance_(cm)	50.5	1.52667	66.323	1.52667	56.9792	1.52667	51.276	1.52667	46.609	1.52667	68.0521
1.53333	42.391			1.53333	18.13	1.53333	36.536	1.53333	27.323	1.53333	31.8854			1.53333	66.505					1.53333	44.693	1.53333	67.0052
1.54	42.661			1.54	19.771	1.54	32.688	1.54	28.385	1.54	31.5156			1.54	66.542					1.54	45.193	1.54	65.9792
																				1.54667	46.557
																				1.55333	45.661
																				1.56	46.099
																				1.56667	47.161

## Sheet: AUC
Species	Area	Mean	Min	Max	BX	BY	Width	Height			p-value: 2.78 × 10⁻⁵
Dmau	37.218	250.54	0	255	0.662	105.3	0.821	63.566			t-test : 7,24
Dmau	40.513	251.799	0	255	0.702	87.153	0.799	85.785
Dmau	38.077	250.545	0	255	0.724	80.459	0.744	70.304
Dmau	27.182	250.766	0	255	0.701	92.205	0.834	59.837
Dmau	38.502	251.544	0	255	0.701	91.129	0.739	83.324
Dmau	34.749	251.44	0	255	0.747	100.882	0.793	74.102
Dsim	20.22	250.944	0	255	0.639	95.727	0.875	52.123
Dsim	13.11	246.737	0	255	0.906	115.033	0.593	66.13
Dsim	16.882	247.623	0	255	0.606	105.416	0.766	57.322
Dsim	8.99	245.431	0	255	0.501	59.639	0.957	16.047
Dsim	22.229	245.905	0	255	0.606	102.24	0.927	66.213
Dsim	15.198	250.624	0	255	0.696	74.882	0.839	42.131
