# Supplementary material for: Heterochrony in orthodenticle expression is associated with ommatidial size variation between Drosophila species
Source: BMC Biol. 2025 Feb 4;23:34. doi: 10.1186/s12915-025-02136-8 (PMC11792340; doi:10.1186/s12915-025-02136-8)
Supplement: Supplementary file 12 — Additional file 12: Table S6. ato-Gal4> UAS-otd ommatidia size. [file 12915_2025_2136_MOESM12_ESM.xlsx]

## Sheet: ato_23_otd-ctrol_fem_181124
UAS-otd;;TM6B	n	L	R	mean	mean/omm	global mean		aEyE_A_L	pEYA_A-L	aEYE_A_R	pEYE_A_R	aEYE_L	aEYE_R	aEYE_mean
		0.117	0.117	0.117	0.0078		780	3.264	0.538	2.824	0.703	3.802	3.527	3.6645
		0.115	0.116	0.1155	0.0077		770	2.862	0.494	2.705	0.717	3.356	3.422	3.389
		0.117	0.119	0.118	0.00786667		786.667	3.205	0.62	3.404	0.588	3.825	3.992	3.9085
		0.126	0.125	0.1255	0.00836667		836.667	3.018	0.573	3.061	0.485	3.591	3.546	3.5685
		0.119	0.119	0.119	0.00793333		793.333	3.381	0.745	3.357	0.962	4.126	4.319	4.2225
		0.106	0.097	0.1015	0.00676667		676.667	2.803	0.761	2.368	0.901	3.564	3.269	3.4165
		0.118	0.116	0.117	0.0078		780	3.602	0.802	3.518	1.104	4.404	4.622	4.513
		0.123	0.121	0.122	0.00813333		813.333	3.484	0.59	3.51	0.688	4.074	4.198	4.136
		0.12	0.12	0.12	0.008		800	3.505	0.625	3.54	0.684	4.13	4.224	4.177
		0.124	0.124	0.124	0.00826667		826.667	2.923	0.427	2.79	0.498	3.35	3.288	3.319
		0.113	0.115	0.114	0.0076		760	3.111	0.46	2.934	0.881	3.571	3.815	3.693
		0.123	0.122	0.1225	0.00816667		816.667	3.568	0.522	3.294	0.751	4.09	4.045	4.0675
							726.154							3.54423
ato_otd (UAS-otd;;ato2/3-GAL4)
		0.128	0.126	0.127	0.00846667		846.667	3.069	0.379	3.06	0.55	3.448	3.61	3.529
		0.13	0.13	0.13	0.00866667		866.667	3.313	0.672	3.508	0.447	3.985	3.955	3.97
		0.13	0.135	0.1325	0.00883333		883.333	3.445	0.564	3.296	0.632	4.009	3.928	3.9685
		0.136	0.13	0.133	0.00886667		886.667	3.382	0.512	3.432	0.576	3.894	4.008	3.951
		0.124	0.119	0.1215	0.0081		810	3.415	0.744	3.446	0.768	4.159	4.214	4.1865
		0.129	0.135	0.132	0.0088		880	3.289	1.3	3.904	0.435	4.589	4.339	4.464
		0.135	0.138	0.1365	0.0091		910	3.414	0.566	3.481	0.642	3.98	4.123	4.0515
		0.127	0.127	0.127	0.00846667		846.667	3.3	0.771	3.103	0.979	4.071	4.082	4.0765
		0.123	0.123	0.123	0.0082		820	3.658	0.899	3.507	0.823	4.557	4.33	4.4435
		0.133	0.129	0.131	0.00873333		873.333	3.443	0.81	3.609	0.861	4.253	4.47	4.3615
		0.131	0.136	0.1335	0.0089		890	3.654	0.588	3.47	0.734	4.242	4.204	4.223
		0.129	0.126	0.1275	0.0085		850	3.741	1.025	3.731	0.565	4.766	4.296	4.531
		0.127	0.125	0.126	0.0084		840	3.591	0.843	3.534	0.734	4.434	4.268	4.351
							861.795							4.16208
ato_parental (check)
		0.12	0.12	0.12	0.008		800	3.196	1.081	3.511	0.782	4.277	4.293	4.285
		0.12	0.123	0.1215	0.0081		810	3.219	0.826	3.197	0.807	4.045	4.004	4.0245
		0.123	0.117	0.12	0.008		800	2.876	0.99	3.129	0.524	3.866	3.653	3.7595
		0.12	0.12	0.12	0.008		800	3.105	1.015	3.194	0.825	4.12	4.019	4.0695
		0.115	0.118	0.1165	0.00776667		776.667	3.206	0.921	3.197	1.056	4.127	4.253	4.19
		0.119	0.119	0.119	0.00793333		793.333	2.817	0.496	2.674	0.814	3.313	3.488	3.4005
		0.124	0.112	0.118	0.00786667		786.667	3.073	0.719	3.195	0.844	3.792	4.039	3.9155
		0.126	0.127	0.1265	0.00843333		843.333	3.143	0.908	3.42	0.474	4.051	3.894	3.9725
		0.11	0.117	0.1135	0.00756667		756.667	2.669	0.619	2.553	0.434	3.288	2.987	3.1375
		0.121	0.124	0.1225	0.00816667		816.667	3.096	0.676	3.09	0.672	3.772	3.762	3.767
							798.333							3.85215
