# Supplementary material for: Heterochrony in orthodenticle expression is associated with ommatidial size variation between Drosophila species
Source: BMC Biol. 2025 Feb 4;23:34. doi: 10.1186/s12915-025-02136-8 (PMC11792340; doi:10.1186/s12915-025-02136-8)
Supplement: Supplementary file 22 — Additional file 22: Table S10. Primers used to generate probes for in situ hybridization. [file 12915_2025_2136_MOESM22_ESM.xlsx]

## Sheet: Hoja1
Gene	Fwd	Rev
CG1632	CAACATGACGGTGGA	CCACAATACAGAGCGTTGGG
Es2	CGACTAGAACACCTGCCACA	CTCTGCGGAGAGCTTCTCAT
Sptr	TTGGCCGTGAGTTCGCCCAG	GCCGGGCGCGTAGTTCAACA
CG11212	TGGCGAAGGCAATGATGAAAC	CGCCGTTCATATCCACGTTC
spirit	GCCCAAGACCTGCTACTTTG	CTTTTCAGCGGCACCTTTAG
otd	ATAGAAGCCTGAGGCCAGTG	CTGTACTCTAGATTCGGGCAGA
Ppt1	TGATCGTGGAGCAGACAAAG	TGTCCGAGAGAAATGTGCTG
CG1885	TATTCACATCGCCGCGCTGC	CAGATGCTCCACCGTCGGCC
