# Supplementary material for: Heterochrony in orthodenticle expression is associated with ommatidial size variation between Drosophila species
Source: BMC Biol. 2025 Feb 4;23:34. doi: 10.1186/s12915-025-02136-8 (PMC11792340; doi:10.1186/s12915-025-02136-8)
Supplement: Supplementary file 23 — Additional file 23: Table S11. Sequences used to generate reporter lines. [file 12915_2025_2136_MOESM23_ESM.xlsx]

## Sheet: Hoja1
APRE	Sequence
D. mauritiana APRE 6	AATGGGAAAATTAATTTTATAAAACAGCTGTGCGGCAAAGTTTCCCTTCTTCGCTTCTCCCCTCATTTTTCGCAGCAGACAAATCCTTTTGCAACAAAGGAAAAGGGAAAATGGAAAACGTATAGAAAAAAAAAGAGTTGGCTAAGTTTAGGTGCGCTCTCGCTCCCGCCCTCTCGCTCGCACCCATCGTTGCCGTCTCCTTCTCGCTCGTATTCCAACCCCCGACGAAGAACAGCTGAAAACGAGGCGAACATATCTGGAATCCGAGGTGATAGAGGCAGAAGGAGGGGGCCACGAGAAGGGGTAGGCTACTACACCATGGAAAAAGTCCATTATGAATATAGGATCTATCAGAGATATAGTATTATATAGTATGATCTAACTAAAAGCTTCATGAAA…
D. mauritiana APRE 7-8	GACGTCGCGTCTGTTTGTTTAGGTGTCCACGATGATAGGGCCTAAACAAACAGACCCAATTCCCTAGCGCCGTTGGCCCAAAAACTGCCAAATGGCCCAAAAACGATCACGGTTTCCGGTCGCTGGAAAAACTGTCATCTCCTTTTGGTAATTTCTTGGGCAAACACAGCCGCAACATCGATCGTTTTTGTACACTGCAACTGCAATGAAAACACACAACGTCAGGCGAGCGCACAAAAAATAAACATTATTGGCAACAGCTACATTGATCTATCGATTTGTTTGCTTTTCTTCTGCTTCTGCTTTTGCCTTGCTTTTGCTTTGCTTTTGCTTTGCTTTGCTTTTGCTTTGCTTGCCCTTGCTTTGTTAGCCGCTGCTTTTGTCCGTGTAATTTGAGGA…
D. simulans APRE 7-8	GACGTCCGTCTGTTTGTTTAGGTGTCCACGATGATAGGGCCTAAACAAACAGACCCAATTCCCTAGCGCCGTTGGCCCAAAAACTGCCAAATGGCCCAAAAACGATCACAGTTTCCGGTCGCTGGAAAAACTGTCATCTCCTTTTGGTAATTTCTTGGGCAAACACAGCCGCAACATCGATCGTTTTTGTACACTGCAACTGCAATGAAAACACACAACGTCAGGCGAGCGCACAAAAAATAAACATTATTGGCAACAGCTACATTGATCTATCGATTTGTTTGCTTTTCTTCTGCTTCTGCTTTTACCTTGCTTTTGCTTTGCTTTTGCTTTGCTTTTGCTTTGCTTTGCTTTGCTTGCCCTTGCTTTGTTAGCCGCTGCTTTTGTCCGTGTAATTTG…
D. mauritiana	TTGAAATTGAATACCGCACATGGAATACGGAATACGGAACTATTTGTCACATCCAGGGAGAAAGATATCCACATACGATGAGTGTATGTAAAATTTGTTTTGTTTTGTCATGTCGTTTTCATGGCTCAATGCATTCTGGCCTCAAAATGCAGCCGCAAATACATCGAGATCCCGAGACAGAAACAGAAACAGAAACCCAACCGAACCGAACCGAACCCGACCCTGATATAGCACCCGATACGGTGCCCCGATCCCCGATCCCCGATGTGCGATGACAGACGCGGAGCCTGTTCCTCCTGCCCTCCGAATTGCCAAATTACATGCTCACGCGCACACGCAAATTAATAACACATCTGGCTTCAATTCGAGAGGCAGGGCAGCGATAAAAAAAAGAACACA…
APRE 11
D. simulans APRE 11	GAATTAGCACGAACACCTCTCGCATTGTTTTGAAATAGAATACCGCACATGGAATACGGAATACGGAACTATTTGTCACATCCAGAGAGAAAGATATCCACATACGATGAGTGTATGTAAAATTTGTTTTGTTTTGTCATGTCGTTTTCATGGCTCAATGCATTCTGGCCTCAAAATGCAGCCGCAAATACATCGAGATCCCGAGATGCGAAAGACAAAAAGCACCGAAACAGAAACAGAAACCCAAACCCAAAGCGAACCGAACCGAACCCGACCCTGATATAGCACCCGATACGGTGCCCCGATCCCCGATGTGCGATGACAGACCCGGAGCCTGTTCCTCCTGCCCTCCGAATTGCCAAATTACATGCTCACGCGCACACGCAAATTAATAACACA…
D. mauritiana APRE 16-17	ATTACTTACTCAGGTTAAATATTTTAACATTTTGTGATTGCCACTAATGCTTTTGATAAACATTGTTAACAGCAAAAGTATATTGTGATAAAAACATAATTTAAAACCTTTACAATTCTACACCCTTGATAGTAATATATATCTTAGAAGATAAGTAAGTTCTTATCATATGCCACAATATCCCATTTAGAGGGTATCAGAGAAGACCGCGAGCTGGGGAAGAAGAAGAGGCAGCTGAAGAAATCAGAAGCCGCGAAGAGAATGAAGAAGCAGAGCGCGCGCATCATCCAAAAGAAGGAGGAAGTGGGGGGAATGGGGAGGAAGAAGCAGCAGCAGAATGGCAGCTGCAGGTTACCCGCCCCAAAAAGCAACAACAAAGTCAGCGTGTGTGCTTACGCG…
D. mauritiana APRE 19	ACTTTCTCCCGAATTTTCCGCCCTGTGTTTCTATGCCACACCCTAATTGAGCATCCTTCAATCTTGACCACTTAAAGAAAAAATGATGTAGCAGCTACCGTAAGTCAGATAAAAAAGGGAAAAAAACTGGAAAAGGGGCTGGGGGATATTGGTCAAAAGTTATGGGCTGCGGGGAGTGGGGGAGAAGAGGGGGCCAAAGGGGCAGAGTTGCGGGTCAATCAGTGCCGCGCCTACAAGTGGCGGGCTACCGAAAAGCCCCCTTTTCTTTCCTAATTTGACCCAGCTTATCCAAGGCGTTGTCATTGTTATTATATACATGTGTATATACTAATATATATATGTATGTGTATATATATTTCCAAGCGATGTTGTTTTTCCCCTGTTTGTTTGTTGTTGCTG…
